# Supplementary material for: Global regulatory architecture of human, mouse and rat tissue transcriptomes
Source: BMC Genomics. 2013 Oct 20;14:716. doi: 10.1186/1471-2164-14-716 (PMC4008137; doi:10.1186/1471-2164-14-716)
Supplement: Additional file 1 — Gene expression values for sets of 2127 gene orthologs of human, mouse and rat across 56 tissue type categories. Orthologous gene sets are represented by Affymetrix probe sets from the platforms HG-U133A, MG-U74Av2, and RG-U34. [file 1471-2164-14-716-S1.xls]

## Sheet: Human
organism	probeset	Cell culture / Primary cell	Fibroblast	Cardiomyocyte	Limb (extremities)	Hindlimb	Skeletal muscle	Muscle	Organ system	Cardiovascular system	Heart	Heart ventricle	Heart left ventricle	Haemolymphoid system	Blood	Lymph node	Spleen	Thymus	Nervous system	Central Nervous System (CNS)	Brain (encephalon)	Forebrain	Telencephalon (cerebrum)	Cerebal cortex	Cerebral cortex region	Hippocampus	Basal ganglia	Amygdala	Diencephalon	Hypothalamus	Hindbrain (rhombencephalon)	Metencephalon	Cerebellum	Midbrain (mesencephalon)	Peripheral Nervous System (PNS)	Sensory organ	Eye	Eye muscle	Extraocular skeletal muscle	Visceral organ	Alimentary system	Intestine	Small intestine	Large intestine	Colon	Liver and Biliary system	Liver	Renal/Urinary system	Kidney
Human	201994_at	11.89	13.174	12.031	12.418	12.418	12.418	12.338	12.153	12.195	12.195	12.406	12.406	10.216	9.912	11.386	11.513	11.316	12.63	12.657	12.674	12.716	12.731	12.906	12.906	12.915	12.187	12.44	12.062	12.473	12.537	12.56	12.607	12.664	9.812	12.45	12.584	12.181	12.181	12.44	12.159	11.684	11.634	11.689	11.993	11.518	11.518	11.851	11.822
Human	210198_s_at	6.196	5.942	6.818	7.123	7.123	7.123	6.63	9.328	8.036	8.036	7.684	7.684	7.305	7.537	6.333	6.586	6.671	13.047	13.077	13.088	13.342	13.349	13.306	13.306	13.516	12.995	13.546	13.054	13.661	11.66	11.622	11.603	14.164	9.919	7.141	7.761	8.33	8.33	6.645	6.993	6.683	7.312	6.626	6.171	6.564	6.564	6.997	6.925
Human	209440_at	10.607	11.702	9.956	10.246	10.246	10.246	10.215	10.272	10.177	10.177	10.184	10.184	10.219	10.176	10.494	9.998	10.913	10.474	10.481	10.486	10.442	10.446	10.494	10.494	10.153	10.447	10.713	10.27	10.613	10.694	10.719	10.75	10.47	9.767	10.272	10.162	11.032	11.032	10.176	9.645	9.112	9.447	9.081	8.981	10.162	10.162	9.974	9.962
Human	202422_s_at	6.805	8.166	6.321	6.256	6.256	6.256	6.165	6.544	6.631	6.631	6.536	6.536	6.326	6.321	6.182	6.925	6.322	6.58	6.582	6.585	6.612	6.616	6.602	6.602	7.102	6.885	7.361	6.413	6.508	6.52	6.523	6.53	6.504	6.408	6.192	6.507	6.898	6.898	6.564	6.099	5.739	6.452	5.674	5.459	7.226	7.226	6.917	6.927
Human	214607_at	8.646	8.391	9.398	9.532	9.532	9.532	9.074	9.954	9.42	9.42	9.404	9.404	9.065	9.162	8.549	8.882	9.434	11.238	11.245	11.26	11.608	11.636	11.837	11.837	11.759	10.923	10.953	10.412	10.276	9.853	9.823	9.797	11.338	10.486	9.698	9.078	10.132	10.132	9.185	9.173	8.966	9.569	8.911	8.539	9.149	9.149	9.411	9.407
Human	202966_at	6.444	6.034	6.911	7.436	7.436	7.436	7.563	6.546	6.33	6.33	6.352	6.352	6.97	6.999	6.813	6.976	6.729	6.219	6.206	6.195	6.206	6.186	6.161	6.161	6.223	6.966	6.709	7.019	6.891	6.181	6.157	6.13	6.051	7.59	6.478	6.761	7.13	7.13	6.734	6.889	6.551	6.843	6.524	6.329	6.818	6.818	7.109	7.135
Human	207307_at	5.874	5.502	6.614	6.395	6.395	6.395	5.98	6.553	6.02	6.02	6.042	6.042	6.389	6.448	6.103	6.282	6.348	7.359	7.361	7.366	7.639	7.644	6.79	6.79	7.684	7.689	8.41	7.411	8.434	6.008	5.968	5.923	7.897	7.096	6.111	6.146	6.188	6.188	5.982	6.011	6.095	6.354	6.072	5.785	6.293	6.293	6.155	6.151
Human	201215_at	7.391	13.095	9.903	9.582	9.582	9.582	9.975	10.046	10.779	10.779	10.918	10.918	7.099	6.302	10	11.631	8.439	10.181	10.202	10.214	10.484	10.519	10.618	10.618	10.922	8.986	10.09	9.005	9.677	8.697	8.698	8.726	11.136	7.879	10.038	11.488	10.688	10.688	10.788	10.95	8.554	9.63	8.456	8.348	10.849	10.849	11.346	11.325
Human	201121_s_at	10.969	12.22	10.831	10.176	10.176	10.176	10.267	11.265	10.456	10.456	10.508	10.508	10.53	10.503	10.609	10.897	10.709	11.638	11.649	11.652	11.739	11.738	11.847	11.847	11.433	11.84	12.534	11.78	12.42	11.273	11.272	11.282	11.661	10.447	11.255	11.234	11.015	11.015	11.311	10.874	11.626	11.737	11.616	11.802	12.404	12.404	11.81	11.807
Human	201899_s_at	10.218	11.411	9.27	10.261	10.261	10.261	10.661	9.945	10.547	10.547	10.775	10.775	9.501	9.361	9.921	9.751	9.552	9.812	9.826	9.837	9.848	9.863	9.833	9.833	10.274	9.368	10.102	9.214	9.595	9.48	9.507	9.545	10.472	8.334	9.823	9.969	10.091	10.091	10.147	10.134	10.587	9.972	10.643	11.156	8.812	8.812	9.987	9.992
Human	200821_at	8.468	8.699	6.687	9.527	9.527	9.527	9.339	8.474	8.388	8.388	8.482	8.482	8.611	8.88	7.348	8.359	7.676	9.186	9.21	9.222	9.375	9.411	8.866	8.866	11.628	7.913	8.675	7.844	8.367	7.994	8.012	8.046	10.636	6.666	7.414	9.063	10.347	10.347	7.498	8.07	6.945	7.841	6.863	6.894	7.52	7.52	7.438	7.377
Human	203401_at	8.676	8.847	6.869	6.454	6.454	6.454	6.348	7.807	6.455	6.455	6.485	6.485	7.946	7.8	8.842	7.562	8.274	7.389	7.392	7.396	7.659	7.666	7.93	7.93	7.699	7.211	7.37	7.368	6.954	6.733	6.714	6.691	6.501	7.136	8.353	7.913	6.538	6.538	8.315	8.068	8.445	7.596	8.522	8.77	7.385	7.385	8.121	8.018
Human	220146_at	7.248	5.316	6.587	6.519	6.519	6.519	6.376	6.54	6.245	6.245	6.193	6.193	7.178	7.261	6.979	6.546	6.605	6.468	6.462	6.456	6.35	6.339	6.164	6.164	7.08	6.635	6.627	6.79	6.841	6.281	6.263	6.243	7.585	7.084	6.437	6.179	6.093	6.093	6.428	6.303	6.211	6.474	6.187	5.96	6.385	6.385	6.343	6.346
Human	206730_at	6.058	6.002	7.19	6.604	6.604	6.604	6.285	6.937	6.142	6.142	6.19	6.19	6.678	6.772	6.27	6.236	6.533	8.032	8.045	8.06	8.53	8.57	8.884	8.884	9.037	7.764	7.904	6.892	6.905	7.017	7.008	7.009	6.54	6.682	6.305	6.19	6.238	6.238	6.196	6.205	6.082	6.246	6.067	5.92	6.48	6.48	6.38	6.391
Human	205512_s_at	9.356	9.586	9.553	10.019	10.019	10.019	10.155	9.276	10.569	10.569	10.772	10.772	8.6	8.476	9.024	8.802	9.432	9.167	9.168	9.169	9.142	9.145	9.288	9.288	8.871	8.877	8.68	9.042	9.085	9.226	9.235	9.235	9.304	9.014	9.024	9.653	9.809	9.809	9.422	9.509	10.242	9.976	10.266	10.556	10.292	10.292	10.79	10.873
Human	204587_at	9.361	9.507	9.835	8.905	8.905	8.905	8.91	9.619	8.989	8.989	9.01	9.01	8.857	8.812	9.116	8.745	9.54	9.996	9.997	10.001	10.075	10.075	10.151	10.151	9.961	10.024	9.996	10.088	10.082	9.761	9.76	9.756	9.866	9.939	9.876	9.279	8.562	8.562	9.721	9.201	9.114	9.115	9.114	9.083	9.097	9.097	9.283	9.283
Human	209220_at	7.476	7.293	8.305	8.022	8.022	8.022	8.173	7.992	8.101	8.101	7.942	7.942	8.416	8.506	8.191	7.742	8.242	7.108	7.093	7.08	7.038	7.02	6.946	6.946	6.888	7.761	7.619	7.826	7.901	7.198	7.179	7.154	7.082	8.721	7.81	8.111	8.953	8.953	8.653	7.637	7.584	7.778	7.567	7.417	9.119	9.119	9.392	9.463
Human	202854_at	10.236	10.864	9.033	9.179	9.179	9.179	9.655	9.792	9.799	9.799	9.804	9.804	8.561	8.237	9.676	9.621	9.725	10.715	10.734	10.756	10.937	10.948	11.518	11.518	10.348	10.9	11.633	10.44	10.57	10.431	10.442	10.472	9.987	8.66	9.132	9.526	10.076	10.076	9.305	9.438	9.985	9.881	9.994	10.284	9.658	9.658	10.078	10.083
Human	207892_at	9.184	8.462	9.419	8.544	8.544	8.544	9.041	8.88	8.673	8.673	8.767	8.767	9.644	9.714	9.697	9.138	9.282	8.756	8.744	8.735	8.723	8.707	8.636	8.636	8.484	9.279	9.179	9.415	9.361	8.937	8.915	8.887	8.384	10.005	8.718	8.465	8.978	8.978	8.74	8.816	8.806	8.757	8.81	8.607	8.96	8.96	9.024	9.045
Human	207218_at	6.71	6.081	7.357	7.102	7.102	7.102	6.775	6.786	6.696	6.696	6.896	6.896	6.872	6.871	6.858	6.876	7.052	6.512	6.498	6.487	6.465	6.447	6.404	6.404	6.574	7.258	7.155	7.234	7.334	6.493	6.457	6.426	6.549	8.062	6.699	6.707	6.924	6.924	7.054	6.915	6.757	6.897	6.744	6.485	12.098	12.098	6.798	6.796
Human	203689_s_at	9.436	9.209	7.801	7.639	7.639	7.639	8.196	9.087	9.071	9.071	9.079	9.079	9.09	9.14	8.912	9.34	8.443	9.452	9.467	9.482	9.427	9.457	9.669	9.669	9.156	8.319	8.409	8.159	8.128	9.858	9.91	9.965	9.334	7.817	8.886	9.036	8.158	8.158	8.664	8.575	9.228	8.706	9.276	9.496	8.466	8.466	9.268	9.27
Human	206742_at	7.372	7.28	7.845	9.012	9.012	9.012	8.737	8.232	8.711	8.711	9.082	9.082	7.769	7.731	8.008	8.303	7.938	7.751	7.743	7.736	7.679	7.67	7.583	7.583	8.015	7.928	8.079	8.025	8.077	7.856	7.848	7.84	7.89	8.66	7.623	7.901	8.81	8.81	8.973	8.085	7.688	8.58	7.607	7.286	7.994	7.994	8.036	7.979
Human	202219_at	9.273	9.563	9.619	11.379	11.379	11.379	11.076	10.572	11.056	11.056	11.05	11.05	10.407	10.767	8.786	9.188	9.196	11.334	11.353	11.365	11.406	11.415	11.207	11.207	12.354	10.919	11.206	11.035	11.045	11.079	11.092	11.12	11.676	9.324	10.439	10.543	11.024	11.024	9.776	10.479	11.161	10.87	11.187	11.696	9.056	9.056	11.159	11.194
Human	202471_s_at	10.503	10.682	10.085	10.354	10.354	10.354	10.205	9.949	10.336	10.336	10.272	10.272	9.693	9.576	10.295	9.437	10.254	10.098	10.111	10.124	10.152	10.158	10.304	10.304	10.019	9.911	10.042	9.886	10.013	10.03	10.043	10.061	10.014	8.695	9.288	10.504	10.232	10.232	9.811	10.181	10.169	9.842	10.199	10.564	9.548	9.548	10.099	10.121
Human	204584_at	7.941	7.208	8.724	8.576	8.576	8.576	8	9.158	8.893	8.893	8.752	8.752	8.071	8.11	7.864	7.798	8.667	10.556	10.565	10.579	10.404	10.419	10.7	10.7	10.137	10.443	11.045	9.764	9.971	11.763	11.82	11.884	9.667	9.639	8.621	8.585	9.051	9.051	8.339	8.843	8.442	8.348	8.451	8.244	7.956	7.956	9.846	9.896
Human	208111_at	7.553	7.164	8.626	7.707	7.707	7.707	7.76	7.459	7.792	7.792	7.861	7.861	8.122	8.307	7.416	7.234	7.356	7.255	7.254	7.25	7.275	7.264	7.201	7.201	7.667	7.715	7.406	7.735	7.432	7.04	7.028	7.007	7.423	7.338	7.353	7.446	7.583	7.583	7.35	7.401	7.24	7.506	7.215	7.203	7.545	7.545	7.745	7.765
Human	206617_s_at	8.746	8.075	9.208	8.55	8.55	8.55	8.473	8.88	8.764	8.764	8.673	8.673	9.135	9.143	9.167	9.592	9.202	8.744	8.738	8.729	8.695	8.682	8.481	8.481	8.974	9.198	9.254	9.249	9.181	8.732	8.714	8.697	8.895	9.323	8.878	8.515	8.992	8.992	8.962	8.529	8.831	9.365	8.783	8.665	8.928	8.928	9.745	9.773
Human	202616_s_at	9.236	9.421	8.793	8.914	8.914	8.914	8.928	9.39	9.297	9.297	9.123	9.123	9.575	9.689	9.269	9.122	9.247	9.775	9.785	9.799	9.721	9.741	9.83	9.83	10.087	9.209	9.436	8.914	8.933	10.07	10.095	10.138	9.925	8.731	9.008	9.17	8.676	8.676	8.985	8.47	8.433	8.792	8.401	8.373	8.505	8.505	9.347	9.327
Human	209477_at	9.47	10.091	10.092	9.777	9.777	9.777	10.069	9.625	9.692	9.692	9.712	9.712	9.25	9.18	9.553	9.339	9.672	9.889	9.887	9.886	9.922	9.92	9.916	9.916	9.606	9.695	9.295	10.026	10.106	9.898	9.896	9.886	9.625	10.108	10.067	9.447	10.209	10.209	9.506	10.02	9.77	8.696	9.868	9.803	9.883	9.883	9.822	9.867
Human	207809_s_at	11.194	11.563	10.432	10.227	10.227	10.227	10.305	11.212	11.037	11.037	11.019	11.019	10.717	10.639	10.996	11.225	11.056	11.4	11.414	11.426	11.39	11.395	11.668	11.668	10.779	11.242	11.585	11.197	11.438	11.666	11.691	11.73	11.232	9.853	11.171	11.256	10.558	10.558	11.296	11.189	11.111	10.639	11.154	11.48	10.242	10.242	11.329	11.35
Human	201864_at	11.205	11.693	11.432	10.584	10.584	10.584	10.688	11.693	11.311	11.311	11.239	11.239	10.338	10.163	11.172	11.081	11.274	12.806	12.822	12.832	12.88	12.886	13.052	13.052	13.133	12.671	12.95	12.616	12.597	12.713	12.719	12.739	12.654	11.072	11.118	11.01	10.908	10.908	11.313	11.006	10.808	10.857	10.804	10.791	10.415	10.415	11.039	11.019
Human	202275_at	10.073	9.96	10.912	7.826	7.826	7.826	8.061	9.111	7.891	7.891	7.808	7.808	9.542	9.542	9.492	8.898	9.536	9.11	9.112	9.113	9.165	9.169	9.318	9.318	9.139	9.207	9.294	9.009	8.932	8.648	8.641	8.629	9.588	8.943	9.113	8.69	7.841	7.841	9.199	9.464	9.006	8.732	9.03	9.082	8.336	8.336	8.711	8.696
Human	207929_at	9.718	9.603	11.003	10.393	10.393	10.393	10.454	9.956	9.793	9.793	9.623	9.623	10.039	10.096	9.779	9.707	10.506	9.912	9.899	9.887	9.843	9.82	9.797	9.797	9.078	10.878	10.637	10.811	10.648	9.911	9.88	9.842	10.046	11.244	10.256	9.863	10.268	10.268	10.027	9.619	9.873	10.595	9.808	9.484	10.286	10.286	9.862	9.853
Human	219080_s_at	7.146	7.369	7.387	7.306	7.306	7.306	6.967	7.06	6.665	6.665	6.577	6.577	7.149	7.113	7.222	7.193	7.191	6.828	6.82	6.815	6.779	6.772	6.769	6.769	6.219	7.098	6.916	7.085	7.054	7.066	7.059	7.052	6.58	7.67	7.35	6.905	6.455	6.455	7.343	7.317	7.148	7.212	7.142	7.063	7.283	7.283	6.874	6.862
Human	207885_at	6.899	6.507	7.481	7.339	7.339	7.339	6.853	7.067	7.096	7.096	7.095	7.095	7.525	7.625	7.131	7.033	7.338	6.978	6.965	6.957	6.945	6.93	6.933	6.933	6.8	7.502	7.392	7.579	7.595	6.887	6.855	6.825	7.102	8.415	6.914	6.93	7.304	7.304	6.988	6.973	7.21	9.385	7.013	6.706	7.339	7.339	6.954	6.95
Human	201092_at	11.22	11.413	10.89	11.173	11.173	11.173	11.115	10.743	11.088	11.088	11.225	11.225	10.395	10.223	11.09	10.437	11.19	10.57	10.578	10.582	10.684	10.694	10.816	10.816	10.571	10.346	10.662	10.289	10.864	10.042	10.033	10.03	10.83	9.677	10.94	11.264	10.772	10.772	10.955	10.792	10.736	10.498	10.757	10.871	10.343	10.343	10.856	10.834
Human	200979_at	8.562	8.806	7.796	8.086	8.086	8.086	8.395	8.883	10.461	10.461	10.647	10.647	7.726	7.591	8.237	8.608	8.058	9.464	9.475	9.489	9.5	9.528	9.628	9.628	9.63	8.494	8.826	8.343	8.366	9.45	9.482	9.522	9.607	8.327	7.811	8.874	9.908	9.908	8.556	8.961	9.602	8.982	9.658	9.969	8.447	8.447	9.544	9.564
Human	210617_at	8.249	7.685	8.997	8.352	8.352	8.352	8.363	8.411	7.871	7.871	7.886	7.886	8.466	8.508	8.162	8.533	8.816	8.345	8.34	8.332	8.32	8.312	8.289	8.289	7.732	8.809	8.96	8.637	8.488	8.504	8.496	8.483	8.016	8.94	8.261	8.146	7.741	7.741	8.577	8.416	8.294	9.142	8.217	8.048	8.643	8.643	8.256	8.219
Human	205321_at	9.573	10.165	8.967	8.252	8.252	8.252	8.785	8.501	8.854	8.854	8.601	8.601	8.836	8.59	9.701	9.89	9.655	8.132	8.128	8.123	8.038	8.035	8.115	8.115	7.712	8.325	8.347	8.161	8.153	8.552	8.565	8.572	7.87	8.558	8.469	8.833	8.331	8.331	8.544	9.034	8.876	9.097	8.856	8.913	9.013	9.013	8.151	8.056
Human	217176_s_at	5.852	5.946	6.368	6.277	6.277	6.277	5.844	5.887	5.858	5.858	5.893	5.893	6.45	6.538	6.012	6.304	6.245	5.736	5.728	5.718	5.683	5.671	5.664	5.664	5.651	6.237	6.103	6.217	6.309	5.848	5.828	5.804	5.67	6.645	5.936	5.929	5.862	5.862	5.804	5.839	5.885	5.921	5.882	5.624	6.159	6.159	5.926	5.915
Human	204835_at	8.492	9.044	8.701	8.339	8.339	8.339	8.368	8.463	8.396	8.396	8.232	8.232	8.15	8.001	8.741	8.276	8.855	8.393	8.384	8.376	8.396	8.391	8.35	8.35	8.805	8.584	8.566	8.618	8.862	8.32	8.298	8.276	8.3	9.345	8.038	8.684	8.694	8.694	8.662	9.055	8.807	8.3	8.853	8.675	8.425	8.425	8.365	8.356
Human	206645_s_at	6.896	6.798	7.455	7.211	7.211	7.211	7.056	6.976	6.795	6.795	6.869	6.869	7.08	7.105	6.955	7.107	6.79	6.922	6.92	6.919	6.904	6.899	6.848	6.848	6.773	7.127	7.033	7.109	7.205	6.93	6.928	6.925	7.006	7.105	7.142	6.72	6.848	6.848	7.012	7.092	6.878	6.657	6.898	6.896	7.238	7.238	6.837	6.851
Human	207660_at	7.326	6.856	7.509	7.779	7.779	7.779	7.683	7.608	7.698	7.698	7.797	7.797	7.663	7.74	7.144	7.852	7.593	7.582	7.567	7.561	7.504	7.502	7.377	7.377	7.394	7.777	7.755	7.576	7.532	7.935	7.926	7.918	7.28	9.169	7.604	7.676	8.071	8.071	7.585	7.314	7.507	7.629	7.496	6.984	7.745	7.745	7.482	7.473
Human	204955_at	7.081	10.848	11.96	8.053	8.053	8.053	9.454	8.548	11.447	11.447	11.517	11.517	7.236	6.864	9.836	7.41	9.958	8.398	8.401	8.392	7.98	7.978	7.398	7.398	9.514	7.701	7.979	8.079	8.439	9.156	9.202	9.259	10.256	8.101	7.491	9.936	10.423	10.423	8.356	8.433	8.178	9.331	8.073	7.652	8.689	8.689	7.795	7.554
Human	207200_at	7.117	6.685	7.894	7.544	7.544	7.544	7.34	7.392	7.536	7.536	7.636	7.636	7.374	7.461	6.964	7.156	7.781	7.173	7.154	7.142	7.137	7.121	7.022	7.022	7.85	7.968	7.705	7.786	7.803	7.025	6.985	6.952	7.292	9.151	7.667	7.015	7.513	7.513	7.661	7.906	8.204	9.98	8.042	7.871	10.338	10.338	7.339	7.341
Human	212741_at	8.69	8.477	9.372	9.843	9.843	9.843	9.381	10.49	11.649	11.649	11.652	11.652	8.516	8.287	9.678	9.329	9.926	10.363	10.371	10.381	10.369	10.383	10.244	10.244	10.849	9.804	10.268	9.793	10.196	9.677	9.679	9.695	11.901	9.495	10.961	11.54	9.927	9.927	11.188	11.195	12.418	12.27	12.432	13.026	11.308	11.308	11.506	11.506
Human	210751_s_at	7.701	8.589	8.987	9.411	9.411	9.411	9.096	9.193	9.697	9.697	9.873	9.873	7.947	7.828	8.37	8.566	9.019	9.566	9.568	9.564	9.499	9.496	9.429	9.429	9.903	9.684	9.797	9.6	9.452	9.624	9.627	9.634	9.965	9.361	8.902	8.541	9.643	9.643	9.351	8.847	8.136	9.626	8.001	7.625	11.739	11.739	10.367	10.402
Human	207239_s_at	8.521	9.525	9.217	10.449	10.449	10.449	10.447	8.93	9.798	9.798	9.643	9.643	7.877	7.684	8.625	8.214	8.541	9.433	9.439	9.447	9.387	9.392	9.436	9.436	9.42	9.102	9.276	9.167	8.827	9.975	10.007	10.04	8.942	8.736	8.893	9.273	10.37	10.37	8.72	9.423	9.357	8.53	9.432	9.606	8.646	8.646	9.319	9.373
Human	201895_at	10.058	9.968	9.32	10.951	10.951	10.951	11.003	9.657	10.42	10.42	10.267	10.267	9.675	9.53	10.368	10.034	10.305	9.084	9.076	9.067	8.964	8.952	8.786	8.786	8.975	9.374	9.285	9.437	9.633	9.35	9.342	9.327	9.297	9.905	10.22	10.702	11.117	11.117	10.032	10.297	10.647	9.864	10.719	10.916	10.312	10.312	10.273	10.295
Human	201666_at	12.298	14.229	13.884	9.714	9.714	9.714	10.487	10.978	11.997	11.997	11.687	11.687	11.448	11.348	12.034	11.747	11.437	9.594	9.583	9.563	9.428	9.426	9.222	9.222	9.637	9.275	9.594	9.524	10.055	9.5	9.509	9.484	10.753	10.748	10.811	11.785	11.219	11.219	11.886	11.201	10.344	10.963	10.287	10.105	12.163	12.163	10.904	10.81
Human	206380_s_at	10.009	6.676	7.208	7.803	7.803	7.803	7.875	8.555	8.157	8.157	8.033	8.033	10.943	11.306	9.798	10.709	8.231	7.958	7.962	7.966	7.906	7.909	7.769	7.769	8.048	7.656	7.457	7.76	7.456	8.059	8.07	8.081	8.298	7.511	8.505	7.918	8.827	8.827	8.332	7.693	7.532	7.996	7.49	7.486	9.206	9.206	7.952	7.951
Human	202735_at	9.296	9.433	8.794	7.638	7.638	7.638	7.633	8.596	8.283	8.283	8.248	8.248	8.955	9.107	8.281	8.087	8.12	8.082	8.086	8.089	8.211	8.212	8.442	8.442	8.223	7.773	7.581	8.175	8.307	7.807	7.809	7.805	7.707	7.625	8.305	8.722	7.811	7.811	9.085	9.764	9.249	8.501	9.317	9.72	10.168	10.168	8.648	8.695
Human	210446_at	8.662	8.703	8.476	8.428	8.428	8.428	8.362	8.592	7.816	7.816	7.842	7.842	9.468	9.657	8.714	8.697	8.709	8.326	8.321	8.316	8.326	8.313	8.333	8.333	8.112	8.689	8.361	8.879	8.692	8.406	8.399	8.388	8.029	8.841	8.58	8.309	7.845	7.845	8.717	8.64	8.564	8.458	8.574	8.559	8.963	8.963	8.487	8.49
Human	213200_at	8.511	8.473	8.773	8.278	8.278	8.278	8.16	8.999	8.158	8.158	7.924	7.924	8.826	8.959	8.316	8.485	7.897	9.82	9.829	9.838	9.917	9.919	10.314	10.314	9.031	9.667	9.371	9.796	9.553	10.258	10.28	10.305	8.503	8.877	8.105	8.091	7.702	7.702	8.506	8.593	8.34	7.583	8.409	8.382	8.602	8.602	8.492	8.545
Human	206704_at	7.087	6.814	7.373	7.115	7.115	7.115	7.187	6.969	6.662	6.662	6.723	6.723	7.053	7.049	6.87	7.68	7.299	6.533	6.52	6.507	6.409	6.389	6.32	6.32	6.168	7.374	7.27	7.219	7.165	6.761	6.742	6.721	6.657	7.943	7.559	6.794	6.605	6.605	7.423	7.067	7.483	7.524	7.479	7.292	7.509	7.509	8.923	9.005
Human	202282_at	10.85	10.66	10.37	10.587	10.587	10.587	10.696	10.505	11.102	11.102	11.156	11.156	10.208	10.098	10.658	9.952	10.608	10.119	10.119	10.117	10.06	10.057	9.946	9.946	10.538	9.834	9.623	10.19	10.367	9.792	9.791	9.79	11.15	10.17	10.546	11.106	10.771	10.771	10.803	11.307	11.031	10.551	11.074	11.336	11.655	11.655	11.129	11.161
Human	207537_at	8.497	7.566	9.895	10.197	10.197	10.197	9.854	9.021	9.213	9.213	9.253	9.253	8.988	9.07	8.519	9.009	9.699	9.105	9.098	9.089	8.982	8.967	8.829	8.829	8.848	9.708	9.707	9.584	9.403	9.181	9.165	9.145	9.652	9.851	9.564	8.629	9.732	9.732	8.863	8.9	9.397	9.951	9.347	9.257	10.137	10.137	8.935	8.894
Human	200600_at	12.193	12.956	11.108	9.521	9.521	9.521	10.148	10.546	11.301	11.301	11.371	11.371	12.57	12.698	12.358	12.099	11.104	9.621	9.627	9.622	9.585	9.603	9.184	9.184	10.528	8.731	9.172	8.821	9.396	9.247	9.266	9.294	10.709	8.947	9.677	9.69	10.797	10.797	10.399	9.914	9.077	9.745	9.016	8.965	9.973	9.973	11.31	11.294
Human	211110_s_at	7.449	7.346	8.056	8.339	8.339	8.339	8.327	7.531	8.551	8.551	8.46	8.46	7.452	7.386	7.761	7.658	7.692	7.224	7.216	7.209	7.258	7.251	7.292	7.292	7.069	7.592	7.558	7.581	7.528	7.083	7.064	7.044	7.001	8.083	7.38	7.614	8.268	8.268	7.613	7.472	7.308	7.42	7.298	7.165	9.11	9.11	7.977	8.003
Human	204973_at	8.979	9.098	9.663	9.095	9.095	9.095	9.142	9.433	8.773	8.773	8.828	8.828	9.763	9.957	8.93	9.082	9.116	9.608	9.607	9.599	9.622	9.608	9.573	9.573	9.397	10.057	10.037	10.207	9.906	9.213	9.191	9.164	10.142	9.725	9.234	9.038	9.2	9.2	9.338	9.731	10.211	10.103	10.221	10.36	11.244	11.244	9.978	10.024
Human	209240_at	11.857	10.066	8.521	11.143	11.143	11.143	11.09	11.262	11.068	11.068	11.189	11.189	11.373	11.285	11.943	12.277	11.049	11.618	11.641	11.662	11.654	11.689	11.785	11.785	11.924	10.221	10.434	10.183	10.528	12.187	12.237	12.303	10.882	9.211	11.134	11.487	10.932	10.932	10.932	9.914	10.421	11.002	10.368	10.471	10.339	10.339	11.334	11.349
Human	207144_s_at	8.907	8.759	9.512	8.696	8.696	8.696	8.846	9.018	8.538	8.538	8.52	8.52	9.293	9.365	9.075	8.706	8.979	9.07	9.067	9.062	9.143	9.131	9.363	9.363	8.531	9.594	9.565	9.649	9.948	8.964	8.944	8.926	8.521	9.375	8.981	8.919	8.839	8.839	8.935	8.936	8.913	8.623	8.939	8.849	9.004	9.004	8.803	8.801
Human	205450_at	7.728	8.162	8.077	10.296	10.296	10.296	10.289	7.982	8.227	8.227	8.286	8.286	7.911	7.973	7.597	7.774	8.203	7.838	7.833	7.829	7.793	7.787	7.7	7.7	7.687	7.909	7.797	8.041	8.046	7.61	7.601	7.589	8.537	8.385	8.427	9.25	10.163	10.163	8.118	8.596	7.795	7.706	7.803	7.741	7.989	7.989	7.847	7.851
Human	208861_s_at	9.865	10.042	7.524	10.01	10.01	10.01	9.879	10.153	10.688	10.688	10.799	10.799	9.656	9.584	10.184	9.885	9.366	10.802	10.824	10.845	10.814	10.857	10.89	10.89	11.357	9.435	10.25	9.047	9.297	11.22	11.282	11.364	10.558	8.509	9.765	10.384	10.342	10.342	9.598	9.057	9.186	9.994	9.112	9.255	8.511	8.511	9.636	9.593
Human	202110_at	11.584	11.871	11.055	13.555	13.555	13.555	13.116	11.352	13.263	13.263	13.426	13.426	9.231	8.712	11.116	11.081	11.097	11.444	11.457	11.466	11.487	11.482	11.69	11.69	11.31	11.276	11.613	11.695	11.875	11.055	11.06	11.077	12.107	10.028	11.639	12.271	13.162	13.162	11.659	12.189	12.206	12.452	12.183	12.644	11.516	11.516	12.138	12.153
Human	205198_s_at	7.106	7.237	6.916	7.024	7.024	7.024	7.029	7.127	7.527	7.527	7.506	7.506	6.974	6.989	6.958	7.12	6.684	6.678	6.674	6.669	6.732	6.73	6.678	6.678	7.136	6.718	6.741	6.799	6.927	6.333	6.319	6.302	6.804	7.122	7.428	7.594	6.954	6.954	7.439	7.116	6.674	6.973	6.646	6.564	6.842	6.842	7.269	7.271
Human	200737_at	10.995	12.69	11.36	10.539	10.539	10.539	10.629	10.219	10.571	10.571	10.61	10.61	10.613	10.643	10.368	10.098	10.245	10.047	10.06	10.07	10.053	10.047	10.551	10.551	8.747	9.808	9.855	10.289	10.324	10.082	10.097	10.109	10.195	8.639	9.676	10.364	10.15	10.15	10.182	10.634	10.372	9.76	10.428	10.758	10.017	10.017	10.516	10.551
Human	207694_at	6.484	6.041	8.005	7.012	7.012	7.012	6.752	6.707	6.607	6.607	6.671	6.671	6.814	6.796	6.871	6.86	7.022	6.822	6.815	6.807	6.812	6.802	6.771	6.771	6.442	7.149	7.107	7.248	7.175	6.77	6.75	6.725	6.789	7.548	6.802	6.844	7.202	7.202	6.589	6.709	6.703	6.643	6.708	6.488	6.927	6.927	6.798	6.813
Human	214769_at	6.041	5.435	6.814	9.117	9.117	9.117	8.777	7.698	8.212	8.212	8.193	8.193	6.529	6.616	6.131	6.255	6.635	9.521	9.546	9.57	9.595	9.63	10.059	10.059	9.188	7.953	8.278	8.128	8.02	9.372	9.41	9.464	9.97	6.838	6.696	7.631	9.228	9.228	6.384	6.182	6.057	5.983	6.064	5.854	6.424	6.424	6.282	6.301
Human	266_s_at	7.128	5.626	6.399	6.374	6.374	6.374	6.044	8.066	6.042	6.042	6.116	6.116	7.332	6.923	8.74	7.155	6.84	6.828	6.83	6.832	6.944	6.954	6.328	6.328	9.132	6.978	7.393	6.527	6.627	6.332	6.333	6.328	6.636	6.583	10.397	6.256	6.122	6.122	9.989	11.578	10.739	7.472	11.036	12.036	7.05	7.05	11.068	11.224
Human	205517_at	7.127	6.589	7.281	7.071	7.071	7.071	7.05	6.973	9.678	9.678	9.511	9.511	7.213	7.358	6.6	6.75	6.678	6.541	6.539	6.536	6.501	6.496	6.396	6.396	6.132	6.885	6.881	6.684	6.665	6.801	6.808	6.812	6.287	6.698	6.646	6.752	6.953	6.953	6.786	7.092	6.474	7.753	6.357	6.247	7.774	7.774	6.606	6.598
Human	208647_at	11.124	11.522	8.467	11.506	11.506	11.506	11.24	11.166	10.862	10.862	10.938	10.938	10.881	10.974	10.337	10.345	10.37	11.303	11.326	11.336	11.419	11.439	11.612	11.612	11.718	10.668	11.238	10.592	11.363	10.665	10.685	10.731	11.947	8.894	10.839	10.722	10.834	10.834	11.249	11.296	11.365	11.105	11.388	12.037	10.415	10.415	10.563	10.545
Human	213274_s_at	9.944	11.281	9.21	8.751	8.751	8.751	9.158	10.14	10.737	10.737	10.661	10.661	10.291	10.313	10.34	10.686	9.446	10.046	10.058	10.071	10.056	10.086	10.099	10.099	10.319	9.059	9.418	8.766	9.151	9.861	9.887	9.92	10.677	8.738	10.547	9.282	8.449	8.449	10.102	10.058	9.651	9.84	9.634	9.835	10.737	10.737	10.376	10.388
Human	217292_at	6.072	5.419	7.192	6.82	6.82	6.82	6.486	6.386	6.575	6.575	6.615	6.615	6.533	6.591	6.175	6.507	6.86	6.315	6.299	6.288	6.301	6.281	6.246	6.246	6.156	7.098	6.981	7.157	7.138	6.273	6.239	6.203	6.104	7.932	6.749	6.254	6.467	6.467	6.335	6.203	6.372	6.667	6.345	6.022	6.717	6.717	6.398	6.391
Human	207626_s_at	6.835	6.431	7.167	7.276	7.276	7.276	7.431	6.896	7.309	7.309	7.225	7.225	7.095	7.174	6.648	7.249	6.982	6.783	6.775	6.77	6.734	6.728	6.64	6.64	6.581	7.138	7.094	6.97	6.81	7.04	7.041	7.042	6.507	7.64	6.766	6.806	7.291	7.291	6.843	6.706	6.696	7.113	6.658	6.478	7.808	7.808	6.874	6.86
Human	213902_at	10.464	10.125	9.066	10.421	10.421	10.421	10.412	10.404	11.459	11.459	11.757	11.757	10.551	10.798	9.341	10.385	8.956	10.152	10.16	10.162	10.275	10.291	10.485	10.485	10.245	9.686	10.08	9.618	9.682	9.895	9.911	9.925	9.875	9.383	10.142	10.188	9.984	9.984	10.407	10.235	9.73	9.518	9.749	9.786	9.532	9.532	10.047	10.044
Human	203549_s_at	7.265	6.698	7.973	11.337	11.337	11.337	11.174	9.348	12.823	12.823	13.53	13.53	7.712	7.406	9.939	8.382	8.558	9.661	9.658	9.657	9.462	9.487	8.923	8.923	9.251	8.199	8.474	8.438	8.524	10.336	10.365	10.401	9.845	10.036	7.162	9.002	12.144	12.144	8.926	7.696	7.557	8.356	7.484	7.242	7.438	7.438	9.476	9.398
Human	201089_at	11.479	11.24	9.615	10.636	10.636	10.636	10.52	11.425	10.915	10.915	10.979	10.979	11.648	11.84	10.828	11.121	10.437	12.201	12.223	12.245	12.312	12.322	12.893	12.893	11.236	11.861	12.283	11.891	12.049	12.046	12.067	12.109	12.192	9.787	10.318	11.021	10.609	10.609	10.7	10.766	10.657	11.001	10.626	10.78	10.159	10.159	11.385	11.418
Human	205721_at	8.187	8.212	9.334	8.364	8.364	8.364	8.377	8.645	8.019	8.019	7.952	7.952	8.762	8.835	8.433	9.122	8.649	8.978	8.974	8.974	9.157	9.16	9.486	9.486	9.165	9.218	9.048	9.027	9.182	8.508	8.483	8.453	8.387	9.395	8.57	8.185	8.451	8.451	8.368	8.243	8.54	7.869	8.601	8.413	8.769	8.769	8.196	8.215
Human	221376_at	7.473	7.832	8.01	7.743	7.743	7.743	7.904	7.556	7.382	7.382	7.318	7.318	7.607	7.678	7.239	7.428	7.77	7.67	7.665	7.661	7.636	7.623	7.607	7.607	7.685	8.096	7.905	8.169	7.904	8.173	8.18	8.181	6.876	8.128	7.534	7.452	8.061	8.061	7.475	7.699	7.675	7.638	7.678	7.6	7.696	7.696	7.433	7.423
Human	210086_at	8.47	8.007	9.289	8.999	8.999	8.999	8.92	9.028	8.896	8.896	8.901	8.901	8.88	9.015	8.391	8.029	8.488	9.362	9.357	9.358	9.42	9.416	9.546	9.546	9.448	9.326	8.925	9.584	9.193	9.125	9.112	9.096	9.343	9.858	9.4	9.247	9.693	9.693	8.682	9.337	9.206	8.486	9.272	9.317	8.724	8.724	8.663	8.693
Human	38691_s_at	9.83	9.882	10.55	10.036	10.036	10.036	10.032	10.624	9.656	9.656	9.673	9.673	9.711	9.617	10.174	10.07	10.307	10.027	10.027	10.026	10.081	10.08	10.04	10.04	10.248	10.283	10.515	10.111	10.229	9.836	9.829	9.82	9.883	9.944	10.066	9.699	9.726	9.726	12.174	9.929	9.898	10.387	9.853	9.775	10.339	10.339	9.861	9.84
Human	35156_at	9.795	9.827	9.926	10.434	10.434	10.434	10.411	10.078	10.18	10.18	10.152	10.152	8.517	8.167	9.985	9.626	10.328	10.381	10.389	10.392	10.412	10.414	10.462	10.462	10.747	9.972	10.173	10.324	10.305	9.935	9.932	9.929	11.038	9.544	10.599	10.393	10.276	10.276	10.403	10.022	9.989	10.246	9.966	9.992	10.314	10.314	10.234	10.222
Human	211238_at	7.302	7.242	7.622	7.265	7.265	7.265	7.214	7.194	6.753	6.753	6.809	6.809	8.02	8.295	6.875	6.933	7.374	6.961	6.951	6.945	6.993	6.981	6.9	6.9	8.054	7.504	7.233	7.467	7.477	6.78	6.756	6.725	6.811	8.086	7.153	6.717	6.879	6.879	7.246	7.484	7.351	7.022	7.381	7.235	7.156	7.156	7.211	7.23
Human	221916_at	7.347	6.09	7.15	6.661	6.661	6.661	6.482	8.636	6.292	6.292	6.255	6.255	7.825	8.119	6.619	6.641	7.236	11.739	11.769	11.801	12.22	12.243	13.127	13.127	12.241	10.89	11.151	11.249	10.986	10.261	10.254	10.265	11.577	8.614	6.652	6.95	8.114	8.114	6.489	6.584	6.729	6.669	6.735	6.457	6.792	6.792	6.949	6.942
Human	207987_s_at	5.737	5.261	6.461	6.215	6.215	6.215	5.813	5.837	5.839	5.839	5.822	5.822	6.229	6.292	5.986	6.027	6.034	5.739	5.734	5.727	5.703	5.687	5.629	5.629	5.964	6.146	6.067	6.39	6.499	5.831	5.817	5.799	5.658	6.269	6.032	6.029	5.866	5.866	5.766	5.708	5.595	5.688	5.586	5.423	6.041	6.041	5.91	5.917
Human	202313_at	10.855	10.575	9.863	10.69	10.69	10.69	10.576	10.502	10.703	10.703	10.778	10.778	10.513	10.535	10.165	10.335	10.398	10.437	10.441	10.444	10.531	10.543	10.545	10.545	10.49	10.189	10.471	10.008	10.209	10.034	10.032	10.04	10.59	9.925	10.51	10.566	10.193	10.193	10.517	10.801	10.545	10.311	10.567	10.726	10.202	10.202	10.115	10.096
Human	221478_at	10.446	11.844	9.056	8.143	8.143	8.143	8.811	10.259	10.076	10.076	9.986	9.986	10.013	10.132	9.737	9.933	8.348	10.636	10.664	10.684	10.74	10.772	10.872	10.872	11.118	9.718	10.185	9.435	9.807	10.403	10.432	10.492	10.91	7.689	9.551	10.266	9.415	9.415	9.938	9.237	8.956	8.666	8.982	9.134	9.162	9.162	9.713	9.658
Human	200762_at	10.643	12.043	10.858	10.085	10.085	10.085	10.657	11.401	11.893	11.893	11.818	11.818	9.843	9.623	11.053	10.95	10.173	13.276	13.307	13.329	13.341	13.357	13.447	13.447	13.716	12.52	12.561	12.654	13.1	13.202	13.222	13.266	13.504	9.961	8.06	10.486	11.434	11.434	10.071	9.331	9.043	9.778	8.976	8.794	8.968	8.968	10.327	10.264
Human	211489_at	6.408	5.698	7.466	7.349	7.349	7.349	7.254	7.131	7.436	7.436	7.758	7.758	6.693	6.618	6.843	7.435	7.315	7.45	7.447	7.447	7.455	7.455	7.351	7.351	7.244	7.556	7.503	7.451	7.38	7.671	7.674	7.677	6.977	7.746	7.191	6.833	7.665	7.665	6.87	6.715	6.896	7.323	6.857	6.628	8.147	8.147	7.137	7.143
Human	221236_s_at	7.694	7.019	8.636	8.017	8.017	8.017	7.873	9.238	7.713	7.713	7.866	7.866	7.692	7.663	7.8	7.731	8.256	11.539	11.56	11.57	11.664	11.671	11.915	11.915	11.451	11.396	11.714	11.396	11.722	11.291	11.292	11.327	11.254	9.279	8.23	7.58	8.209	8.209	8.019	7.914	7.694	8.218	7.646	7.356	8.034	8.034	7.837	7.822
Human	203110_at	9.879	8.488	9.432	8.59	8.59	8.59	8.888	9.595	8.47	8.47	8.474	8.474	10.325	10.435	10.041	9.767	9.624	10.107	10.115	10.128	10.282	10.289	10.597	10.597	10.584	9.952	9.811	9.997	9.294	10.532	10.553	10.573	8.315	9.27	8.836	8.873	9.088	9.088	9.127	9.359	9.587	8.255	9.709	9.846	8.834	8.834	8.982	9.044
Human	209368_at	8.537	7.778	8.342	8.343	8.343	8.343	8.58	8.564	8.838	8.838	8.716	8.716	8.632	8.541	9.113	8.239	9.855	8.048	8.047	8.04	7.96	7.944	7.815	7.815	7.924	8.534	8.465	8.619	8.579	8.068	8.06	8.046	8.55	8.187	8.361	8.969	8.643	8.643	8.995	8.983	9.92	10.93	9.828	10.194	10.416	10.416	10.236	10.284
Human	208791_at	10.422	9.037	8.843	9.106	9.106	9.106	10.157	12.132	10.591	10.591	10.293	10.293	10.261	9.746	12.51	10.636	11.395	13.666	13.678	13.677	13.69	13.692	13.698	13.698	13.789	13.708	13.997	13.62	13.969	13.446	13.457	13.469	14.084	12.451	11.958	13.993	10.906	10.906	11.706	9.943	9.445	10.229	9.373	9.009	14.04	14.04	11.783	11.734
Human	205901_at	8.543	7.436	9.244	8.005	8.005	8.005	8.043	8.497	8.045	8.045	7.972	7.972	9.27	9.231	9.655	8.356	8.929	8.57	8.559	8.549	8.626	8.607	8.827	8.827	8.209	9.395	9.232	9.453	9.709	8.104	8.06	8.009	8.623	9.714	8.333	8.051	8.458	8.458	8.33	7.987	7.921	7.936	7.919	7.525	8.643	8.643	8.15	8.166
Human	207837_at	6.587	5.959	7.242	7.125	7.125	7.125	6.787	6.82	7.249	7.249	7.308	7.308	6.585	6.543	6.665	7.004	7.068	6.663	6.652	6.643	6.64	6.62	6.566	6.566	6.708	7.35	7.101	7.469	7.162	6.579	6.55	6.52	6.698	7.823	7.216	6.632	6.978	6.978	6.995	6.914	6.881	7.152	6.857	6.678	7.06	7.06	7.306	7.316
Human	205770_at	9.051	8.862	9.135	8.315	8.315	8.315	8.686	8.719	9.08	9.08	8.846	8.846	9.053	9.063	8.901	8.829	9.101	8.433	8.429	8.428	8.358	8.35	8.294	8.294	8.252	8.712	8.775	8.685	8.561	8.663	8.667	8.665	8.475	8.905	9.449	9.547	8.551	8.551	8.808	9.22	9.801	9.725	9.808	10.115	9.388	9.388	9.083	9.09
Human	201375_s_at	10.714	12.332	10.19	11.202	11.202	11.202	11.356	11.631	11.661	11.661	11.701	11.701	9.846	9.662	10.433	11.215	10.394	12.52	12.55	12.566	12.568	12.587	12.562	12.562	13.135	12.134	12.959	11.792	12.015	12.336	12.368	12.424	13.003	9.247	11.51	11.836	11.386	11.386	11.472	11.472	11.789	11.847	11.783	12.314	10.8	10.8	11.792	11.77
Human	206812_at	8.546	8.022	8.694	8.321	8.321	8.321	8.178	8.317	8.519	8.519	8.347	8.347	8.359	8.448	7.802	8.467	8.777	8.134	8.124	8.115	8.108	8.094	7.974	7.974	8.114	8.89	8.805	8.697	8.496	8.209	8.191	8.168	7.894	9.163	8.213	8.009	8.734	8.734	8.394	8.441	8.592	9.009	8.555	8.442	8.534	8.534	8.249	8.209
Human	204548_at	7.785	7.728	7.677	7.979	7.979	7.979	8.216	7.906	7.678	7.678	7.603	7.603	7.49	7.465	7.496	7.791	7.527	8.206	8.209	8.217	8.327	8.33	8.502	8.502	7.672	7.857	7.653	8.171	8.001	7.871	7.874	7.876	8.085	7.887	7.955	7.786	8.303	8.303	7.769	7.885	7.557	7.279	7.582	7.578	7.853	7.853	7.655	7.691
Human	207664_at	5.779	5.547	6.425	6.332	6.332	6.332	5.947	5.97	5.877	5.877	5.975	5.975	6.263	6.31	6.012	6.188	6.22	5.903	5.895	5.89	5.878	5.865	5.827	5.827	5.87	6.372	6.213	6.423	6.382	5.918	5.899	5.882	5.88	6.692	6.18	6.048	5.969	5.969	5.945	5.929	5.892	6.079	5.875	5.685	6.204	6.204	6.03	6.039
Human	201860_s_at	7.029	10.658	9.654	7.432	7.432	7.432	7.984	8.19	8.916	8.916	8.723	8.723	7.153	6.974	8.432	7.165	7.977	7.714	7.711	7.706	7.646	7.642	7.593	7.593	7.716	7.681	7.83	7.833	7.757	7.304	7.291	7.284	8.9	8.043	9.584	10.791	9.489	9.489	8.734	9.065	8.507	10.702	8.308	8.119	7.383	7.383	9.625	9.513
Human	203616_at	10.421	9.714	10.009	11.147	11.147	11.147	10.998	10.348	10.222	10.222	10.425	10.425	10.494	10.573	10.234	10.109	9.929	10.499	10.504	10.51	10.12	10.124	10.206	10.206	9.899	10.02	10.104	9.959	10.097	12.26	12.33	12.406	10.251	9.972	10.11	10.554	10.152	10.152	10.169	10.32	9.596	9.913	9.567	9.501	9.817	9.817	9.858	9.853
Human	207568_at	8.019	8.079	9.341	8.164	8.164	8.164	8.009	8.214	7.943	7.943	7.909	7.909	7.82	7.78	7.986	7.68	8.897	8.448	8.438	8.431	8.499	8.48	8.529	8.529	8.551	9.226	8.759	9.299	9.263	8.287	8.253	8.207	8.111	9.499	8.593	8.226	8.647	8.647	8.198	8.381	8.537	8.094	8.578	8.408	8.445	8.445	7.999	8.001
Human	200090_at	11.413	10.892	9.693	11.147	11.147	11.147	11.225	11.007	10.96	10.96	11.01	11.01	11.051	11.033	11.282	11.039	10.41	11.011	11.028	11.028	11.058	11.07	11.014	11.014	10.911	10.299	10.795	10.532	11.239	10.765	10.785	10.814	11.381	9.183	11.089	11.498	10.844	10.844	10.907	10.137	10.445	10.753	10.417	10.623	10.073	10.073	10.418	10.377
Human	205572_at	6.132	5.683	7.292	6.741	6.741	6.741	6.487	6.524	6.576	6.576	6.482	6.482	6.45	6.429	6.646	6.413	7.029	6.551	6.547	6.544	6.569	6.564	6.657	6.657	6.385	6.741	6.643	6.796	6.875	6.334	6.315	6.294	6.713	6.983	6.41	6.245	6.432	6.432	6.514	6.261	6.427	6.438	6.426	6.303	6.522	6.522	6.68	6.688
Human	210397_at	7.578	7.025	7.898	7.293	7.293	7.293	7.408	7.981	6.92	6.92	6.927	6.927	7.897	7.986	7.126	7.478	7.41	7.162	7.158	7.156	7.146	7.136	7.181	7.181	7.186	7.367	7.189	7.589	7.219	7.416	7.422	7.424	6.75	7.586	8.807	8.415	7.031	7.031	8.84	9.297	8.194	7.326	8.273	8.574	9.503	9.503	12.686	12.951
Human	203477_at	6.321	7.429	6.861	10.919	10.919	10.919	11.286	7.672	11.418	11.418	11.352	11.352	7.005	6.448	10.209	7.994	8.96	6.267	6.253	6.237	6.199	6.182	6.146	6.146	6.018	6.923	6.951	6.91	6.934	6.243	6.213	6.184	6.399	7.807	7.234	10.149	12.604	12.604	8.098	8.652	7.424	9.516	7.234	7.012	6.982	6.982	8.488	8.337
Human	206943_at	7.746	8.42	7.827	7.421	7.421	7.421	7.591	7.167	7.243	7.243	7.56	7.56	7.879	8.065	6.911	7.793	7.849	6.766	6.752	6.739	6.631	6.609	6.529	6.529	7.236	7.598	7.552	7.552	7.69	6.658	6.633	6.601	7.583	8.203	6.992	7.531	7.599	7.599	7.257	7.309	7.584	7.474	7.594	7.446	7.418	7.418	6.965	6.94
Human	206913_at	8.111	8.306	9.088	8.137	8.137	8.137	8.48	8.39	8.256	8.256	8.257	8.257	7.94	7.908	8.105	7.76	8.318	8.75	8.745	8.743	8.824	8.816	8.956	8.956	8.32	8.924	8.541	9.148	9.028	8.45	8.424	8.391	8.697	9.27	8.944	8.263	9.209	9.209	8.296	8.265	8.42	7.645	8.491	8.266	10.642	10.642	8.396	8.454
Human	211357_s_at	6.401	6.072	7.342	6.77	6.77	6.77	6.747	6.876	6.454	6.454	6.503	6.503	7.122	7.301	6.36	6.292	6.693	6.593	6.586	6.577	6.682	6.664	6.75	6.75	6.587	7.108	6.724	7.421	7.384	6.346	6.315	6.28	6.171	7.37	6.901	6.821	7.28	7.28	7.321	7.427	7.396	13.281	6.861	6.754	13.474	13.474	12.764	13.098
Human	213253_at	6.85	8.999	7.129	6.894	6.894	6.894	6.669	7.198	7.324	7.324	7.213	7.213	7.185	7.189	7.186	6.581	7.09	7.561	7.564	7.567	7.593	7.604	7.594	7.594	7.771	7.035	7.017	7.098	7.129	7.68	7.695	7.712	7.258	7.283	7.105	6.726	6.503	6.503	6.793	6.86	7	6.972	7.002	6.914	6.755	6.755	6.836	6.828
Human	221841_s_at	10.186	10.316	7.867	8.167	8.167	8.167	9.412	9.616	10.521	10.521	10.526	10.526	9.501	9.315	9.757	10.692	9.187	7.845	7.837	7.822	7.772	7.772	7.564	7.564	7.395	7.994	8.328	7.778	8.299	7.713	7.71	7.704	8.461	8.69	10.74	11.52	10.354	10.354	10.991	11.314	12.194	11.207	12.283	13.012	9.35	9.35	9.639	9.602
Human	220161_s_at	7.937	8.927	8.208	8.131	8.131	8.131	7.794	8.891	8.536	8.536	8.333	8.333	7.908	7.881	7.785	8.215	8.306	7.989	7.981	7.973	7.87	7.858	7.716	7.716	7.958	8.452	8.541	8.358	8.171	8.119	8.11	8.095	8.422	8.911	10.748	10.07	8.337	8.337	10.061	9.956	12.056	12.048	12.057	12.749	10.644	10.644	8.989	8.976
Human	207632_at	6.238	5.894	7.227	6.866	6.866	6.866	6.643	6.565	6.68	6.68	6.693	6.693	6.97	7.09	6.426	6.546	6.778	6.477	6.468	6.461	6.479	6.466	6.501	6.501	6.249	7.117	6.862	7.032	6.915	6.419	6.403	6.382	6.335	7.346	6.68	6.523	6.954	6.954	6.45	6.548	6.641	6.776	6.628	6.573	6.827	6.827	6.498	6.491
Human	204036_at	7.166	10.939	7.227	7.403	7.403	7.403	8.076	9.192	9.086	9.086	8.976	8.976	7.097	6.645	9.538	8.571	7.453	10.859	10.885	10.899	11.241	11.273	11.013	11.013	11.996	9.227	9.664	9.893	10.252	9.017	9	9.009	12.157	8.16	8.514	9.705	9.818	9.818	8.246	8.152	8.707	8.876	8.691	8.793	7.104	7.104	7.755	7.639
Human	221765_at	6.909	8.004	6.42	6.343	6.343	6.343	6.192	6.606	6.098	6.098	6.254	6.254	6.778	6.479	8.293	7.711	6.738	6.207	6.204	6.2	6.203	6.201	6.28	6.28	6.164	6.363	6.351	6.286	6.33	6.4	6.397	6.39	5.786	6.538	6.591	6.248	6.186	6.186	6.934	6.797	6.777	6.767	6.778	6.774	6.697	6.697	7.5	7.555
Human	218487_at	8.526	8.619	8.542	8.394	8.394	8.394	8.61	8.974	9.132	9.132	9.269	9.269	8.156	8.108	8.476	7.967	8.514	9.568	9.581	9.588	9.563	9.577	9.434	9.434	9.843	8.921	8.973	8.983	9.148	9.072	9.08	9.092	10.899	8.195	8.806	9.344	9.079	9.079	8.592	8.646	8.664	8.886	8.644	8.733	9.738	9.738	9.533	9.561
Human	205477_s_at	7.583	7.437	8.107	7.456	7.456	7.456	7.143	7.385	6.874	6.874	6.891	6.891	8.269	8.537	7.091	7.443	7.398	6.962	6.958	6.953	6.995	6.983	7.088	7.088	6.72	7.477	7.327	7.504	7.497	6.732	6.715	6.683	6.964	7.364	7.204	7.077	7.263	7.263	7.689	7.576	7.218	7.186	7.221	7.229	14.574	14.574	7.714	7.74
Human	213306_at	7.223	9.842	7.809	9.93	9.93	9.93	9.757	9.478	10.99	10.99	11.143	11.143	7.03	6.67	8.462	9.73	8.103	10.503	10.528	10.548	10.579	10.628	10.525	10.525	11.053	9.126	9.905	8.557	9.023	10.486	10.555	10.633	10.755	7.889	8.591	8.975	9.515	9.515	9.153	7.45	7.231	8.714	7.097	6.881	9.985	9.985	9.91	9.866
Human	200927_s_at	10.092	11.128	9.03	9.273	9.273	9.273	9.738	9.778	9.703	9.703	9.719	9.719	9.501	9.362	9.894	10.306	8.988	9.948	9.959	9.97	9.99	10.005	10.276	10.276	9.366	9.437	9.876	9.379	9.599	10.122	10.144	10.177	9.527	8.768	9.219	10.593	9.875	9.875	9.659	9.68	10.149	9.477	10.21	10.513	9.776	9.776	9.946	9.945
Human	218160_at	10.135	10.845	9.791	11.711	11.711	11.711	11.408	10.567	11.87	11.87	11.952	11.952	9.867	9.905	9.633	9.306	9.886	10.887	10.904	10.918	11.012	11.016	11.188	11.188	10.907	10.465	10.619	10.856	10.83	10.367	10.363	10.372	11.22	9.051	10.341	10.878	11.547	11.547	10.258	10.189	10.564	10.531	10.567	10.831	9.694	9.694	10.33	10.305
Human	205127_at	9.094	8.839	9.497	8.878	8.878	8.878	8.957	8.762	8.517	8.517	8.223	8.223	9.784	10.029	8.699	8.964	8.89	8.334	8.328	8.321	8.261	8.25	8.129	8.129	8.442	8.979	9.079	8.684	8.68	8.507	8.507	8.498	8.332	8.932	8.406	8.6	9.011	9.011	8.677	8.874	8.585	9.548	8.497	8.342	8.833	8.833	8.77	8.609
Human	210333_at	7.537	7.469	8.002	7.804	7.804	7.804	7.828	7.696	7.271	7.271	7.38	7.38	8.095	8.213	7.479	7.949	7.763	7.762	7.757	7.757	7.813	7.812	7.841	7.841	7.436	8.045	7.703	7.849	7.67	7.839	7.842	7.827	7.181	8.301	7.605	7.297	7.533	7.533	7.565	7.897	7.61	7.168	7.65	7.666	7.587	7.587	7.583	7.612
Human	203529_at	11.19	10.683	9.192	11.001	11.001	11.001	10.878	10.547	10.553	10.553	10.567	10.567	10.861	10.879	10.837	10.601	10.263	10.171	10.181	10.188	10.164	10.182	10.105	10.105	10.325	9.372	9.459	9.433	9.472	10.335	10.362	10.394	10.188	9.08	11.021	10.914	10.776	10.776	10.734	11.188	10.801	10.782	10.803	11.099	10.08	10.08	10.503	10.492
Human	211936_at	12.054	12.784	12.142	10.812	10.812	10.812	10.916	11.337	11.983	11.983	11.969	11.969	11.099	10.952	11.779	11.23	11.276	10.948	10.958	10.958	10.977	10.984	10.982	10.982	10.822	10.642	11.189	10.709	11.33	10.634	10.647	10.664	11.433	9.895	11.67	12.006	11.601	11.601	11.627	11.371	11.692	12.056	11.659	12.128	11.992	11.992	11.543	11.515
Human	202260_s_at	8.4	10.213	8.767	8.232	8.232	8.232	8.542	10.59	9.832	9.832	9.825	9.825	7.987	7.741	9.181	8.739	9.038	12.896	12.924	12.953	12.932	12.934	13.473	13.473	12.663	13.199	13.217	12.842	12.676	13.325	13.335	13.377	12.401	9.97	8.683	9.427	9.275	9.275	9.614	8.807	8.056	8.795	7.989	7.699	8.105	8.105	9.114	9.073
Human	212531_at	9.416	7.364	8.247	8.241	8.241	8.241	8.032	9.357	7.482	7.482	7.651	7.651	9.374	9.311	7.912	8.714	9.249	7.901	7.897	7.886	7.902	7.886	7.857	7.857	8.248	8.495	8.334	8.593	8.222	7.501	7.475	7.432	8.383	8.417	13.261	12.637	8.742	8.742	11.225	12.37	10.359	8.742	10.507	10.977	10.075	10.075	8.456	8.452
Human	215116_s_at	7.688	9.052	8.794	8.42	8.42	8.42	8.668	9.959	8.67	8.67	8.519	8.519	7.714	7.567	8.592	7.613	8.58	12.758	12.792	12.827	12.941	12.944	13.522	13.522	13.462	13.417	13.696	12.805	12.432	12.819	12.818	12.839	12.01	9.157	8.331	9.26	9.389	9.389	8.287	8.48	8.296	8.479	8.28	8.194	8.263	8.263	8.849	8.843
Human	218328_at	8.806	8.913	8.008	8.33	8.33	8.33	8.066	8.891	8.88	8.88	8.622	8.622	8.31	8.205	8.868	8.086	8.36	8.633	8.635	8.639	8.625	8.63	8.613	8.613	8.686	8.238	8.155	8.429	8.67	8.834	8.854	8.872	8.414	8.395	9.464	9.337	8.3	8.3	9.375	9.404	9.474	8.909	9.525	9.874	8.935	8.935	8.996	9.039
Human	210415_s_at	7.839	7.846	7.988	7.447	7.447	7.447	7.338	7.324	7.348	7.348	7.257	7.257	7.235	7.143	7.62	7.155	7.849	7.159	7.158	7.155	7.142	7.136	7.202	7.202	6.715	7.203	7.158	7.356	7.291	7.217	7.219	7.214	7.102	7.23	7.36	7.314	7.291	7.291	7.555	7.279	7.117	7.378	7.094	7.11	7.496	7.496	7.139	7.123
Human	215235_at	10.628	10.833	9.579	9.338	9.338	9.338	9.798	11.127	10.945	10.945	10.917	10.917	9.587	9.38	10.631	10.113	10.316	12.168	12.185	12.196	12.23	12.238	12.342	12.342	12.357	11.762	11.855	11.86	11.51	12.188	12.211	12.242	11.986	10.421	10.662	10.932	10.465	10.465	10.804	10.465	10.594	10.207	10.629	10.838	9.869	9.869	10.838	10.836
Human	218266_s_at	7.631	8.467	7.954	8.066	8.066	8.066	7.719	7.948	6.814	6.814	6.868	6.868	7.657	7.667	7.658	7.097	7.792	8.498	8.503	8.51	8.622	8.634	8.635	8.635	8.132	8.633	8.94	8.133	8.133	8.48	8.488	8.501	7.686	7.9	7.84	7.633	7.238	7.238	7.776	8.026	7.777	7.633	7.79	7.792	7.599	7.599	7.415	7.391
Human	205910_s_at	6.859	6.058	7.312	7.023	7.023	7.023	6.624	7.25	7.496	7.496	7.439	7.439	6.558	6.458	6.785	7.112	7.445	6.976	6.969	6.963	6.861	6.844	6.726	6.726	7.357	7.36	7.188	7.554	7.699	7.571	7.576	7.568	6.542	7.743	8.679	8.877	6.5	6.5	7.747	7.323	6.968	7.255	6.942	6.84	7.26	7.26	8.012	8.063
Human	209050_s_at	10.44	9.386	9.482	9.911	9.911	9.911	10.08	10.749	9.66	9.66	9.662	9.662	10.414	10.377	10.881	10.202	10.56	11.28	11.294	11.298	11.203	11.209	11.045	11.045	11.834	10.919	11.147	10.947	11.05	11.472	11.496	11.529	11.65	9.85	10.646	10.332	9.8	9.8	10.653	10.334	10.001	10.506	9.956	10.097	9.845	9.845	9.606	9.568
Human	210063_at	8.652	8.757	9.04	8.713	8.713	8.713	8.522	8.645	7.81	7.81	7.721	7.721	9.411	9.596	8.8	8.263	9.089	8.479	8.474	8.469	8.435	8.425	8.396	8.396	7.993	8.997	8.724	8.831	8.907	8.516	8.512	8.508	8.579	9.024	8.58	8.397	8.219	8.219	8.698	8.26	8.289	8.908	8.233	8.154	9.893	9.893	8.9	8.918
Human	205536_at	9.208	9.2	9.694	8.887	8.887	8.887	9.032	9.186	8.711	8.711	8.599	8.599	9.819	9.944	9.37	9.288	9.475	8.931	8.923	8.916	8.921	8.912	8.942	8.942	8.384	9.642	9.594	9.292	9.427	8.966	8.955	8.93	8.67	9.741	9.163	8.816	8.623	8.623	9.307	9.256	9.553	9.569	9.552	9.574	9.616	9.616	9.494	9.508
Human	202449_s_at	10.323	10.103	9.096	11.245	11.245	11.245	10.812	10.436	10.237	10.237	10.251	10.251	11.235	11.519	10.198	10.285	9.737	10.133	10.138	10.142	10.264	10.276	10.237	10.237	10.629	9.836	10.036	9.738	9.691	9.51	9.513	9.517	10.476	9.67	10.292	10.521	10.085	10.085	10.417	10.389	10.48	10.277	10.498	10.724	11.201	11.201	10.566	10.569
Human	213131_at	7.158	6.985	7.528	8.366	8.366	8.366	8.235	9.415	8.331	8.331	8.403	8.403	7.811	7.495	9.445	8.695	8.089	11.858	11.891	11.927	12.064	12.096	12.929	12.929	11.492	11.742	12.431	10.707	10.392	11.705	11.723	11.769	11.272	8.427	7.425	8.511	10.204	10.204	7.754	7.646	7.404	8.147	7.336	7.19	7.808	7.808	7.65	7.537
Human	212088_at	9.712	9.772	9.169	9.959	9.959	9.959	9.98	9.294	9.967	9.967	10.024	10.024	8.624	8.342	9.896	9.21	9.461	9.161	9.169	9.173	9.18	9.184	9.349	9.349	8.983	8.833	9.037	9.042	9.245	8.9	8.905	8.913	9.612	8.283	9.5	9.83	9.58	9.58	9.551	9.418	9.549	9.213	9.58	9.86	9.804	9.804	9.416	9.426
Human	218902_at	9.013	8.354	8.636	7.935	7.935	7.935	8.169	8.719	8.141	8.141	8.021	8.021	9.236	9.379	8.672	8.466	9.544	8.503	8.503	8.5	8.564	8.561	8.459	8.459	8.658	8.602	8.513	8.675	8.644	7.952	7.93	7.907	9.053	8.515	8.853	9.028	7.761	7.761	8.852	8.993	8.704	7.953	8.773	8.822	8.245	8.245	8.328	8.326
Human	209058_at	10.924	11.358	10.354	10.524	10.524	10.524	10.626	10.719	10.456	10.456	10.491	10.491	10.414	10.312	11.039	10.064	10.99	10.583	10.596	10.601	10.612	10.61	10.703	10.703	11.06	10.465	10.538	10.692	11.071	10.412	10.414	10.421	10.829	9.261	10.445	10.934	10.262	10.262	11.094	11.332	11.036	11.278	11.014	11.387	10.793	10.793	10.593	10.589
Human	205914_s_at	7.466	7.041	7.962	7.834	7.834	7.834	7.704	7.897	7.757	7.757	7.813	7.813	7.836	7.964	7.374	7.054	7.915	8.258	8.26	8.259	8.457	8.443	8.424	8.424	9.412	9.404	9.26	9.038	8.572	7.702	7.676	7.654	7.76	8.078	7.608	7.365	7.775	7.775	7.672	7.737	7.813	7.59	7.834	7.815	8.039	8.039	7.617	7.624
Human	209289_at	6.956	7.516	9.544	10.919	10.919	10.919	10.734	9.789	11.267	11.267	11.433	11.433	7.104	6.467	10.259	9.85	9.061	10.097	10.115	10.139	10.04	10.087	10.033	10.033	11.175	9.088	9.311	8.081	7.848	10.533	10.587	10.663	10.275	8.159	10.564	10.35	10.489	10.489	10.154	9.102	9.71	10.204	9.665	9.714	9.097	9.097	10.672	10.629
Human	201628_s_at	10.879	12.268	10.481	11.485	11.485	11.485	11.37	11.179	11.594	11.594	11.626	11.626	10.083	9.933	10.726	10.674	10.571	11.682	11.705	11.722	11.755	11.77	11.924	11.924	11.327	11.18	11.58	11.121	11.115	11.64	11.668	11.71	11.638	9.228	10.946	11.24	11.269	11.269	11.047	10.645	10.573	10.484	10.581	10.835	10.554	10.554	11.19	11.186
Human	209122_at	10.411	12.017	9.499	10.279	10.279	10.279	10.15	9.337	10.797	10.797	11.214	11.214	9.838	9.828	10.167	9.455	10.124	8.004	8.002	7.996	7.991	7.983	7.967	7.967	8.503	8.206	8.174	8.339	8.521	7.363	7.344	7.315	9.172	8.239	8.462	9.972	9.545	9.545	10.096	9.727	10.183	10.948	10.113	10.191	11.678	11.678	10.835	10.86
Human	208173_at	7.219	6.614	8.796	7.944	7.944	7.944	7.511	7.349	7.538	7.538	7.472	7.472	7.294	7.306	7.177	7.263	7.761	7.203	7.195	7.187	7.134	7.117	7.012	7.012	7.253	7.841	7.757	7.825	7.821	7.172	7.153	7.132	7.52	8.079	7.5	7.032	7.744	7.744	7.465	7.47	7.544	7.859	7.516	7.424	7.699	7.699	7.365	7.34
Human	209532_at	6.508	6.474	7.056	6.932	6.932	6.932	6.83	6.464	6.834	6.834	6.782	6.782	6.419	6.412	6.388	6.597	6.613	6.572	6.566	6.563	6.584	6.58	6.663	6.663	6.227	6.75	6.751	6.762	6.769	6.627	6.622	6.617	6.262	7.137	6.338	6.4	6.685	6.685	6.256	6.168	6.571	6.546	6.573	6.455	6.643	6.643	6.614	6.619
Human	207071_s_at	9.087	10.717	9.801	9.665	9.665	9.665	9.893	9.756	10.713	10.713	10.853	10.853	8.725	8.529	9.626	9.778	9.679	9.732	9.733	9.732	9.636	9.642	9.539	9.539	9.749	9.676	10.094	9.38	9.621	9.944	9.959	9.976	10.086	9.692	9.255	9.659	10.539	10.539	9.934	9.761	10.304	11.098	10.232	10.396	11.16	11.16	11.013	11.02
Human	203613_s_at	10.512	11.28	9.528	11.708	11.708	11.708	11.485	10.525	11.683	11.683	11.977	11.977	10.25	10.316	9.917	9.529	10.079	10.631	10.649	10.663	10.643	10.659	10.805	10.805	10.162	10.195	10.55	10.005	10.347	10.541	10.563	10.602	11.095	8.7	9.997	10.864	11.474	11.474	10.269	9.975	10.267	10.292	10.264	10.671	10.348	10.348	10.498	10.489
Human	200881_s_at	11.654	11.653	9.828	9.646	9.646	9.646	9.873	11.051	10.965	10.965	10.889	10.889	10.57	10.431	11.08	11.172	10.668	11.13	11.149	11.163	11.168	11.183	11.38	11.38	10.253	10.669	10.967	10.54	10.689	10.852	10.878	10.915	11.733	9.057	11.338	11.213	10.535	10.535	11.233	10.501	11.098	10.685	11.135	11.622	11.121	11.121	11.152	11.158
Human	201883_s_at	10.006	10.495	12.188	8.894	8.894	8.894	8.888	9.525	9.38	9.38	9.089	9.089	10.661	10.844	9.661	10.488	10.047	8.614	8.611	8.608	8.502	8.504	8.491	8.491	7.98	8.427	8.53	8.45	8.527	9.085	9.102	9.117	8.518	8.848	10.007	9.611	9.175	9.175	10.023	10.112	10.029	9.5	10.077	10.3	10.529	10.529	9.864	9.901
Human	206955_at	8.851	8.872	10.077	9.583	9.583	9.583	9.734	9.109	10.048	10.048	10.094	10.094	9.147	9.213	9.056	8.587	9.302	8.918	8.912	8.905	8.919	8.903	8.913	8.913	8.792	9.488	9.245	9.605	9.592	8.785	8.76	8.726	8.965	9.51	9.326	9.123	10.013	10.013	8.991	9.095	9.401	8.786	9.456	9.465	9.524	9.524	9.726	9.779
Human	201692_at	8.902	10.128	9.515	8.176	8.176	8.176	8.397	8.762	8.4	8.4	8.469	8.469	8.506	8.461	8.831	8.14	8.612	8.822	8.822	8.82	8.901	8.895	8.947	8.947	8.91	9.048	8.745	9.156	8.978	8.422	8.407	8.383	8.939	8.784	8.755	9.073	8.915	8.915	8.791	9.413	9.092	8.785	9.12	9.261	9.944	9.944	8.907	8.905
Human	212817_at	8.746	8.926	9.676	10.322	10.322	10.322	9.829	9.226	9.592	9.592	9.589	9.589	9.405	9.559	8.805	8.726	8.977	9.315	9.309	9.303	9.355	9.341	9.364	9.364	9.403	9.652	9.319	9.929	9.821	9.21	9.183	9.145	8.998	10.01	8.778	9.17	10.591	10.591	9.08	9.202	8.836	8.546	8.863	8.596	9.037	9.037	9.385	9.394
Human	208648_at	10.18	10.673	9.342	10.012	10.012	10.012	9.829	9.968	9.645	9.645	9.628	9.628	9.793	9.758	9.932	9.816	9.97	9.904	9.908	9.915	9.87	9.886	9.767	9.767	10.358	9.488	9.66	9.189	9.151	10.335	10.357	10.383	9.527	9.404	10.729	10.076	9.794	9.794	10.126	10.087	9.859	10.201	9.828	9.9	9.817	9.817	10.174	10.181
Human	202893_at	8.37	9.227	9.272	10.552	10.552	10.552	10.197	10.051	9.894	9.894	9.903	9.903	9.031	9.077	8.629	9.315	9.069	10.004	10.01	10.014	10.085	10.102	10.116	10.116	10.289	9.608	9.865	9.358	9.15	9.906	9.919	9.932	9.729	9.409	10.413	10.764	9.95	9.95	10.599	10.186	10.582	10.2	10.617	10.897	9.511	9.511	10.168	10.162
Human	215925_s_at	8.209	6.833	7.996	7.643	7.643	7.643	7.587	7.582	7.514	7.514	7.522	7.522	8.297	8.052	8.957	9.751	7.816	7.249	7.24	7.236	7.249	7.231	7.191	7.191	7.277	7.868	7.574	7.996	7.897	7.095	7.069	7.037	7.331	8.201	7.679	7.122	7.225	7.225	7.677	7.488	7.628	7.632	7.628	7.56	8.032	8.032	7.809	7.856
Human	212654_at	7.086	9.077	8.384	14.544	14.544	14.544	14.148	7.723	10.005	10.005	10.022	10.022	7.112	7.042	7.076	6.971	7.423	8.154	8.157	8.164	8.16	8.165	8.121	8.121	8.266	7.769	7.516	7.958	7.741	8.673	8.701	8.725	7.324	7.818	7.678	8.951	13.695	13.695	7.098	7.492	6.738	6.969	6.717	6.509	7.323	7.323	7.273	7.266
Human	203254_s_at	9.695	10.446	9.301	8.723	8.723	8.723	8.863	8.798	9.59	9.59	9.344	9.344	9.719	9.704	10.048	9.777	8.88	8.316	8.316	8.313	8.226	8.223	7.964	7.964	8.365	8.17	8.276	8.337	8.393	8.392	8.401	8.409	8.868	8.27	7.773	8.548	9.255	9.255	8.76	8.425	8.957	8.334	9.014	9.163	8.684	8.684	9.125	9.109
Human	216295_s_at	11.583	12.811	10.579	10.084	10.084	10.084	10.48	11.515	10.686	10.686	10.767	10.767	10.49	10.24	11.522	11.103	11.337	11.853	11.884	11.906	11.882	11.904	12.023	12.023	12.056	10.942	11.588	10.962	11.281	11.865	11.91	11.974	12.223	8.597	11.734	11.647	10.655	10.655	11.794	11.794	11.521	11.669	11.508	12.075	10.862	10.862	11.889	11.886
Human	205042_at	8.483	9.363	7.385	8.026	8.026	8.026	8.186	8.587	8.393	8.393	8.529	8.529	8.198	8.194	8.237	8.056	7.906	8.6	8.607	8.613	8.55	8.561	8.716	8.716	8.641	8.313	8.447	8.082	8.194	8.979	9.012	9.045	8.432	7.819	9.623	9.033	8.301	8.301	8.817	8.898	9.757	7.88	9.928	10.425	9.945	9.945	8.648	8.633
Human	213664_at	6.598	10.549	7.534	6.769	6.769	6.769	6.815	8.514	7.304	7.304	7.438	7.438	6.882	6.796	6.895	6.526	7.144	9.617	9.638	9.659	9.861	9.881	10.155	10.155	9.648	9.239	10.07	9.032	9.073	8.778	8.785	8.813	9.735	7.384	7.651	7.132	6.609	6.609	8.647	8.145	9.975	10.524	9.925	10.463	9.604	9.604	9.996	10.092
Human	205841_at	6.864	6.286	6.55	7.077	7.077	7.077	6.795	6.468	7.19	7.19	7.523	7.523	6.601	6.606	6.529	7.042	6.471	6.269	6.265	6.261	6.263	6.257	6.269	6.269	6.387	6.492	6.516	6.501	6.438	6.279	6.267	6.257	6.185	6.68	6.526	6.667	6.774	6.774	6.463	6.428	6.392	6.532	6.379	6.248	6.426	6.426	6.393	6.387
Human	212224_at	7.818	6.404	6.683	8.722	8.722	8.722	8.906	9.171	8.309	8.309	7.799	7.799	7.426	7.153	8.836	9.744	6.936	8.831	8.846	8.853	8.232	8.251	8.059	8.059	7.959	7.083	7.242	7.458	7.451	10.539	10.635	10.747	10.774	7.256	12.261	11.775	10.209	10.209	10.427	8.668	9.31	11.414	9.118	9.422	11.235	11.235	11.056	11.141
Human	205560_at	6.73	6.368	6.774	6.711	6.711	6.711	6.417	6.573	6.641	6.641	6.649	6.649	6.807	6.837	6.746	6.523	6.714	6.298	6.294	6.29	6.315	6.307	6.341	6.341	6.254	6.61	6.502	6.657	6.716	6.188	6.178	6.159	6.254	6.77	6.608	6.505	6.142	6.142	6.751	6.832	6.612	6.323	6.639	6.602	6.672	6.672	6.313	6.312
Human	220892_s_at	8.911	9.528	9.885	7.775	7.775	7.775	7.832	8.783	7.638	7.638	7.619	7.619	8.778	8.861	8.404	8.375	8.036	9.506	9.519	9.528	9.582	9.61	9.592	9.592	9.183	8.694	8.957	8.44	8.676	9.004	9.014	9.031	10.183	8.168	7.947	9.274	7.852	7.852	8.141	8.399	8.034	7.961	8.041	8.058	9.918	9.918	8.939	8.997
Human	204872_at	9.832	10.114	7.582	9.308	9.308	9.308	9.154	9.494	8.335	8.335	8.261	8.261	9.257	9.344	8.923	9.182	8.924	10.442	10.467	10.482	10.511	10.555	10.334	10.334	11.436	8.651	9.153	8.679	8.895	10.496	10.546	10.607	10.368	7.845	8.789	9.371	8.149	8.149	8.91	8.641	8.501	8.656	8.487	8.554	7.575	7.575	7.718	7.624
Human	214043_at	6.378	6.519	6.95	7.095	7.095	7.095	7.398	8.599	7.889	7.889	8.023	8.023	6.679	6.648	6.665	7.261	7.529	10.702	10.731	10.749	10.731	10.76	10.869	10.869	11.255	9.373	10.002	9.515	9.495	10.949	11.004	11.085	10.632	7.702	6.489	7.31	7.189	7.189	7.61	7.391	8.688	8.257	8.728	8.97	7.32	7.32	8.495	8.494
Human	203221_at	8.798	9.189	8.712	10.121	10.121	10.121	9.675	9.513	9.081	9.081	9.009	9.009	9.091	9.086	8.966	9.988	9.062	9.858	9.859	9.863	9.99	10.003	9.865	9.865	10.755	9.817	10.124	9.453	9.443	9.439	9.433	9.428	9.685	9.802	9.672	9.562	9.193	9.193	9.367	9.623	9.995	8.713	10.111	10.275	9.801	9.801	9.015	8.954
Human	206330_s_at	7.96	7.948	9.165	8.272	8.272	8.272	8.199	8.785	7.953	7.953	7.952	7.952	8.21	8.253	7.947	8.028	8.463	9.656	9.666	9.678	10.107	10.136	10.506	10.506	9.914	9.775	9.862	8.856	8.507	8.552	8.528	8.505	8.475	8.592	8.044	7.73	8.264	8.264	8.344	8.309	8.344	8.604	8.32	8.295	8.477	8.477	8.314	8.297
Human	207540_s_at	9.388	7.742	7.826	7.828	7.828	7.828	8.251	8.333	7.599	7.599	7.674	7.674	10.655	10.812	9.77	9.427	9.92	7.252	7.241	7.23	7.192	7.172	7.06	7.06	7.208	8.023	7.913	8.013	7.966	7.182	7.155	7.135	7.494	8.394	7.641	8.082	7.905	7.905	8.656	8.758	8.786	9.398	8.731	8.913	7.837	7.837	8.268	8.262
Human	205052_at	8.516	8.404	8.014	9.316	9.316	9.316	9.052	9.003	10.361	10.361	10.565	10.565	7.482	7.333	8.025	8.303	8.21	9.478	9.49	9.502	9.496	9.509	9.645	9.645	9.341	8.897	9.327	8.946	9.189	9.669	9.703	9.746	9.38	8.28	9.29	9.332	9.19	9.19	8.881	8.717	9.335	8.906	9.374	9.64	8.713	8.713	10.311	10.404
Human	202277_at	10.402	11.253	8.267	8.324	8.324	8.324	9.084	9.971	9.816	9.816	9.795	9.795	9.406	9.296	9.854	10.028	8.603	9.949	9.966	9.985	10.023	10.063	10.005	10.005	10.678	8.66	9.201	8.348	8.759	9.786	9.84	9.898	10.283	8.065	10.053	10.617	9.404	9.404	10.174	10.554	10.083	9.815	10.107	10.575	8.652	8.652	9.965	9.962
Human	205907_s_at	5.967	5.432	6.748	6.944	6.944	6.944	6.755	6.937	8.888	8.888	8.715	8.715	6.48	6.449	6.641	6.46	6.704	6.637	6.625	6.617	6.62	6.613	6.557	6.557	6.826	6.846	6.845	6.895	6.94	6.435	6.409	6.381	6.913	7.831	7.205	8.564	9.028	9.028	6.694	6.468	6.383	6.704	6.354	6.007	6.607	6.607	6.531	6.485
Human	203045_at	10.569	9.371	10.152	9.929	9.929	9.929	10.227	10.332	10.224	10.224	10.101	10.101	11.084	11.196	10.793	10.707	10.864	9.975	9.972	9.963	9.852	9.836	9.673	9.673	9.947	10.422	10.623	10.517	10.627	9.949	9.95	9.938	10.758	10.275	10.09	10.247	9.974	9.974	10.329	9.826	9.888	11.16	9.772	9.666	10.762	10.762	10.842	10.834
Human	206844_at	7.961	8.204	8.942	11.731	11.731	11.731	11.319	8.163	8.31	8.31	8.031	8.031	8.296	8.206	8.747	8.137	8.912	8.019	8.013	8.005	7.979	7.963	7.875	7.875	7.762	8.738	9.008	8.635	8.439	8.074	8.062	8.04	7.952	8.699	8.183	7.896	8.209	8.209	8.208	8.524	8.378	9.092	8.313	8.207	8.72	8.72	7.944	7.892
Human	209696_at	9.646	8.14	9.355	8.43	8.43	8.43	8.414	9.322	8.167	8.167	8.264	8.264	9.884	10.091	9.149	9.198	9.203	8.13	8.118	8.104	8.031	8.003	7.935	7.935	7.884	8.887	8.764	9.202	9.275	7.98	7.943	7.899	8.787	9.42	10.023	9.846	9.077	9.077	10.707	10.089	10.317	13.038	10.07	10.22	12.437	12.437	11.827	11.882
Human	209815_at	7.82	6.655	7.106	7.114	7.114	7.114	7.338	8.161	7.787	7.787	7.64	7.64	7.188	7.149	7.463	7.691	6.929	9.125	9.14	9.158	8.767	8.796	8.735	8.735	8.593	7.741	8.032	7.522	8.066	10.743	10.837	10.944	9.411	7.47	7.335	8.178	8.407	8.407	7.762	7.444	7.894	8.104	7.875	7.991	7.121	7.121	7.676	7.642
Human	206985_at	8.182	7.385	8.442	8.52	8.52	8.52	8.714	8.24	8.427	8.427	8.356	8.356	8.298	8.394	7.827	8.032	8.617	8.079	8.072	8.063	8.108	8.096	7.959	7.959	8.592	8.571	8.63	8.63	8.691	7.847	7.823	7.8	8.031	8.836	8.687	8.055	9.068	9.068	8.319	8.357	8.309	8.943	8.252	8.115	8.621	8.621	8.18	8.149
Human	210074_at	8.01	8.428	8.811	8.015	8.015	8.015	7.862	8.202	8.122	8.122	8.215	8.215	8.338	8.234	8.244	8.15	12.058	7.594	7.588	7.579	7.607	7.591	7.662	7.662	7.614	7.983	7.875	8.242	8.243	7.234	7.206	7.175	7.979	8.228	8.193	9.515	8.291	8.291	8.493	9.604	8.489	7.385	8.59	8.644	8.337	8.337	8.951	9.024
Human	204685_s_at	8.588	8.428	9.283	10.534	10.534	10.534	9.687	10.116	8.634	8.634	8.718	8.718	8.984	9.003	8.952	8.822	9.018	12.166	12.189	12.216	12.256	12.275	12.67	12.67	11.221	11.652	11.361	11.464	10.774	12.815	12.846	12.894	10.84	9.779	9.1	9.15	9.794	9.794	8.981	8.929	8.739	9.27	8.691	8.566	10.432	10.432	9.065	9.077
Human	205152_at	6.149	5.805	6.554	6.825	6.825	6.825	6.641	8.094	6.584	6.584	6.542	6.542	6.806	6.908	6.261	6.309	7.574	10.843	10.875	10.903	10.999	11.044	11.206	11.206	11.246	9.315	9.858	9.084	9.316	10.464	10.496	10.56	11.242	7.41	6.501	6.553	7.073	7.073	6.362	6.409	6.482	6.496	6.481	6.235	8.262	8.262	6.405	6.404
Human	205579_at	7.713	8.921	8.212	7.443	7.443	7.443	7.37	7.841	7.386	7.386	7.395	7.395	7.59	7.581	7.646	7.714	7.982	7.766	7.755	7.75	7.862	7.865	7.994	7.994	7.854	8.189	8.4	7.762	7.586	7.572	7.563	7.549	7.165	8.898	7.693	8.463	7.35	7.35	8.033	8.276	8.794	8.221	8.846	8.908	7.62	7.62	7.36	7.31
Human	201952_at	10.632	13.449	11.244	7.481	7.481	7.481	7.806	11.07	9.712	9.712	9.741	9.741	9.096	8.918	9.845	9.399	9.458	11.235	11.243	11.244	11.67	11.683	11.591	11.591	12.022	11.006	11.604	11.127	12.318	9.028	8.959	8.91	12.205	10.339	12.724	10.695	8.25	8.25	12.146	9.905	9.661	10.517	9.584	9.483	10.767	10.767	10.277	10.241
Human	213055_at	9.064	8.83	9.385	8.483	8.483	8.483	8.743	9.214	8.556	8.556	8.445	8.445	9.517	9.585	9.335	8.901	9.54	9.502	9.496	9.491	9.549	9.54	9.553	9.553	9.109	10.063	9.859	9.938	9.671	9.596	9.589	9.579	8.81	10.077	8.83	8.65	9.178	9.178	8.971	8.982	9.234	9.283	9.229	9.101	9.142	9.142	8.978	8.968
Human	204743_at	8.524	8.395	9.318	8.808	8.808	8.808	8.643	10.067	8.951	8.951	8.961	8.961	8.542	8.613	8.233	8.545	8.815	12.128	12.147	12.172	12.269	12.289	12.877	12.877	11.104	11.594	11.631	11.43	11.476	12.148	12.159	12.178	11.536	10.105	9.062	8.451	9.3	9.3	9.001	9	8.912	9.208	8.885	8.67	8.756	8.756	9.095	9.087
Human	209583_s_at	8.185	7.368	9.667	8.064	8.064	8.064	7.87	9.327	8.577	8.577	8.274	8.274	8.476	8.261	9.597	8.683	8.887	10.703	10.719	10.739	10.84	10.86	10.995	10.995	10.571	10.583	11.127	9.993	10.519	10.518	10.545	10.59	10.387	9.005	8.09	7.919	8.749	8.749	8.45	8.28	8.047	7.784	8.071	7.865	7.426	7.426	8.722	8.725
Human	201972_at	11.496	11.489	9.516	9.719	9.719	9.719	10.097	11.588	10.678	10.678	10.775	10.775	11.53	11.661	10.92	11.428	10.533	12.118	12.135	12.154	12.229	12.24	12.657	12.657	12.144	12.131	12.645	11.783	11.98	12.002	12.015	12.05	11.93	10.334	11.292	11.029	9.999	9.999	11.253	11.12	11.051	10.89	11.066	11.163	10.894	10.894	12.326	12.399
Human	211625_s_at	6.615	6.441	6.892	6.788	6.788	6.788	6.339	6.344	6.29	6.29	6.325	6.325	6.541	6.544	6.512	6.456	6.828	6.222	6.214	6.207	6.224	6.208	6.239	6.239	6.115	6.892	6.751	6.902	6.766	6.107	6.084	6.061	6.169	7.086	6.339	6.452	6.232	6.232	6.397	6.49	6.315	6.43	6.304	6.148	6.617	6.617	6.371	6.368
Human	204471_at	5.827	6.426	6.787	6.353	6.353	6.353	5.957	8.038	6.096	6.096	6.226	6.226	6.449	6.531	6.097	6.109	6.392	11.367	11.407	11.453	11.568	11.59	12.376	12.376	10.549	10.721	11.306	10.661	11.208	11.274	11.328	11.401	10.895	7.127	6.212	6.201	5.919	5.919	5.908	5.955	5.996	6.432	5.957	5.738	6.226	6.226	5.988	5.968
Human	207176_s_at	8.192	7.371	8.736	8.578	8.578	8.578	8.208	8.555	8.727	8.727	8.536	8.536	9.249	9.346	8.929	8.776	8.582	8.321	8.31	8.302	8.317	8.307	8.257	8.257	8.27	8.785	8.79	8.746	8.732	8.325	8.304	8.28	8.079	9.55	8.58	7.871	8.818	8.818	8.5	8.614	8.525	9	8.482	8.27	8.682	8.682	8.574	8.572
Human	207863_at	8.392	9.024	9.052	8.279	8.279	8.279	8.363	8.228	8.243	8.243	8.153	8.153	8.189	8.118	8.494	8.393	8.736	8.05	8.038	8.027	7.984	7.966	7.892	7.892	8.132	8.838	8.606	8.723	8.818	8.047	8.024	7.995	8.219	9.373	8.222	7.896	8.228	8.228	8.415	8.455	8.326	8.144	8.342	8.115	8.365	8.365	8.262	8.268
Human	205317_s_at	7.401	6.233	7.607	6.869	6.869	6.869	6.659	7.46	6.556	6.556	6.701	6.701	7.471	7.522	7.25	7.336	7.138	7.036	7.03	7.025	7.05	7.043	7.017	7.017	6.978	7.336	7.297	7.35	7.429	6.828	6.811	6.787	7.177	7.644	9.847	9.375	6.702	6.702	8.198	6.828	6.753	7.017	6.729	6.549	7.039	7.039	7.363	7.398
Human	205685_at	8.548	7.171	7.82	7.871	7.871	7.871	7.349	7.502	7.306	7.306	7.366	7.366	8.335	8.451	8.097	7.202	7.392	7.245	7.24	7.235	7.256	7.249	7.213	7.213	7.126	7.491	7.415	7.541	7.67	7.171	7.159	7.143	7.159	7.814	7.149	6.905	7.347	7.347	7.566	7.729	7.354	7.07	7.38	7.33	7.657	7.657	7.283	7.301
Human	208510_s_at	7.146	6.778	7.798	7.585	7.585	7.585	7.69	7.759	7.98	7.98	7.976	7.976	7.563	7.522	7.891	8.022	7.863	7.379	7.371	7.364	7.416	7.408	7.561	7.561	7.377	7.74	7.518	7.769	7.488	7.089	7.064	7.03	7.43	8.262	7.373	7.158	7.448	7.448	8.14	8.701	9.849	8.187	10	10.368	8.039	8.039	8	7.966
Human	218071_s_at	9.336	9.509	8.972	9.058	9.058	9.058	9.164	8.996	9.442	9.442	9.415	9.415	8.653	8.642	8.722	8.555	8.868	9.232	9.236	9.239	9.241	9.246	9.319	9.319	9.316	9.021	9.099	9.017	8.888	9.417	9.435	9.456	8.921	8.79	8.566	9.119	9.417	9.417	8.758	8.66	8.831	9.21	8.797	8.788	8.339	8.339	8.667	8.634
Human	201244_s_at	10.698	10.695	9.034	11.46	11.46	11.46	11.223	10.203	10.922	10.922	10.942	10.942	10.691	10.803	10.235	10.368	10.042	9.907	9.92	9.933	9.75	9.775	9.715	9.715	9.934	8.931	9.275	8.722	8.971	10.713	10.775	10.846	9.906	8.49	10.219	10.634	10.611	10.611	10.118	10.059	10.057	10.026	10.06	10.524	10.083	10.083	10.084	10.075
Human	206078_at	7.235	7.612	8.043	8.991	8.991	8.991	9.005	7.801	7.924	7.924	8.042	8.042	7.33	7.292	7.384	7.716	7.717	8.23	8.227	8.228	8.306	8.314	8.256	8.256	8.696	8.125	8.119	7.974	7.921	7.882	7.869	7.857	8.305	8.481	8.15	7.858	9.168	9.168	7.591	7.814	7.873	7.263	7.928	7.785	8.101	8.101	7.741	7.768
Human	218687_s_at	7.442	7.347	7.853	7.468	7.468	7.468	7.53	7.835	7.448	7.448	7.649	7.649	7.272	7.312	6.97	7.468	7.469	7.313	7.305	7.296	7.333	7.315	7.365	7.365	7.487	7.777	7.342	8.078	7.713	7.076	7.055	7.022	7.392	8.123	8.769	7.626	7.316	7.316	8.838	9.952	11.565	11.066	11.611	12.452	7.638	7.638	7.845	7.88
Human	203318_s_at	9.981	10.151	8.605	9.791	9.791	9.791	9.798	9.982	9.625	9.625	9.876	9.876	10.11	10.225	9.554	9.968	9.39	10.215	10.228	10.249	10.292	10.327	10.297	10.297	10.285	9.095	9.01	8.812	8.574	10.645	10.683	10.735	9.361	8.907	10.059	9.092	9.441	9.441	9.914	9.782	10.295	9.61	10.357	10.617	9.528	9.528	10.407	10.451
Human	212652_s_at	8.46	9.625	6.902	8.599	8.599	8.599	8.718	8.902	9.103	9.103	9.208	9.208	7.755	7.629	8.145	8.841	7.775	9.23	9.246	9.258	9.304	9.339	9.321	9.321	10.032	8.12	8.873	7.877	8.038	9.26	9.306	9.366	9.036	7.526	9.151	9.119	8.869	8.869	8.961	8.564	9.573	10.837	9.458	9.845	9.178	9.178	9.749	9.76
Human	217716_s_at	10.552	12.165	11.096	9.839	9.839	9.839	10.143	10.248	10.115	10.115	10.041	10.041	10.21	10.136	10.64	10.027	10.73	9.775	9.78	9.78	9.731	9.728	9.652	9.652	10.279	9.551	9.763	9.828	10.084	9.5	9.503	9.499	10.622	9.271	10.587	10.519	9.723	9.723	10.709	10.728	10.851	10.931	10.844	11.17	10.705	10.705	10.385	10.366
Human	201614_s_at	9.281	9.776	8.974	8.734	8.734	8.734	8.942	8.929	9.088	9.088	9.066	9.066	8.782	8.708	8.944	9.034	9.132	8.792	8.792	8.792	8.791	8.797	8.716	8.716	8.678	8.711	8.672	8.525	8.65	8.711	8.707	8.707	8.955	8.859	9.102	8.772	9.131	9.131	9.199	9.045	8.616	7.984	8.673	8.617	8.979	8.979	8.913	8.946
Human	211961_s_at	10.767	11.238	9.663	10.968	10.968	10.968	10.973	11.066	11.167	11.167	11.251	11.251	11.043	11.155	10.685	10.575	10.316	11.322	11.342	11.357	11.365	11.385	11.355	11.355	12.056	10.813	11.306	10.546	10.588	11.052	11.078	11.121	11.945	9.226	10.703	11.487	11.39	11.39	10.788	10.81	10.503	10.579	10.496	10.852	9.962	9.962	10.699	10.673
Human	206622_at	8.487	8.477	9.27	8.939	8.939	8.939	8.526	8.617	8.842	8.842	8.901	8.901	8.479	8.522	8.247	8.36	8.953	8.591	8.584	8.576	8.615	8.6	8.554	8.554	9.207	9.002	8.974	9.219	9.671	8.3	8.273	8.241	8.694	9.387	8.425	8.367	9.062	9.062	8.741	8.958	8.713	8.767	8.708	8.564	8.582	8.582	8.772	8.799
Human	209935_at	7.137	8.385	7.56	7.109	7.109	7.109	6.913	7.704	7.381	7.381	7.4	7.4	7.126	7.221	6.667	6.878	7.184	8.696	8.709	8.719	8.843	8.862	9.015	9.015	9.427	8.287	8.914	8.062	8.174	8.304	8.322	8.354	8.644	7.297	6.81	6.896	7.349	7.349	7.004	6.633	6.421	7.168	6.353	6.118	6.968	6.968	6.992	6.986
Human	208787_at	10.82	11.635	9.619	11.041	11.041	11.041	11.107	10.422	10.894	10.894	11.046	11.046	9.547	9.323	10.274	10.705	9.504	10.462	10.478	10.492	10.485	10.504	10.651	10.651	9.942	9.912	10.414	9.654	9.76	10.261	10.299	10.351	11.053	8.802	10.937	11.213	11.238	11.238	10.488	10.2	10.656	11.092	10.616	11.11	10.402	10.402	11.018	10.989
Human	204393_s_at	7.379	7.673	7.123	6.693	6.693	6.693	6.423	7.089	6.483	6.483	6.41	6.41	8.044	8.337	6.732	6.775	6.991	6.437	6.428	6.417	6.435	6.427	6.455	6.455	6.536	6.955	6.894	6.79	6.797	6.388	6.371	6.352	6.26	7.433	6.889	7.174	6.325	6.325	7.197	8.09	6.67	7.176	6.624	6.372	6.671	6.671	8.151	8.211
Human	212010_s_at	11.318	10.98	8.138	11.124	11.124	11.124	10.929	9.696	10.038	10.038	10.308	10.308	10.324	10.282	10.513	10.457	9.535	9.316	9.338	9.356	9.377	9.413	9.528	9.528	9.893	7.812	8.092	7.843	8.003	8.821	8.866	8.923	10.444	7.015	9.681	10.708	9.694	9.694	9.723	9.534	9.478	8.787	9.541	10.177	9.047	9.047	9.354	9.341
Human	212694_s_at	9.242	9.51	9.098	9.646	9.646	9.646	9.75	9.193	10.245	10.245	10.379	10.379	8.799	8.728	8.923	8.718	9.048	9.109	9.117	9.121	9.192	9.198	9.219	9.219	8.706	8.915	9.047	8.937	9.08	8.674	8.675	8.681	9.415	8.322	9.014	9.364	9.716	9.716	9.183	9.512	9.774	9.06	9.839	10.164	10.898	10.898	10.211	10.277
Human	203423_at	7.995	7.817	8.712	8.163	8.163	8.163	8.503	9.011	8.774	8.774	8.338	8.338	8.099	7.897	9.053	9.136	8.62	9.127	9.132	9.128	9.105	9.093	9.1	9.1	8.815	8.918	9.084	9.595	9.767	8.889	8.886	8.886	9.724	8.642	9.307	9.382	8.821	8.821	9.236	8.944	7.969	9.3	7.848	7.643	10.625	10.625	8.534	8.479
Human	208836_at	12.023	13.064	11.855	10.291	10.291	10.291	10.816	11.56	11.16	11.16	11.285	11.285	10.956	10.873	11.053	10.937	11.599	11.403	11.413	11.417	11.348	11.352	11.48	11.48	11.773	10.96	11.083	11.164	11.493	11.56	11.591	11.629	11.708	10.323	12.258	12.298	11.224	11.224	11.836	12.022	12.905	12.985	12.898	13.488	10.108	10.108	11.895	11.904
Human	205920_at	8.351	8.422	8.97	8.374	8.374	8.374	8.462	8.467	8.97	8.97	8.582	8.582	8.644	8.695	8.102	9.283	8.925	8.427	8.416	8.409	8.346	8.335	8.25	8.25	8.256	8.738	8.807	8.8	8.751	8.627	8.614	8.599	8.417	9.641	9.212	8.802	9.097	9.097	8.252	8.415	8.306	9.11	8.233	7.909	8.338	8.338	8.071	8.043
Human	205624_at	9.009	8.345	8.783	9.006	9.006	9.006	9.129	9.227	9.104	9.104	9.224	9.224	9.117	8.979	9.789	9.188	9.823	8.458	8.445	8.435	8.328	8.311	8.127	8.127	8.09	9.119	9.148	9.022	8.987	8.841	8.821	8.798	8.395	9.807	9.182	9.152	9.996	9.996	9.997	9.319	9.207	10.297	9.107	8.923	8.763	8.763	9.143	9.049
Human	211275_s_at	10.852	11.314	9.333	13.245	13.245	13.245	12.949	10.419	11.836	11.836	12.048	12.048	10.014	9.963	10.127	11.161	9.69	10.427	10.442	10.451	10.336	10.354	10.302	10.302	10.824	9.549	10.217	9.607	10.381	10.344	10.386	10.441	11.72	8.817	10.494	10.983	11.822	11.822	10.279	10.141	9.756	9.989	9.735	9.867	9.203	9.203	9.807	9.704
Human	204846_at	7.954	7.263	8.804	8.076	8.076	8.076	8.034	8.841	8.973	8.973	8.589	8.589	8.242	8.154	8.57	9.21	8.484	8.569	8.562	8.556	8.463	8.446	7.935	7.935	8.961	8.899	8.523	9.176	9.005	8.576	8.565	8.55	9.238	9.381	11.354	10.991	8.289	8.289	9.243	8.088	8.191	8.863	8.13	7.912	12.626	12.626	8.218	8.2
Human	200969_at	9.901	9.186	6.965	6.894	6.894	6.894	7.007	9.235	7.89	7.89	7.694	7.694	8.022	7.792	9.032	9.258	7.54	9.419	9.441	9.463	9.557	9.613	9.583	9.583	10.398	7.751	8.324	7.201	7.52	8.989	9.046	9.105	9.924	7.133	9.539	9.205	6.991	6.991	9.843	8.971	9.498	9.087	9.535	10.096	8.983	8.983	9.168	9.174
Human	203434_s_at	7.45	7.505	7.793	8.201	8.201	8.201	8.706	7.429	7.243	7.243	7.349	7.349	8.486	8.795	6.787	7.909	7.573	6.871	6.856	6.844	6.779	6.764	6.483	6.483	6.747	7.393	7.35	7.426	7.446	6.95	6.927	6.904	7.065	8.434	7.725	8.664	8.16	8.16	7.559	7.178	7.71	10.852	7.424	7.277	7.779	7.779	9.515	9.63
Human	210078_s_at	5.753	5.494	6.411	6.392	6.392	6.392	6.199	7.291	6.634	6.634	6.884	6.884	6.452	6.503	6.172	6.756	6.454	8.924	8.946	8.973	9.271	9.331	9.16	9.16	9.26	7.695	8.262	6.782	6.674	8.918	8.966	9.019	7.01	6.569	6.064	6.279	6.522	6.522	6.131	5.971	5.787	6.531	5.719	5.491	6.171	6.171	6.079	6.029
Human	210135_s_at	6.035	9.499	6.624	6.767	6.767	6.767	6.691	6.262	6.437	6.437	6.337	6.337	6.577	6.576	7.088	6.244	6.352	6.04	6.03	6.022	6.035	6.001	6	6	6.026	6.543	6.475	7.432	7.046	5.919	5.888	5.858	6.06	7.045	6.452	6.256	6.414	6.414	6.19	6.128	6.187	6.237	6.182	5.879	6.322	6.322	6.268	6.265
Human	218729_at	8.749	8.022	9.87	7.659	7.659	7.659	8.147	8.364	8.937	8.937	8.774	8.774	8.164	8.074	8.912	7.68	7.893	6.979	6.969	6.961	6.778	6.763	6.655	6.655	6.896	7.798	7.847	7.405	7.422	7.476	7.47	7.47	7.34	7.979	9.967	9.518	8.049	8.049	9.686	9.1	10.043	9.236	10.116	10.499	7.968	7.968	8.739	8.681
Human	201664_at	9.433	10.916	9.104	7.96	7.96	7.96	8.087	8.262	8.977	8.977	9.1	9.1	8.501	8.276	8.868	9.184	9.836	7.424	7.418	7.412	7.399	7.392	7.34	7.34	7.894	7.815	7.796	7.698	7.773	7.473	7.462	7.447	7.358	8.079	9.021	8.667	7.904	7.904	8.8	9.052	9.276	8.379	9.357	9.632	8.602	8.602	8.029	7.987
Human	209089_at	11.365	11.088	9.703	10.77	10.77	10.77	10.808	11.334	11.564	11.564	11.81	11.81	10.642	10.569	10.948	10.987	10.184	11.695	11.716	11.728	11.744	11.77	11.875	11.875	11.919	10.698	11.32	10.678	11.119	11.613	11.649	11.699	11.948	9.463	11.287	11.355	10.646	10.646	11.141	11.514	11.204	11.036	11.219	11.593	10.401	10.401	10.908	10.881
Human	207044_at	8.636	9.436	8.888	8.582	8.582	8.582	8.78	8.664	8.449	8.449	8.412	8.412	9.132	9.214	8.837	8.857	8.944	8.338	8.33	8.324	8.291	8.282	8.164	8.164	8.132	8.931	8.949	8.701	8.708	8.535	8.535	8.534	8.081	9.203	8.225	8.203	8.036	8.036	8.777	9.086	8.567	8.993	8.529	8.468	8.908	8.908	8.415	8.393
Human	217947_at	12.27	11.529	10.259	8.727	8.727	8.727	9.216	10.955	10.168	10.168	10.244	10.244	12.683	12.953	11.406	11.746	11.397	9.554	9.557	9.561	9.421	9.439	9.32	9.32	9.437	8.747	8.856	8.684	8.754	9.776	9.813	9.846	10.336	9.255	12.016	11.048	9.398	9.398	11.823	11.285	11.172	10.365	11.246	11.698	11.501	11.501	10.83	10.818
Human	201380_at	8.482	10.153	8.803	8.391	8.391	8.391	8.259	8.497	9.095	9.095	9.032	9.032	7.85	7.742	8.599	8.165	8.296	8.292	8.283	8.277	8.268	8.262	8.096	8.096	9.055	8.573	8.439	8.509	8.64	7.878	7.85	7.821	9.088	9.277	8.511	9.08	9.092	9.092	8.669	8.541	8.203	7.867	8.233	7.987	7.974	7.974	8.806	8.768
Human	202520_s_at	10.506	10.92	9.117	11.057	11.057	11.057	11.129	10.262	11.235	11.235	11.445	11.445	9.717	9.571	10.212	10.356	10.016	10.175	10.181	10.184	10.158	10.167	10.18	10.18	10.229	9.727	10.118	9.763	10.12	10.268	10.286	10.313	10.27	9.53	10.543	10.565	10.787	10.787	10.341	9.755	9.902	9.95	9.897	9.952	9.98	9.98	10.272	10.253
Human	205125_at	10.77	10.871	11.327	11.061	11.061	11.061	10.829	10.879	10.484	10.484	10.42	10.42	10.833	10.767	11.229	10.947	11.117	10.881	10.872	10.862	10.857	10.842	10.761	10.761	11.114	11.418	11.198	11.494	11.296	10.696	10.667	10.638	11.161	11.805	10.717	11.226	11.256	11.256	10.952	11.403	11.572	11.114	11.614	11.611	11.006	11.006	10.968	10.95
Human	220028_at	8.48	7.705	8.347	8.85	8.85	8.85	8.778	8.468	7.745	7.745	7.801	7.801	8.5	8.535	8.296	8.485	8.952	8.484	8.484	8.483	8.377	8.377	8.338	8.338	7.879	8.538	8.822	8.359	8.342	9.098	9.119	9.14	8.115	8.487	8.144	8.267	8.279	8.279	8.618	8.265	8.201	8.934	8.134	8.074	8.739	8.739	8.536	8.521
Human	208578_at	8.402	7.897	8.998	9.291	9.291	9.291	8.947	8.836	9.355	9.355	9.406	9.406	8.684	8.79	8.174	8.415	8.836	8.826	8.817	8.811	8.792	8.786	8.719	8.719	9.24	8.989	8.907	9.052	9.038	8.679	8.654	8.629	9.162	9.777	9.434	8.756	9.361	9.361	8.808	8.871	8.669	8.632	8.672	8.448	8.497	8.497	8.911	8.934
Human	205898_at	11.098	6.831	8.139	9.032	9.032	9.032	8.972	9.447	8.459	8.459	8.337	8.337	11.485	12.122	8.86	9.645	7.994	9.898	9.907	9.906	9.923	9.927	9.681	9.681	10.82	9.893	10.641	9.783	10.504	8.89	8.883	8.887	11.754	8.88	7.931	9.117	9.366	9.366	8.487	7.419	7.094	8.02	7.009	6.643	7.944	7.944	8.403	8.451
Human	205827_at	7.462	7.359	8.179	7.584	7.584	7.584	7.25	8.469	6.985	6.985	6.89	6.89	8.059	8.235	7.348	7.189	7.893	10.057	10.076	10.097	10.953	10.993	12.271	12.271	10.427	11.338	11.545	9.246	9.045	7.307	7.228	7.155	8.581	8.076	7.649	7.792	7.388	7.388	7.403	7.609	7.708	10.214	7.48	7.356	7.631	7.631	7.179	7.163
Human	206887_at	8.357	8.342	8.101	8.428	8.428	8.428	8.4	8.296	8.286	8.286	8.137	8.137	8.93	9.193	7.793	8.064	8.527	8.113	8.104	8.097	8.026	8.015	7.968	7.968	7.935	8.489	8.225	8.467	8.316	8.231	8.216	8.204	8.337	9.044	7.855	7.977	8.995	8.995	8.271	8.405	8.54	8.399	8.553	8.434	8.174	8.174	8.374	8.373
Human	209481_at	11.187	9.41	8.383	9.959	9.959	9.959	10.009	10.45	10.344	10.344	10.517	10.517	10.497	10.497	10.686	11.309	10.316	10.618	10.638	10.658	10.482	10.508	10.735	10.735	10.456	9.581	9.979	9.412	9.427	11.604	11.675	11.768	10.393	8.549	9.786	10.18	10.731	10.731	10.393	10.093	10.038	10.315	10.013	10.153	9.757	9.757	10.557	10.573
Human	218078_s_at	9.188	9.356	9.201	9.122	9.122	9.122	9.358	9.402	9.283	9.283	9.223	9.223	9.444	9.509	9.225	8.705	9.172	9.22	9.218	9.217	9.184	9.175	9.182	9.182	9.264	9.375	9.338	9.554	9.348	9.271	9.264	9.257	9.314	9.337	9.439	9.515	9.497	9.497	9.523	9.824	10.23	9.398	10.306	10.497	9.045	9.045	9.476	9.484
Human	218451_at	8.118	8.685	7.841	7.451	7.451	7.451	7.486	8.115	7.543	7.543	7.531	7.531	8.343	8.459	7.767	7.591	7.651	7.226	7.223	7.218	7.158	7.152	7.086	7.086	7.343	7.521	7.657	7.409	7.456	7.223	7.219	7.211	7.613	7.593	9.006	9.4	7.381	7.381	8.948	9.736	9.905	8.687	10.016	10.564	7.701	7.701	7.562	7.553
Human	203710_at	8.563	5.798	6.539	6.701	6.701	6.701	6.827	8.952	8.898	8.898	8.799	8.799	7.989	7.786	9.265	8.196	7.677	10.424	10.458	10.501	10.557	10.626	11.048	11.048	10.072	8.36	8.671	7.677	7.207	11.014	11.08	11.177	9.439	6.803	7.086	7.087	6.749	6.749	8.116	6.957	6.364	7.368	6.273	6.015	6.578	6.578	8.763	8.682
Human	201170_s_at	10.756	10.572	9.113	10.934	10.934	10.934	10.852	10.541	10.778	10.778	10.556	10.556	8.855	8.393	11.037	9.907	9.769	10.546	10.556	10.559	10.87	10.893	11.02	11.02	10.812	10.024	10.438	9.912	9.709	9.426	9.42	9.424	10.412	9.483	11.285	12.218	11.221	11.221	11.079	11.141	10.151	11.109	10.064	10.07	11.102	11.102	11.595	11.636
Human	208304_at	7.911	7.041	8.045	7.774	7.774	7.774	7.422	7.564	7.481	7.481	7.653	7.653	9.034	9.495	7.143	7.326	7.656	7.225	7.211	7.201	7.203	7.189	7.162	7.162	7.164	7.803	7.683	7.824	7.688	7.214	7.195	7.168	7.089	8.691	7.502	7.348	7.939	7.939	7.375	7.575	7.363	7.421	7.358	7.135	7.643	7.643	7.277	7.281
Human	205098_at	10.151	7.053	8.256	7.936	7.936	7.936	8.358	8.941	8.798	8.798	8.919	8.919	10.642	10.944	9.23	10.726	8.642	8.371	8.366	8.361	8.276	8.271	7.985	7.985	9.229	8.569	8.382	8.489	8.528	8.091	8.076	8.063	9.538	8.921	8.037	7.749	7.929	7.929	8.983	8.384	7.978	8.827	7.901	7.68	8.943	8.943	8.786	8.804
Human	206991_s_at	10.337	9.334	10.005	9.519	9.519	9.519	9.932	10.039	9.85	9.85	9.865	9.865	10.087	10.091	9.96	10.523	10.182	9.813	9.806	9.797	9.735	9.729	9.541	9.541	9.844	10.097	10.079	9.991	9.959	10.037	10.026	10.019	9.768	10.556	10.189	9.804	9.772	9.772	10.272	9.994	9.988	10.823	9.912	9.762	9.949	9.949	10.161	10.138
Human	205589_at	8.776	9.127	9.271	13.636	13.636	13.636	12.928	9.207	12.603	12.603	13.825	13.825	9.438	9.571	8.765	8.905	9.022	8.793	8.789	8.783	8.773	8.765	8.766	8.766	8.224	9.053	8.979	9.13	9.079	8.96	8.957	8.948	8.475	9.259	9.054	9.385	11.035	11.035	8.821	8.86	8.765	8.621	8.778	8.664	9.198	9.198	8.965	8.993
Human	205911_at	8.003	7.999	8.361	8.377	8.377	8.377	8.491	8.467	8.079	8.079	8.174	8.174	8.662	8.804	8.091	8.483	8.046	8.548	8.549	8.552	8.483	8.486	8.423	8.423	8.474	8.389	8.265	8.358	8.391	8.518	8.529	8.535	9.176	8.486	7.848	8.064	8.632	8.632	8.422	8.211	7.869	7.912	7.865	7.781	8.988	8.988	11.138	11.291
Human	205851_at	8.331	8.872	7.803	8.148	8.148	8.148	8.272	8.132	8.344	8.344	8.464	8.464	8.617	8.737	8.184	8.314	7.726	7.805	7.799	7.797	7.71	7.71	7.664	7.664	7.901	7.765	7.764	7.702	7.633	7.873	7.873	7.872	8.315	8.396	8.097	8.092	8.51	8.51	8.262	8.251	8.403	7.813	8.457	8.469	8.007	8.007	8.3	8.313
Human	201230_s_at	9.648	9.359	9.284	10.474	10.474	10.474	10.322	9.683	10.42	10.42	10.396	10.396	9.592	9.656	9.423	9.312	9.808	9.908	9.913	9.916	9.876	9.88	9.845	9.845	10.413	9.812	10.03	9.679	10.064	10.156	10.174	10.201	9.789	9.334	9.409	9.672	9.581	9.581	9.357	9.022	9.417	9.346	9.423	9.523	9.039	9.039	9.518	9.503
Human	201040_at	11.407	12.333	10.684	9.947	9.947	9.947	9.708	10.522	10.643	10.643	10.59	10.59	11.685	11.74	11.842	11.031	10.162	10.051	10.052	10.049	10.084	10.082	10.061	10.061	10.38	10.183	9.888	10.171	10.189	9.513	9.495	9.482	10.777	9.974	10.026	10.392	9.72	9.72	10.561	10.455	9.679	9.506	9.695	9.61	10.28	10.28	10.605	10.63
Human	206855_s_at	8.952	9.446	9.158	8.4	8.4	8.4	8.699	9.127	9.251	9.251	9.252	9.252	9.062	8.866	10.052	10.677	8.948	8.592	8.594	8.594	8.578	8.576	8.494	8.494	8.754	8.383	8.313	8.643	8.302	8.383	8.391	8.395	9.089	8.39	8.689	9.453	8.63	8.63	9.702	9.081	8.743	8.964	8.723	8.86	9.34	9.34	9.565	9.528
Human	210006_at	9.109	8.982	9.182	9.467	9.467	9.467	9.27	9.519	9.315	9.315	9.152	9.152	9.108	9.143	9.247	8.627	9.344	9.951	9.958	9.962	9.953	9.955	10.136	10.136	9.883	10.07	10.237	9.897	9.931	10.142	10.156	10.173	9.661	9.169	9.305	9.337	9.821	9.821	9.326	8.913	8.721	9.412	8.658	8.591	9.238	9.238	9.662	9.666
Human	217850_at	9.575	9.8	9.07	8.917	8.917	8.917	9.327	8.91	8.827	8.827	8.926	8.926	8.284	7.984	9.457	9.454	8.243	8.777	8.787	8.799	8.79	8.806	8.993	8.993	8.155	8.082	8.228	8.128	8.315	8.97	9.006	9.045	8.663	7.754	9.204	9.33	7.958	7.958	9.184	9.306	8.972	8.746	8.992	9.349	9.117	9.117	8.944	8.911
Human	205755_at	7.257	7.463	8.209	7.455	7.455	7.455	7.429	7.514	7.464	7.464	7.454	7.454	7.719	7.74	7.592	8.141	7.536	7.314	7.305	7.296	7.294	7.283	7.3	7.3	6.9	7.768	7.466	7.764	7.804	7.318	7.31	7.289	7.23	8.26	7.144	7.285	7.547	7.547	7.768	7.418	7.428	6.798	7.486	7.37	13.128	13.128	7.218	7.225
Human	37201_at	8.361	8.198	8.741	9.638	9.638	9.638	9.835	8.292	7.854	7.854	7.817	7.817	8.315	8.289	8.431	8.397	8.778	8.274	8.267	8.26	8.163	8.148	8.089	8.089	8.139	8.715	8.623	8.772	8.715	8.607	8.607	8.602	8.284	9.029	8.487	8.783	9.091	9.091	8.372	8.266	8.231	8.708	8.187	8.026	10.52	10.52	8.223	8.206
Human	202545_at	9.434	8.174	8.459	7.765	7.765	7.765	7.89	8.644	8.234	8.234	8.104	8.104	9.8	9.895	9.375	9.113	8.503	8.079	8.077	8.075	8.211	8.211	8.276	8.276	8.853	8.446	8.593	8.202	8.037	7.501	7.482	7.463	8.05	8.283	8.727	8.96	8.088	8.088	8.774	9.229	9.864	9.747	9.875	10.288	8.029	8.029	8.354	8.301
Human	208700_s_at	11.504	11.126	10.937	7.829	7.829	7.829	8.029	10.06	8.435	8.435	8.422	8.422	11.398	11.546	10.512	11.028	10.389	9.733	9.744	9.745	9.716	9.714	9.876	9.876	9.769	9.557	9.819	9.771	10.068	9.194	9.196	9.202	10.975	8.539	9.065	9.531	7.665	7.665	10.177	9.926	9.897	9.66	9.919	10.254	9.877	9.877	9.352	9.305
Human	201097_s_at	11.437	13.419	11.344	10.447	10.447	10.447	10.966	11.188	11.539	11.539	11.565	11.565	10.328	10.154	10.928	11.046	10.794	10.934	10.953	10.964	10.978	11.003	10.991	10.991	11.401	10.184	11.152	9.937	10.584	10.769	10.801	10.852	11.212	8.963	11.918	11.763	11.613	11.613	11.613	11.572	11.904	11.718	11.921	12.454	11.425	11.425	11.502	11.478
Human	208614_s_at	10.015	10.921	10.083	9.36	9.36	9.36	9.661	10.144	9.844	9.844	9.909	9.909	9.662	9.502	10.374	10.346	11.183	9.769	9.765	9.76	9.713	9.714	9.571	9.571	9.859	9.507	9.422	9.656	9.889	9.899	9.909	9.914	9.913	10.151	10.554	10.473	9.783	9.783	10.736	10.539	11.718	10.829	11.799	12.285	10.049	10.049	10.81	10.809
Human	205554_s_at	7.626	7.118	8.59	7.853	7.853	7.853	7.911	8.068	8.04	8.04	7.73	7.73	8.095	7.503	10.717	11.597	8.577	7.804	7.793	7.786	7.717	7.703	7.668	7.668	7.312	8.281	7.894	8.287	8.238	7.932	7.914	7.885	8.016	9.014	7.908	8.164	8.381	8.381	8.363	8.176	8.464	8.778	8.436	8.332	10.634	10.634	9.04	9.127
Human	211023_at	11.014	11.9	9.086	12.645	12.645	12.645	12.487	10.852	12.454	12.454	12.672	12.672	9.623	9.366	10.735	10.545	9.864	11.1	11.124	11.142	11.25	11.282	11.446	11.446	11.37	10.096	10.786	9.939	10.386	10.563	10.594	10.641	11.515	8.538	10.969	11.546	12.321	12.321	10.74	10.556	10.564	10.16	10.601	10.966	10.527	10.527	11.134	11.14
Human	204944_at	6.518	8.559	7.104	6.826	6.826	6.826	6.742	7.138	7.718	7.718	8.026	8.026	6.642	6.644	6.55	7.137	6.707	7.368	7.364	7.366	7.355	7.365	7.347	7.347	7.368	7.288	7.476	6.953	7.075	7.603	7.602	7.614	7.056	7.755	6.925	6.516	6.984	6.984	7	6.844	6.969	6.717	6.992	6.754	7.021	7.021	7.456	7.488
Human	208204_s_at	9.622	9.789	10.595	11.414	11.414	11.414	11.329	9.853	10.437	10.437	10.459	10.459	9.937	9.973	9.776	9.847	9.89	9.813	9.807	9.801	9.743	9.732	9.763	9.763	8.9	10.086	9.875	10.203	10.205	9.985	9.972	9.954	9.868	10.437	9.978	10.014	10.949	10.949	9.728	9.484	9.928	9.683	9.95	9.814	10.131	10.131	9.775	9.788
Human	207846_at	5.552	5.115	6.329	6.227	6.227	6.227	5.813	5.765	5.741	5.741	5.829	5.829	6.197	6.266	5.882	5.999	6.075	5.652	5.643	5.635	5.628	5.612	5.604	5.604	5.658	6.183	6.097	6.268	6.269	5.588	5.566	5.544	5.704	6.544	5.937	5.935	5.914	5.914	5.686	5.67	5.744	5.727	5.746	5.513	6.024	6.024	5.869	5.879
Human	221458_at	7.252	7.553	8.363	7.518	7.518	7.518	7.557	7.454	7.408	7.408	7.39	7.39	7.467	7.534	7.069	7.628	7.703	7.487	7.474	7.465	7.433	7.42	7.282	7.282	7.551	7.887	7.754	7.978	7.892	7.556	7.529	7.5	7.467	8.892	7.503	7.214	7.948	7.948	7.399	7.361	7.644	7.649	7.644	7.288	7.595	7.595	7.332	7.331
Human	211164_at	5.541	5.188	6.304	6.201	6.201	6.201	5.83	5.691	5.685	5.685	5.718	5.718	6.055	6.087	5.886	6.032	6.044	5.531	5.521	5.512	5.509	5.493	5.503	5.503	5.582	6.107	6.034	6.152	6.188	5.471	5.446	5.419	5.528	6.523	5.88	5.923	5.838	5.838	5.691	5.693	5.699	5.808	5.689	5.423	5.992	5.992	5.876	5.883
Human	215272_at	7.177	6.988	7.548	7.238	7.238	7.238	7.132	7.093	7.155	7.155	7.218	7.218	7.151	7.176	7.057	7.046	7.352	7.017	7.013	7.006	7.025	7.013	7.133	7.133	6.794	7.498	7.358	7.51	7.679	6.857	6.842	6.817	7.08	7.384	7.143	7.166	7.511	7.511	7.119	7.165	7.145	6.873	7.169	7.049	7.302	7.302	7.044	7.047
Human	203844_at	5.708	5.24	6.629	6.213	6.213	6.213	5.708	5.775	5.612	5.612	5.705	5.705	6.17	6.231	5.877	6	6.058	5.671	5.664	5.658	5.694	5.68	5.721	5.721	5.812	6.194	6.088	6.273	6.336	5.535	5.515	5.494	5.548	6.354	5.906	5.897	5.699	5.699	5.747	5.784	5.699	5.859	5.684	5.507	5.975	5.975	5.898	5.906
Human	214587_at	6.185	8.481	7.132	6.457	6.457	6.457	6.073	6.075	6.283	6.283	6.263	6.263	6.269	6.31	6.072	6.122	6.274	5.948	5.937	5.927	5.945	5.931	5.917	5.917	6.079	6.52	6.391	6.534	6.522	5.857	5.831	5.802	5.859	7.089	6.218	6.137	6.164	6.164	6.05	6.111	6.09	5.975	6.101	5.817	6.277	6.277	6.126	6.135
Human	203392_s_at	10.833	11.082	8.511	10.132	10.132	10.132	10.245	10.606	10.62	10.62	10.204	10.204	10.434	10.376	10.609	10.914	10.626	11.094	11.117	11.14	11.054	11.087	11.032	11.032	11.334	10.151	11.184	9.668	9.635	11.805	11.864	11.945	10.595	8.576	9.941	10.736	11.004	11.004	10.168	9.945	10.495	10.585	10.487	10.793	10.152	10.152	10.087	10.059
Human	207922_s_at	10.513	10.434	8.478	9.222	9.222	9.222	9.581	10.012	10.115	10.115	10.113	10.113	10.163	10.176	10.02	10.423	10.031	10.019	10.037	10.052	10.03	10.047	10.143	10.143	10.444	9.399	10.096	9.325	9.61	10.038	10.078	10.122	10.273	8.091	9.815	10.414	9.752	9.752	9.9	9.886	10.639	10.439	10.657	11.197	9.364	9.364	10.156	10.144
Human	202429_s_at	10.107	10.456	8.55	10.725	10.725	10.725	10.502	10.598	9.597	9.597	9.671	9.671	9.782	9.9	9.579	8.949	8.472	12.125	12.162	12.203	12.467	12.522	12.814	12.814	12.456	11.427	11.639	10.18	9.569	12.203	12.221	12.263	10.359	8.18	9.448	10.478	9.785	9.785	9.591	9.029	9.761	8.816	9.847	10.167	8.516	8.516	8.692	8.618
Human	209239_at	10.637	9.597	9.186	9.283	9.283	9.283	9.408	9.509	9.463	9.463	9.396	9.396	10.107	9.983	10.623	10.439	10.299	8.935	8.931	8.923	8.832	8.827	8.692	8.692	9.042	9.106	9.135	9.037	8.894	9.176	9.175	9.171	9.107	9.407	9.717	10.147	9.514	9.514	9.765	9.731	10.149	10.029	10.159	10.292	9.619	9.619	9.539	9.506
Human	220741_s_at	10.136	10.556	9.227	10.273	10.273	10.273	10.156	9.937	10.267	10.267	10.308	10.308	8.893	8.621	10.034	9.634	9.012	9.995	10.003	10.012	10.069	10.086	10.33	10.33	9.323	9.266	9.306	9.387	9.666	9.697	9.705	9.718	10.301	9.243	10.242	10.827	10.313	10.313	10.218	9.785	10.308	9.496	10.382	10.64	10.306	10.306	10.618	10.685
Human	209043_at	11.014	11.581	10.734	9.525	9.525	9.525	10.055	11.185	10.22	10.22	10.221	10.221	10.651	10.505	11.069	11.133	10.547	11.66	11.674	11.68	11.842	11.859	11.943	11.943	11.783	11.179	11.608	11.127	11.596	11.031	11.031	11.046	11.657	10.233	11.425	10.989	10.053	10.053	11.107	10.732	10.371	9.936	10.41	10.451	9.725	9.725	11.212	11.232
Human	209790_s_at	8.161	8.427	7.267	6.856	6.856	6.856	6.612	7.051	6.698	6.698	6.701	6.701	7.145	7.083	7.455	7.477	7.418	6.498	6.493	6.486	6.482	6.474	6.508	6.508	6.226	6.866	6.863	6.833	6.75	6.478	6.467	6.455	6.463	7.037	7.29	7.498	6.262	6.262	7.664	7.904	9.361	8.487	9.44	9.943	7.645	7.645	7.732	7.745
Human	207558_s_at	5.65	6.028	6.572	7.475	7.475	7.475	7.156	5.799	5.861	5.861	5.845	5.845	6.088	6.117	5.934	5.958	6.151	5.678	5.67	5.662	5.655	5.636	5.631	5.631	5.679	6.231	6.104	6.423	6.604	5.549	5.523	5.492	5.86	6.518	6.197	6.752	8.197	8.197	5.781	6.135	6.213	6.08	6.225	6.128	6.033	6.033	5.954	5.93
Human	208358_s_at	7.148	6.398	8.174	7.436	7.436	7.436	7.477	8.131	7.137	7.137	7.115	7.115	7.533	7.484	7.493	8.32	8.021	9.233	9.242	9.241	9.457	9.465	9.256	9.256	9.515	8.84	8.98	9.099	9.377	8.211	8.197	8.19	9.653	8.325	7.437	7.019	7.425	7.425	7.619	8.175	9.219	8.775	9.259	9.518	7.75	7.75	8.833	8.88
Human	207475_at	6.927	7.484	7.988	7.591	7.591	7.591	7.26	7.332	7.2	7.2	7.273	7.273	7.036	7.067	6.752	7.096	7.431	7.578	7.567	7.562	7.71	7.693	7.758	7.758	7.807	8.146	7.446	8.402	8.173	7.24	7.211	7.172	7.014	8.685	7.473	7.075	7.477	7.477	7.291	7.964	8.549	7.173	8.674	8.74	7.622	7.622	7.345	7.381
Human	200782_at	11.893	13.505	12.428	10.265	10.265	10.265	10.81	10.948	11.4	11.4	11.347	11.347	10.917	10.838	11.419	11.461	10.646	10.318	10.317	10.308	10.33	10.331	10.09	10.09	10.858	9.888	10.385	10.298	11.213	9.704	9.696	9.695	11.275	10.331	11.309	11.202	11.217	11.217	11.378	10.731	10.288	10.982	10.225	10.146	10.838	10.838	11.36	11.335
Human	207849_at	5.831	5.267	6.566	6.349	6.349	6.349	6.039	5.957	5.963	5.963	6.014	6.014	6.391	6.452	6.183	6.13	6.179	5.813	5.806	5.799	5.808	5.793	5.771	5.771	5.847	6.401	6.274	6.43	6.382	5.721	5.696	5.673	5.799	6.643	6.229	6.082	6.155	6.155	5.924	5.9	5.88	6.03	5.866	5.662	6.199	6.199	6.136	6.145
Human	204886_at	5.657	5.812	6.513	6.199	6.199	6.199	5.64	5.706	5.598	5.598	5.683	5.683	6.026	6.053	5.828	5.887	6.216	5.591	5.583	5.574	5.599	5.583	5.613	5.613	5.649	6.228	6.074	6.274	6.342	5.4	5.369	5.333	5.623	6.48	5.972	5.876	5.746	5.746	5.699	5.702	5.741	5.762	5.739	5.461	6.06	6.06	5.812	5.825
Human	203478_at	11.363	12.054	10.188	13.238	13.238	13.238	12.901	11.37	12.805	12.805	12.909	12.909	9.702	9.292	11.291	11.311	10.935	11.573	11.601	11.618	11.558	11.58	11.716	11.716	11.025	10.707	11.229	10.645	10.951	11.623	11.665	11.719	12.128	8.658	11.471	12.564	12.873	12.873	11.522	11.603	11.854	11.75	11.864	12.354	11.524	11.524	12.234	12.262
Human	219158_s_at	7.89	9.725	7.027	7.703	7.703	7.703	7.67	7.217	7.842	7.842	7.941	7.941	7.385	7.166	8.313	7.959	6.657	7.144	7.145	7.15	7.198	7.208	7.345	7.345	6.547	6.874	6.884	6.803	6.724	7.438	7.45	7.465	6.323	6.98	6.972	6.997	7.659	7.659	7.167	7.071	7.7	6.19	7.837	7.956	7.064	7.064	7.964	8.034
Human	221014_s_at	7.614	6.7	6.654	7.3	7.3	7.3	7.178	7.413	8.123	8.123	8.285	8.285	6.898	6.896	6.953	6.895	6.591	7.84	7.848	7.858	7.868	7.893	7.758	7.758	9.156	6.741	6.749	6.847	6.804	8.166	8.199	8.24	7.386	7.021	6.798	7.256	7.286	7.286	7.02	6.57	6.38	6.658	6.355	6.135	7.095	7.095	7.098	7.106
Human	221384_at	7.198	6.593	7.527	7.318	7.318	7.318	7.034	7.171	6.85	6.85	6.788	6.788	7.961	8.234	6.802	6.9	7.624	7.001	6.994	6.986	6.995	6.984	7.082	7.082	6.542	7.504	7.401	7.465	7.533	6.865	6.838	6.808	7.072	7.743	7.004	6.866	6.795	6.795	7.078	7.259	7.263	7.369	7.253	7.168	7.197	7.197	6.881	6.859
Human	205992_s_at	8.617	7.616	7.128	8.277	8.277	8.277	8.185	7.293	8.322	8.322	7.987	7.987	8.019	8.011	8.298	8.451	7.21	6.398	6.388	6.377	6.327	6.308	6.195	6.195	6.727	7.049	7.09	7.127	7.229	6.37	6.349	6.327	6.666	7.445	7.774	8.074	8.255	8.255	7.644	7.359	7.839	7.896	7.833	7.858	7.317	7.317	7.71	7.722
Human	210993_s_at	8.341	8.895	8.06	9.118	9.118	9.118	9.683	9.019	9.072	9.072	9.243	9.243	8.21	7.889	9.914	9.266	8.754	9.125	9.137	9.151	9.051	9.077	8.965	8.965	9.146	8.151	8.199	7.94	7.792	9.531	9.572	9.624	9.288	7.813	9.711	9.548	8.776	8.776	9.175	9.157	9.768	9.298	9.81	10.19	9.117	9.117	9.219	9.195
Human	205692_s_at	9.474	8.515	8.665	9.477	9.477	9.477	9.274	8.826	8.225	8.225	8.29	8.29	9.598	9.502	9.786	9.935	10.469	8.316	8.311	8.308	8.229	8.225	8.111	8.111	8.266	8.716	8.828	8.396	8.533	8.493	8.497	8.492	8.502	8.865	9.304	9.148	8.393	8.393	9.176	8.747	8.583	9.429	8.506	8.438	8.712	8.712	8.332	8.301
Human	204988_at	7.422	6.898	8.711	8.02	8.02	8.02	8.113	7.897	7.891	7.891	7.934	7.934	7.881	7.872	7.634	8.612	8.104	7.792	7.777	7.765	7.817	7.796	7.74	7.74	7.81	8.566	8.286	8.687	8.668	7.653	7.612	7.564	7.504	9.438	7.648	7.795	8.45	8.45	8.126	7.838	8.191	7.587	8.246	8.031	14.724	14.724	9.112	9.208
Human	205650_s_at	8.303	8.291	9.753	8.549	8.549	8.549	8.988	8.88	8.6	8.6	8.635	8.635	8.698	8.759	8.419	8.382	8.82	8.977	8.969	8.964	8.967	8.961	8.906	8.906	8.567	9.108	8.828	9.244	9.36	9.036	9.016	8.996	8.828	9.904	8.883	8.628	9.42	9.42	9.081	8.735	8.843	7.684	8.949	8.729	14.936	14.936	9.085	9.17
Human	219612_s_at	6.374	5.9	7.534	7.015	7.015	7.015	6.737	6.984	6.463	6.463	6.513	6.513	7.158	7.258	6.44	7.818	6.785	6.341	6.335	6.328	6.328	6.316	6.302	6.302	6.242	6.824	6.724	6.843	6.834	6.337	6.325	6.301	6.24	6.96	6.599	6.418	6.369	6.369	7.906	6.509	6.298	6.708	6.261	6.15	14.765	14.765	7.119	7.139
Human	203817_at	7.896	6.267	7.496	8.035	8.035	8.035	7.856	9.132	9.068	9.068	9.223	9.223	7.468	7.327	8.542	8.067	7.713	10.793	10.816	10.844	11.108	11.143	11.423	11.423	11.024	10.159	10.468	9.643	9.72	10.036	10.053	10.084	10.483	8.345	8.03	7.604	8.341	8.341	8.291	8.043	7.261	7.713	7.22	6.916	7.889	7.889	8.498	8.504
Human	205943_at	6.744	6.209	7.713	7.268	7.268	7.268	7.432	7.365	7.108	7.108	7.104	7.104	7.329	7.318	7.53	7.768	7.484	7.388	7.38	7.375	7.389	7.381	7.348	7.348	7.135	7.83	7.827	7.752	7.677	7.356	7.332	7.3	7.241	8.274	7.365	6.895	7.406	7.406	7.473	7.353	7.15	8.292	7.046	6.727	12.604	12.604	7.124	7.126
Human	205358_at	6.329	5.773	6.765	6.655	6.655	6.655	6.484	8.757	6.359	6.359	6.377	6.377	7.081	7.221	6.453	6.667	6.915	12.261	12.303	12.356	12.641	12.696	13.017	13.017	13.076	11.591	11.852	10.333	10.036	12.237	12.266	12.32	10.572	7.806	6.444	6.427	6.37	6.37	6.639	6.546	6.605	6.968	6.573	6.245	6.68	6.68	6.458	6.434
Human	33494_at	6.962	7.203	7.305	9.168	9.168	9.168	9.061	7.376	9.615	9.615	9.807	9.807	7.047	7.064	6.796	7.079	7.106	7.222	7.22	7.22	7.204	7.2	7.239	7.239	6.992	7.325	7.318	7.368	7.487	7.314	7.315	7.315	7.195	7.377	7.357	7.814	8.839	8.839	7.116	7.611	8.271	7.533	8.338	8.566	8.631	8.631	7.77	7.806
Human	204186_s_at	9.042	9.561	7.594	9.054	9.054	9.054	9.218	8.12	8.96	8.96	9.187	9.187	7.982	7.817	8.779	8.259	7.656	8.281	8.293	8.304	8.353	8.37	8.669	8.669	7.616	7.927	8.45	7.676	7.869	7.961	7.982	8.012	8.631	7.096	7.591	8.083	8.85	8.85	7.862	7.981	8.256	8.106	8.269	8.53	7.898	7.898	7.775	7.747
Human	207400_at	7.127	6.894	8.394	7.701	7.701	7.701	7.618	7.854	7.506	7.506	7.435	7.435	8.148	8.303	7.396	8.058	8.064	7.964	7.956	7.95	8.003	8.002	7.984	7.984	7.978	8.267	8.221	8.048	8.128	7.741	7.72	7.699	7.88	8.853	8.274	7.455	8.394	8.394	7.629	7.801	7.744	7.948	7.725	7.361	7.751	7.751	7.733	7.728
Human	209146_at	8.632	10.775	6.745	6.696	6.696	6.696	6.569	8.952	7.45	7.45	7.143	7.143	6.912	6.719	7.517	6.857	6.894	9.381	9.405	9.415	9.672	9.703	9.949	9.949	9.993	8.397	9.178	8.362	9.194	8.376	8.402	8.443	9.432	6.863	8.024	7.535	6.815	6.815	9.732	9.968	9.537	9.681	9.524	10.187	10.55	10.55	8.516	8.514
Human	201733_at	6.792	7.241	6.572	6.799	6.799	6.799	6.768	7.285	7.446	7.446	7.33	7.33	6.462	6.297	7.171	6.914	6.499	7.998	8.011	8.024	8.037	8.068	8.131	8.131	8.093	6.998	7.348	6.748	6.833	7.961	7.999	8.043	8.246	6.591	6.872	6.849	6.363	6.363	6.762	7.629	8.431	6.854	8.575	9.006	6.685	6.685	6.946	6.954
Human	202763_at	8.769	8.594	9.164	8.448	8.448	8.448	8.829	8.437	8.56	8.56	8.702	8.702	8.08	7.922	8.481	8.625	8.733	8.469	8.474	8.48	8.368	8.372	8.331	8.331	8.447	8.105	8.141	8.181	8.081	8.942	8.978	9.011	8.502	7.914	9.125	8.917	8.278	8.278	8.508	8.435	8.735	9.671	8.65	8.816	8.604	8.604	8.09	8.071
Human	201963_at	9.829	8.161	7.171	11.537	11.537	11.537	11.19	9.835	10.794	10.794	11.028	11.028	11.769	12.395	8.834	11.192	8.69	9.092	9.105	9.111	9.143	9.168	8.844	8.844	10.4	8.182	8.701	8.09	8.505	8.564	8.581	8.614	10.072	7.661	9.183	10.35	11.129	11.129	9.372	8.685	7.701	8.884	7.593	7.629	11.885	11.885	11.073	11.068
Human	202825_at	9.194	10.157	8.864	13.688	13.688	13.688	13.206	10.397	13.562	13.562	13.74	13.74	9.411	9.484	8.952	8.834	9.102	10.866	10.878	10.886	10.834	10.829	11.112	11.112	9.868	10.841	10.98	11.052	11.125	11.292	11.317	11.343	10.521	9.632	10.393	10.822	13.402	13.402	9.77	9.828	9.882	9.467	9.92	10.049	10.067	10.067	10.557	10.559
Human	210170_at	5.673	5.314	6.624	11.733	11.733	11.733	11.497	6.472	8.649	8.649	8.558	8.558	6.222	6.2	6.115	6.929	6.309	6.033	6.027	6.02	6.023	6.011	5.971	5.971	6.197	6.443	6.338	6.494	6.547	5.898	5.877	5.848	6.182	6.69	6.407	7.533	10.602	10.602	6.641	6.211	5.969	6.243	5.944	5.678	6.722	6.722	6.628	6.57
Human	206541_at	8.113	8.264	8.66	8.126	8.126	8.126	8.349	8.285	8.226	8.226	8.252	8.252	8.112	8.206	7.744	7.698	8.083	8.435	8.431	8.429	8.494	8.489	8.5	8.5	8.339	8.678	8.231	8.679	8.757	8.364	8.358	8.34	8.076	8.842	8.738	8.417	8.491	8.491	8.381	8.299	8.385	7.661	8.451	8.398	10.958	10.958	8.708	8.787
Human	221369_at	6.992	7.033	7.566	7.474	7.474	7.474	7.559	6.879	6.74	6.74	6.761	6.761	7.063	7.024	7.267	7.092	7.295	6.709	6.696	6.684	6.649	6.63	6.651	6.651	6.715	7.426	7.257	7.444	7.612	6.699	6.672	6.638	6.813	8.06	6.806	7.181	7.423	7.423	6.969	7.09	7.096	6.978	7.106	6.914	7.23	7.23	6.96	6.959
Human	210778_s_at	9.007	9.097	8.7	8.92	8.92	8.92	8.978	9.207	8.722	8.722	8.747	8.747	9.166	9.12	9.434	9.173	9.974	9.652	9.662	9.67	9.494	9.509	9.554	9.554	9.007	9.124	9.057	8.858	8.751	10.643	10.697	10.742	9.268	8.601	8.906	8.37	8.71	8.71	8.971	9.014	9.199	9.218	9.197	9.393	8.833	8.833	9.376	9.384
Human	212696_s_at	11.12	11.401	9.82	9.503	9.503	9.503	9.455	10.361	10.091	10.091	10.07	10.07	10.528	10.435	11.064	10.486	11.008	10.425	10.435	10.443	10.388	10.399	10.468	10.468	10.657	9.912	10.324	9.948	9.917	10.497	10.526	10.556	10.772	9.397	10.374	10.421	9.604	9.604	10.283	10.264	10.323	10.128	10.341	10.533	9.586	9.586	10.19	10.174
Human	205058_at	8.182	8.239	8.743	8.677	8.677	8.677	8.605	8.182	7.759	7.759	7.728	7.728	8.399	8.467	8.121	8.107	8.228	8.18	8.178	8.175	8.206	8.198	8.217	8.217	8.048	8.401	8.309	8.541	8.484	8.125	8.119	8.105	8.004	8.374	8.359	8.061	8.681	8.681	8.21	8.508	8.079	8.248	8.064	8.008	8.627	8.627	8.112	8.114
Human	214736_s_at	10.808	11.267	10.161	10.731	10.731	10.731	10.723	10.841	10.946	10.946	10.986	10.986	10.163	9.999	10.934	10.984	10.508	11.391	11.413	11.426	11.443	11.457	11.605	11.605	11.153	10.802	11.152	10.854	10.727	11.39	11.416	11.448	11.407	9.113	9.818	10.545	10.159	10.159	10.596	10.129	10.583	10.737	10.569	10.861	10.182	10.182	10.686	10.644
Human	202389_s_at	9.348	9.132	8.678	8.796	8.796	8.796	9.004	9.086	8.784	8.784	8.899	8.899	9.201	9.204	9.157	9.208	9.251	9.068	9.071	9.074	9.103	9.109	9.26	9.26	8.582	8.963	9.178	8.852	8.654	9.099	9.118	9.133	8.811	8.688	8.89	9.012	8.973	8.973	9.138	9.232	9.147	9.413	9.123	9.289	9.318	9.318	9.178	9.166
Human	201186_at	10.279	10.121	9.676	9.763	9.763	9.763	9.958	10.232	10.464	10.464	10.523	10.523	9.962	10.031	9.797	9.649	9.973	10.128	10.139	10.146	10.321	10.323	10.294	10.294	9.863	10.253	10.5	10.235	10.156	9.584	9.58	9.566	9.848	8.902	10.2	10.15	9.905	9.905	10.431	10.163	10.021	9.835	10.038	10.245	9.914	9.914	10.311	10.315
Human	206128_at	8.029	8.909	8.445	8.43	8.43	8.43	8.65	8.392	8.16	8.16	8.31	8.31	8.049	8.052	8.039	8.197	8.003	8.63	8.631	8.634	8.765	8.77	8.779	8.779	8.76	8.502	8.264	8.562	8.353	8.191	8.18	8.156	8.519	8.554	8.365	8.107	8.446	8.446	8.436	8.306	8.505	7.767	8.572	8.601	8.442	8.442	8.697	8.732
Human	208021_s_at	9.15	9.43	8.484	8.676	8.676	8.676	8.814	8.99	8.841	8.841	8.815	8.815	8.546	8.392	9.126	9.152	8.878	9.114	9.121	9.124	9.119	9.128	9.127	9.127	9.132	8.772	9.023	8.773	8.778	9.116	9.133	9.156	9.256	8.449	8.753	9.226	8.402	8.402	9.024	8.543	8.662	9.149	8.618	8.628	8.942	8.942	9.149	9.112
Human	203343_at	8.501	11.691	8.586	7.726	7.726	7.726	7.941	8.721	8.772	8.772	8.659	8.659	7.719	7.609	8.03	8.579	8.053	8.182	8.179	8.177	7.996	8.001	7.857	7.857	7.793	7.951	8.027	7.796	7.743	8.83	8.851	8.874	8.384	8.493	9.685	8.759	8.776	8.776	9.557	9.907	11.014	9.473	11.155	11.638	9.894	9.894	9.378	9.369
Human	212985_at	7.25	8.592	7.931	8.103	8.103	8.103	8.026	8.318	8.855	8.855	8.628	8.628	7.224	7.184	7.547	7.787	7.622	9.227	9.234	9.243	9.373	9.395	9.307	9.307	9.888	8.367	8.472	8.446	8.749	8.354	8.346	8.345	10.022	8.433	6.929	7.572	8.373	8.373	7.691	7.266	7.191	7.368	7.175	6.819	7.379	7.379	7.982	7.983
Human	201387_s_at	8.952	12.702	12.406	9.955	9.955	9.955	10.333	10.763	9.653	9.653	9.442	9.442	9.372	9.435	9.14	8.219	9.343	13.128	13.139	13.148	13.383	13.365	13.856	13.856	12.383	13.904	14.318	14.111	14.304	12.073	12.031	11.992	13.21	11.919	8.275	9.51	9.865	9.865	9.285	8.621	8.6	10.078	8.465	8.119	8.691	8.691	10.767	10.75
Human	207014_at	5.959	5.717	6.69	6.38	6.38	6.38	6.167	7.406	6.27	6.27	6.341	6.341	6.391	6.38	6.302	7.123	6.512	9.213	9.234	9.263	9.761	9.824	9.911	9.911	8.233	9.064	9.744	7.152	7.057	8.779	8.806	8.843	6.514	7.064	6.448	6.125	6.101	6.101	6.361	6.282	6.65	6.775	6.639	6.577	6.45	6.45	7.386	7.425
Human	207010_at	6.486	6.198	7.254	6.763	6.763	6.763	6.595	8.368	7.398	7.398	7.751	7.751	7.137	7.221	6.775	6.826	7.029	10.89	10.919	10.961	11.305	11.392	11.481	11.481	11.623	9.34	9.69	7.664	7.433	9.903	9.929	9.964	10.663	7.849	6.674	6.447	6.337	6.337	6.689	6.473	6.365	6.887	6.318	6.006	6.707	6.707	6.659	6.655
Human	206417_at	7.307	6.483	8.137	7.955	7.955	7.955	8.018	7.818	7.816	7.816	7.979	7.979	7.801	7.896	7.034	8.468	8.072	7.718	7.705	7.693	7.652	7.636	7.531	7.531	7.695	8.286	8.251	8.332	8.314	7.766	7.739	7.711	7.788	9.078	8.134	8.039	8.149	8.149	7.854	7.922	8.867	8.256	8.922	8.888	8.671	8.671	8.285	8.286
Human	205932_s_at	6.809	9.71	7.12	7.264	7.264	7.264	7.428	7.475	7.197	7.197	7.391	7.391	7.071	7.054	7.212	7.04	7.174	7.606	7.61	7.614	7.681	7.691	7.493	7.493	9.448	7.397	7.567	7.249	7.14	7.109	7.112	7.115	8.074	7.11	7.127	6.9	7.363	7.363	7.407	7.1	6.937	7.522	6.884	6.797	7.069	7.069	6.91	6.866
Human	219142_at	8.123	8.428	8.97	8.165	8.165	8.165	8.255	8.939	9.764	9.764	9.462	9.462	9.008	9.137	8.116	9.873	8.756	9.207	9.207	9.209	9.269	9.277	9.611	9.611	8.484	9.184	9.267	8.932	8.897	9.538	9.55	9.566	8.062	9.19	8.517	7.645	7.741	7.741	8.485	8.058	7.989	8.523	7.94	7.69	8.638	8.638	9.783	9.839
Human	203131_at	6.638	11.557	8.804	9.042	9.042	9.042	9.718	8.645	10.415	10.415	10.459	10.459	7.074	6.613	8.889	11.212	7.733	8.705	8.714	8.719	8.867	8.887	8.781	8.781	9.881	8.011	8.569	8.052	8.388	7.637	7.64	7.647	9.677	7.747	7.439	9.652	10.926	10.926	8.638	8.876	8.417	9.921	8.28	8.164	8.571	8.571	8.892	8.767
Human	205051_s_at	7.83	9.098	7.55	8.017	8.017	8.017	8.457	9.304	8.457	8.457	8.462	8.462	8.025	7.953	8.309	8.616	8.132	9.852	9.866	9.882	9.803	9.815	9.815	9.815	10.3	9.162	9.794	9.307	8.668	10.664	10.722	10.787	9.164	8.291	9.745	10.308	9.381	9.381	9.311	8.795	8.844	9.214	8.811	8.913	7.791	7.791	9.53	9.505
Human	202517_at	9.371	9.086	10.558	9.712	9.712	9.712	9.85	10.346	9.653	9.653	9.637	9.637	9.84	9.923	9.661	9.071	9.9	11.438	11.443	11.454	11.538	11.54	11.674	11.674	11.622	11.526	11.342	11.451	10.991	11.479	11.485	11.493	10.614	10.882	9.949	9.466	10.064	10.064	9.713	9.633	9.576	9.832	9.552	9.34	9.998	9.998	9.857	9.872
Human	209433_s_at	8.485	8.647	7.543	8.063	8.063	8.063	8.053	8.223	7.794	7.794	8.005	8.005	8.675	8.813	7.979	8.291	7.582	8.509	8.514	8.525	8.578	8.603	8.645	8.645	8.29	7.491	7.522	7.518	7.511	8.747	8.773	8.802	7.84	7.986	7.808	7.933	7.826	7.826	7.93	7.867	7.993	7.643	8.025	8.076	7.982	7.982	8.204	8.226
Human	212920_at	7.759	7.999	6.678	6.803	6.803	6.803	6.98	6.662	7.211	7.211	7.158	7.158	7.114	7.118	7.153	7.074	7.103	6.077	6.073	6.068	6.084	6.082	5.992	5.992	6.212	6.346	6.332	6.19	6.227	5.925	5.912	5.897	6.179	6.466	6.856	7.077	6.825	6.825	6.842	6.526	6.989	6.668	7.018	7.045	6.67	6.67	6.955	6.959
Human	212434_at	9.706	9.687	8.948	9.908	9.908	9.908	9.918	9.381	9.732	9.732	9.792	9.792	9.38	9.396	9.329	9.38	9.097	9.379	9.386	9.392	9.382	9.396	9.581	9.581	8.951	9.025	9.362	8.775	9.083	9.425	9.44	9.46	9.433	8.632	8.974	9.583	9.808	9.808	9.299	9.397	9.35	8.95	9.386	9.561	9.838	9.838	9.323	9.316
Human	215664_s_at	6.134	7.836	7.036	6.554	6.554	6.554	6.191	6.529	5.975	5.975	6.062	6.062	6.899	7.057	6.245	6.315	6.382	6.906	6.909	6.914	7.086	7.1	7.395	7.395	7.039	6.974	7.069	6.506	6.422	6.565	6.563	6.563	6.228	6.655	6.274	6.145	6	6	6.165	6.139	5.94	6.244	5.913	5.758	6.395	6.395	6.187	6.188
Human	214022_s_at	12.797	9.698	10.143	10.874	10.874	10.874	11.649	11.835	11.958	11.958	12.072	12.072	13.832	14.128	12.9	12.751	12.906	11.015	11.016	11.01	10.98	10.99	10.706	10.706	11.663	10.264	10.687	10.543	10.863	10.606	10.615	10.63	12.08	10.894	12.101	12.027	12.29	12.29	11.775	11.385	11.778	12.322	11.729	11.714	11.699	11.699	11.323	11.235
Human	211523_at	6.005	5.476	6.561	6.424	6.424	6.424	6.057	6.019	5.964	5.964	6.009	6.009	6.45	6.494	6.26	6.293	6.346	5.829	5.819	5.81	5.811	5.795	5.765	5.765	5.868	6.393	6.29	6.47	6.471	5.777	5.748	5.714	5.797	6.915	6.344	6.241	6.151	6.151	6.036	6.002	6.091	6.085	6.092	5.821	6.388	6.388	6.104	6.112
Human	212455_at	11.36	10.185	7.902	10.444	10.444	10.444	10.171	10.816	10.926	10.926	11.035	11.035	10.779	10.692	11.324	11.402	10.146	11.07	11.101	11.126	10.995	11.045	10.971	10.971	11.162	8.937	9.54	8.922	9.527	11.797	11.881	11.992	11.127	7.837	10.803	11.16	10.359	10.359	10.54	10.103	10.164	10.136	10.167	10.545	9.449	9.449	10.577	10.562
Human	207601_at	9.012	8.65	10.055	9.094	9.094	9.094	8.997	8.959	8.738	8.738	8.728	8.728	9.051	9.046	8.968	9.192	9.224	8.968	8.956	8.949	8.909	8.892	8.759	8.759	8.694	9.651	9.499	9.645	9.568	9.065	9.041	9.012	8.967	10.196	9.082	8.647	9.102	9.102	8.978	9.812	10.61	10.383	10.631	10.76	9.478	9.478	9.015	9.02
Human	207951_at	7.322	6.875	8.785	7.637	7.637	7.637	7.401	7.681	7.757	7.757	7.664	7.664	7.711	7.7	7.729	7.445	8.756	7.58	7.567	7.554	7.493	7.467	7.378	7.378	7.423	8.57	8.443	8.583	8.675	7.579	7.546	7.51	7.838	8.898	8.03	7.139	8.14	8.14	7.724	7.332	7.548	8.265	7.483	7.143	7.844	7.844	7.595	7.566
Human	207803_s_at	7.01	6.737	7.649	7.427	7.427	7.427	7.312	7.143	7.534	7.534	7.664	7.664	7.001	7.025	6.843	6.913	7.377	7.113	7.101	7.091	7.125	7.108	7.051	7.051	7.52	7.721	7.675	7.816	7.846	6.873	6.833	6.792	7.15	8.375	7.358	7.011	7.755	7.755	7.104	7.789	7.343	7.16	7.36	7.056	7.114	7.114	7.303	7.316
Human	214566_at	6.765	6.333	7.597	7.597	7.597	7.597	7.385	7.299	7.291	7.291	7.393	7.393	7.219	7.277	6.961	7.039	7.303	7.338	7.333	7.328	7.349	7.341	7.393	7.393	7.305	7.53	7.405	7.658	7.515	7.073	7.048	7.022	7.638	7.968	8.024	8.719	7.954	7.954	7.314	7.619	7.031	7.302	7.006	6.721	7.13	7.13	7.308	7.33
Human	203908_at	6.811	9.95	7.372	7.259	7.259	7.259	7.039	8.894	8.785	8.785	8.663	8.663	6.666	6.671	6.504	7.047	7.084	10.366	10.389	10.4	10.283	10.324	10.126	10.126	11.023	9.385	10.188	8.574	9.236	10.843	10.91	10.996	10.764	7.965	8.489	6.779	6.604	6.604	8.639	8.57	11.492	10.869	11.548	12.384	8.728	8.728	11.335	11.553
Human	204965_at	6.321	6.294	7.076	6.664	6.664	6.664	6.277	6.47	6.158	6.158	6.222	6.222	6.643	6.668	6.448	6.882	6.692	6.131	6.121	6.113	6.099	6.083	6.023	6.023	6.232	6.776	6.642	6.788	6.846	6.093	6.063	6.035	6.166	7.149	6.617	6.445	6.522	6.522	6.883	6.406	6.482	8.063	6.339	6.108	13.757	13.757	7.725	7.796
Human	214837_at	5.927	5.478	6.755	6.466	6.466	6.466	5.99	6.035	5.892	5.892	5.957	5.957	6.378	6.41	6.264	6.287	6.272	5.857	5.849	5.842	5.838	5.825	5.798	5.798	5.717	6.323	6.238	6.401	6.369	5.869	5.852	5.83	5.74	6.753	6.16	5.964	5.854	5.854	6.141	5.909	6.005	6.044	6.002	5.776	9.654	9.654	6.189	6.205
Human	204694_at	7.311	7.215	7.779	7.23	7.23	7.23	7.295	7.115	6.622	6.622	6.648	6.648	7.557	7.692	6.939	7.141	7.343	6.982	6.976	6.971	6.981	6.973	6.944	6.944	6.955	7.468	7.395	7.302	7.237	7.036	7.033	7.025	6.709	7.545	7.064	7.034	7.113	7.113	7.157	6.948	7.136	7.28	7.123	7.087	9.005	9.005	7.119	7.125
Human	206840_at	6.808	6.585	7.8	7.076	7.076	7.076	7.19	7.107	7.03	7.03	6.685	6.685	7.621	7.793	6.742	7.314	7.478	6.816	6.806	6.795	6.737	6.717	6.587	6.587	6.858	7.627	7.535	7.6	7.725	7.026	7.003	6.977	6.679	7.942	7.037	6.765	7.138	7.138	7.228	6.836	7.423	7.441	7.421	7.281	11.233	11.233	8.946	9.039
Human	215101_s_at	6.685	5.433	7.163	6.383	6.383	6.383	6.084	6.066	5.892	5.892	5.95	5.95	6.622	6.674	6.828	6.306	6.348	5.873	5.865	5.855	5.843	5.828	5.819	5.819	5.964	6.491	6.368	6.457	6.503	5.78	5.753	5.728	6.006	6.741	6.11	6.196	6.112	6.112	6.077	6.116	6.043	5.881	6.058	5.916	6.393	6.393	6.004	6.014
Human	201832_s_at	10.631	11.381	9.533	12.352	12.352	12.352	12.154	10.228	11.274	11.274	11.367	11.367	9.717	9.574	10.36	10.31	9.143	10.013	10.03	10.041	10.053	10.073	10.239	10.239	9.699	9.237	9.468	9.195	9.288	10.133	10.167	10.208	9.952	8.288	10.736	11.067	11.511	11.511	10.329	10.115	10.315	10.56	10.293	10.649	10.11	10.11	10.239	10.184
Human	204533_at	9.177	8.641	9.592	8.683	8.683	8.683	9.471	8.961	8.759	8.759	8.814	8.814	9.377	9.351	9.8	9.142	9.26	8.484	8.47	8.459	8.335	8.317	8.15	8.15	8.226	9.222	8.943	9.114	9.24	8.627	8.601	8.572	8.948	9.937	9.532	8.772	8.739	8.739	9.373	8.93	9.135	8.319	9.209	9.032	9.114	9.114	8.77	8.811
Human	218256_s_at	8.901	9.49	6.939	8.39	8.39	8.39	8.301	8.237	8.507	8.507	8.618	8.618	7.385	7.137	8.512	8.224	7.56	8.253	8.263	8.276	8.225	8.253	8.184	8.184	9.374	7.165	7.427	7.05	7.167	8.499	8.542	8.591	8.438	7.101	8.798	8.727	8.536	8.536	8.412	8.238	8.212	7.978	8.233	8.44	7.734	7.734	8.01	7.974
Human	201646_at	8.59	10.929	8.436	9.566	9.566	9.566	10.236	9.063	9.613	9.613	9.62	9.62	7.37	6.872	9.457	10.342	8.113	9.862	9.88	9.897	9.932	9.963	10.076	10.076	8.996	8.86	9.531	8.647	8.934	9.793	9.833	9.883	9.99	7.973	9.001	10.492	10.527	10.527	8.661	8.96	9.88	9.233	9.939	10.355	9.9	9.9	9.689	9.668
Human	205242_at	6.429	5.861	7.038	6.976	6.976	6.976	6.858	6.997	6.971	6.971	7.046	7.046	7.756	6.688	12.124	12.859	7.448	6.516	6.504	6.498	6.465	6.451	6.384	6.384	6.41	7.049	6.834	7.036	7.059	6.673	6.651	6.627	6.369	7.753	7.798	6.75	6.655	6.655	7.149	7.701	7.935	6.86	8.033	8.077	6.822	6.822	6.833	6.839
Human	209369_at	7.328	6.745	7.024	7.182	7.182	7.182	7.449	7.784	7.896	7.896	8.165	8.165	8.321	8.661	6.52	7.536	6.885	6.726	6.719	6.713	6.664	6.651	6.577	6.577	6.339	6.969	6.825	7.204	7.334	6.546	6.531	6.514	7.379	7.51	8.287	7.499	7.877	7.877	8.631	8.674	7.898	6.582	8.018	8.133	6.613	6.613	7.468	7.51
Human	210311_at	7.281	9.607	7.758	7.522	7.522	7.522	7.351	7.356	7.098	7.098	7.081	7.081	7.451	7.503	7.027	7.78	7.659	7.25	7.237	7.229	7.176	7.166	7.136	7.136	7.203	7.884	7.897	7.605	7.62	7.438	7.431	7.422	7.153	8.543	7.269	7.175	7.48	7.48	7.511	7.268	7.352	8.115	7.283	7.122	7.581	7.581	7.17	7.137
Human	207505_at	7.886	7.736	9.289	8.625	8.625	8.625	8.68	8.259	8.713	8.713	8.537	8.537	7.864	7.851	7.902	7.912	8.532	8.362	8.353	8.347	8.315	8.306	8.263	8.263	8.513	8.646	8.523	8.679	8.73	8.268	8.252	8.233	8.704	9.36	8.733	7.747	8.97	8.97	8.284	8.595	8.514	8.383	8.526	8.36	8.14	8.14	8.37	8.388
Human	221480_at	6.779	7.972	6.561	6.849	6.849	6.849	6.684	6.665	6.323	6.323	6.397	6.397	6.768	6.847	6.396	6.573	6.561	6.843	6.844	6.845	6.801	6.804	6.758	6.758	6.839	6.745	6.844	6.697	6.738	7.304	7.32	7.34	6.353	6.777	6.292	6.394	6.314	6.314	6.421	6.411	6.433	6.273	6.447	6.362	6.431	6.431	6.454	6.448
Human	200945_s_at	11.172	12.559	10.336	10.369	10.369	10.369	10.81	10.607	11.464	11.464	11.528	11.528	9.707	9.446	10.855	10.769	10.07	10.403	10.423	10.44	10.434	10.464	10.527	10.527	10.97	9.107	9.687	9.16	9.522	10.417	10.466	10.533	10.656	8.259	11.318	11.417	10.884	10.884	10.856	10.653	10.717	11.616	10.635	11.04	10.684	10.684	11.001	10.971
Human	204813_at	9.037	8.442	9.378	8.881	8.881	8.881	9.038	10.179	9.008	9.008	8.741	8.741	9.322	9.301	9.353	9.461	9.604	11.185	11.196	11.208	11.325	11.341	11.639	11.639	11.1	10.698	10.691	10.688	10.486	10.643	10.645	10.651	11.487	10.013	10.563	9.79	9.2	9.2	9.795	9.26	9.305	9.813	9.259	9.136	9.096	9.096	9.861	9.841
Human	200795_at	6.979	6.511	8.099	12.171	12.171	12.171	12.649	12.244	13.707	13.707	13.828	13.828	8.267	7.347	12.746	11.887	11.103	14.01	14.029	14.038	14.282	14.298	14.43	14.43	14.299	14.606	14.529	13.598	13.816	12.924	12.883	12.858	14.446	11.999	10.551	12.296	13.696	13.696	11.821	10.817	10.971	12.54	10.829	10.29	9.413	9.413	11.164	11.005
Human	221681_s_at	5.964	5.463	6.958	6.493	6.493	6.493	5.999	5.984	6.129	6.129	6.123	6.123	6.432	6.51	6.033	6.358	6.153	5.866	5.863	5.857	5.879	5.868	5.83	5.83	5.953	6.321	6.296	6.347	6.281	5.722	5.71	5.695	5.894	6.231	6.154	6.168	6.123	6.123	5.881	6.303	5.947	5.97	5.945	5.878	6.213	6.213	6.036	6.039
Human	207370_at	7.385	7.014	8.678	7.923	7.923	7.923	7.625	7.428	7.471	7.471	7.551	7.551	7.648	7.737	7.321	6.982	7.543	7.259	7.252	7.242	7.353	7.334	7.371	7.371	7.533	7.989	7.537	8.152	8.094	6.832	6.799	6.75	7.101	7.978	7.443	7.366	8.413	8.413	7.617	8.057	7.509	6.995	7.556	7.462	7.992	7.992	7.41	7.435
Human	204466_s_at	10.678	7.932	8.47	8.361	8.361	8.361	8.453	10.682	9.537	9.537	9.583	9.583	11.703	12.48	8.347	9.23	8.988	12.061	12.081	12.102	12.191	12.221	12.717	12.717	11.449	12.043	12.55	10.963	11.078	12.011	12.031	12.073	11.575	10.013	9.485	8.794	8.851	8.851	9.208	8.773	8.685	9.095	8.648	8.44	9.122	9.122	8.587	8.536
Human	221364_at	7.365	8.003	8.484	8.187	8.187	8.187	7.761	7.963	7.715	7.715	7.815	7.815	8.591	8.866	7.428	7.44	7.917	8.155	8.155	8.155	8.014	8.013	7.959	7.959	7.326	8.222	7.948	8.064	7.879	8.697	8.717	8.733	8.231	8.171	8.168	7.5	8.317	8.317	7.565	7.66	7.757	8.057	7.73	7.612	7.831	7.831	7.464	7.459
Human	210505_at	7.076	6.594	7.905	7.1	7.1	7.1	7.362	7.396	7.046	7.046	7.128	7.128	7.063	6.912	7.325	7.023	7.249	7.062	7.053	7.047	7.01	6.999	6.963	6.963	7.012	7.498	7.295	7.456	7.517	7.077	7.063	7.046	7.245	7.972	9.601	9.402	7.248	7.248	8.012	8.302	7.219	6.895	7.249	7.133	6.939	6.939	6.961	6.97
Human	202336_s_at	9.584	12.837	10.039	11.41	11.41	11.41	11.576	10.764	13.491	13.491	13.422	13.422	8.121	7.698	10.241	10.361	8.916	11.001	11.017	11.032	11.202	11.216	11.182	11.182	11.666	10.552	11.153	10.608	11.348	10.287	10.295	10.321	11.31	9.309	10.776	11.374	11.114	11.114	10.928	10.093	9.635	10.206	9.583	9.597	8.494	8.494	11.284	11.254
Human	214036_at	8.777	9.027	9.57	9.178	9.178	9.178	9.029	9.416	9.601	9.601	9.683	9.683	9.043	9.005	8.952	9.761	9.497	9.465	9.46	9.457	9.474	9.473	9.655	9.655	9.147	9.655	9.649	9.544	9.612	9.358	9.35	9.337	9.478	9.962	9.732	9.664	9.257	9.257	9.316	9.488	9.447	9.576	9.436	9.386	9.444	9.444	9.43	9.428
Human	206412_at	7.935	8.632	7.92	8.135	8.135	8.135	7.838	7.862	8.234	8.234	8.473	8.473	7.591	7.539	7.738	8.123	7.657	7.946	7.946	7.949	7.902	7.908	7.798	7.798	7.973	7.724	7.702	7.683	7.712	8.018	8.02	8.024	8.242	7.919	7.968	7.504	7.47	7.47	7.802	7.851	7.79	7.168	7.847	7.825	8.026	8.026	8.065	8.087
Human	205105_at	9.931	10.995	7.872	8.465	8.465	8.465	8.331	9.263	8.49	8.49	8.485	8.485	9.875	10.005	9.361	9.772	8.866	9.483	9.496	9.514	9.784	9.818	9.496	9.496	10.715	8.151	8.338	8.36	8.799	8.164	8.151	8.157	10.2	8.113	8.785	8.85	8.162	8.162	8.998	8.733	10.313	10.8	10.268	10.73	9.822	9.822	10.077	10.109
Human	210349_at	7.982	6.573	7.933	7.376	7.376	7.376	6.996	7.488	7.182	7.182	7.248	7.248	7.411	7.423	7.329	7.333	7.944	7.956	7.955	7.957	7.921	7.921	7.868	7.868	7.075	8.052	8.059	7.923	7.79	8.655	8.673	8.689	6.93	8.022	7.187	6.826	7.267	7.267	7.191	7.131	7.106	7.389	7.08	6.862	7.429	7.429	7.417	7.414
Human	203525_s_at	7.601	8.625	6.707	7.521	7.521	7.521	7.999	8.04	7.893	7.893	7.731	7.731	7.137	7.152	7.123	7.048	6.918	9.574	9.599	9.623	9.691	9.739	9.817	9.817	10.137	8.349	9.013	7.702	7.721	9.287	9.336	9.403	9.927	6.882	6.877	7.311	7.565	7.565	6.891	7.012	7.558	7.611	7.554	7.69	6.616	6.616	6.802	6.761
Human	204154_at	6.69	7.092	6.956	7.502	7.502	7.502	7.521	8.504	9.315	9.315	8.823	8.823	7.009	7.028	6.907	7.321	7.145	9.921	9.94	9.962	10.08	10.131	10.218	10.218	10.073	8.674	9.357	7.956	8.057	9.781	9.84	9.907	9.599	7.838	7.218	7.94	9.172	9.172	7.511	7.007	7.013	7.62	6.957	6.807	10.838	10.838	7.14	7.081
Human	201413_at	10.126	10.077	8.915	9.902	9.902	9.902	10.001	10.4	10.63	10.63	10.714	10.714	9.68	9.626	9.974	9.991	8.92	10.523	10.543	10.554	10.658	10.672	10.668	10.668	10.946	9.499	9.819	10.062	10.808	9.828	9.837	9.86	11.265	8.423	10.301	10.833	10.314	10.314	10.446	10.217	10.506	10.636	10.495	10.993	11.508	11.508	10.628	10.644
Human	208951_at	7.801	9.716	8.916	8.306	8.306	8.306	8.482	8.789	9.103	9.103	9.065	9.065	8.146	8.064	8.563	7.599	8.272	9.122	9.123	9.122	9.2	9.206	9.02	9.02	8.939	9.018	8.975	8.954	9.202	8.692	8.684	8.67	9.426	9.031	8.649	9.025	8.464	8.464	8.605	8.836	8.817	7.914	8.899	8.898	9.934	9.934	9.608	9.678
Human	203276_at	8.502	9.305	7.94	6.823	6.823	6.823	6.831	7.498	6.861	6.861	6.808	6.808	9.465	9.722	7.998	7.936	8.12	6.869	6.859	6.85	6.773	6.758	6.579	6.579	7.459	7.202	7.044	7.403	7.413	7.322	7.313	7.301	6.503	7.845	7.301	6.934	6.771	6.771	7.49	8.166	8.968	7.323	9.118	9.394	7.118	7.118	7.204	7.237
Human	204404_at	8.895	9.441	9.269	9.391	9.391	9.391	9.394	9.239	9.168	9.168	9.238	9.238	8.286	8.123	8.775	9.123	9.103	9.26	9.256	9.255	9.232	9.233	9.227	9.227	8.797	9.215	9.239	9.179	9.228	9.236	9.231	9.227	9.486	9.702	10.432	10.784	9.408	9.408	9.455	10.096	10.445	10.049	10.481	10.638	9.078	9.078	9.018	9.004
Human	202531_at	10.827	8.576	8.871	8.669	8.669	8.669	8.938	9.547	8.904	8.904	8.895	8.895	11.493	11.751	10.647	10.638	10.358	8.498	8.486	8.474	8.411	8.394	8.296	8.296	8.575	8.944	8.669	9.125	9.037	8.582	8.568	8.546	8.697	9.828	10.042	9.871	8.999	8.999	10.023	9.762	10.16	10.644	10.116	10.272	9.473	9.473	9.199	9.21
Human	207952_at	5.983	5.782	6.555	6.503	6.503	6.503	6.181	6.107	6.033	6.033	6.192	6.192	6.38	6.427	6.148	6.261	6.158	6.124	6.119	6.116	6.151	6.143	6.141	6.141	6.015	6.503	6.198	6.465	6.354	6.045	6.029	6.011	5.973	6.595	6.084	6.127	6.278	6.278	6.012	6.256	6.101	6.032	6.107	6.007	6.467	6.467	6.189	6.204
Human	207844_at	8.167	8.511	9.027	8.743	8.743	8.743	8.897	8.523	8.556	8.556	8.468	8.468	8.282	8.331	8.018	8.133	8.52	8.745	8.744	8.744	8.701	8.695	8.661	8.661	8.459	8.829	8.518	8.976	8.643	8.664	8.661	8.649	9.228	8.852	9.376	8.664	9.771	9.771	8.369	8.506	8.524	8.756	8.503	8.474	8.512	8.512	8.487	8.492
Human	207538_at	6.309	6.144	6.538	6.654	6.654	6.654	6.361	6.244	6.073	6.073	6.171	6.171	6.679	6.734	6.49	6.421	6.515	6.139	6.13	6.121	6.127	6.115	6.128	6.128	6.222	6.634	6.51	6.644	6.724	6.062	6.039	6.016	6.111	7.093	6.245	6.424	6.294	6.294	6.212	6.192	6.285	6.373	6.277	6.1	6.642	6.642	6.304	6.306
Human	211015_s_at	8.648	9.697	7.704	7.765	7.765	7.765	7.911	7.311	8.369	8.369	8.527	8.527	7.438	7.287	7.947	7.396	6.947	6.729	6.733	6.736	6.731	6.735	6.829	6.829	6.74	6.611	6.825	6.591	6.69	6.466	6.465	6.467	7.302	6.274	7.348	7.949	7.766	7.766	7.575	7.91	7.772	6.874	7.854	8.22	7.693	7.693	7.474	7.489
Human	208652_at	11.021	11.224	9.541	10.288	10.288	10.288	10.643	10.649	11.32	11.32	11.555	11.555	10.338	10.326	10.14	10.368	10.284	11.049	11.075	11.095	11.168	11.193	11.503	11.503	10.87	10.263	11.068	10.154	10.331	10.914	10.945	11.002	10.963	8.296	10.287	10.762	10.829	10.829	10.182	10.761	10.529	10.416	10.539	11.053	10.06	10.06	10.389	10.385
Human	211763_s_at	9.801	10.019	8.108	11.277	11.277	11.277	10.887	9.822	10.555	10.555	10.608	10.608	10.177	10.402	9.192	9.738	8.904	10.265	10.283	10.303	10.345	10.379	10.576	10.576	10.091	9.372	9.992	8.913	9.136	10.459	10.51	10.579	9.792	8.322	8.15	9.51	10.775	10.775	9.107	9.417	9.464	9.556	9.455	9.688	8.915	8.915	9.308	9.263
Human	203538_at	10.268	10.39	8.945	9.975	9.975	9.975	10.153	10.144	9.565	9.565	9.612	9.612	9.693	9.626	10.207	9.499	9.765	10.65	10.664	10.678	10.735	10.751	10.993	10.993	10.91	10.344	10.599	10.072	10.254	10.474	10.492	10.52	10.619	9.16	9.602	9.414	9.502	9.502	9.956	9.696	9.557	9.661	9.548	9.614	9.02	9.02	9.94	9.926
Human	214500_at	9.023	9.641	7.545	8.587	8.587	8.587	8.984	8.222	9.05	9.05	8.896	8.896	7.874	7.738	8.475	8.455	7.646	8.229	8.238	8.244	8.311	8.322	8.423	8.423	7.4	7.903	8.264	7.827	7.773	8.116	8.126	8.144	7.948	7.266	7.662	7.894	8.607	8.607	8.165	8.594	9.19	8.186	9.281	9.736	7.677	7.677	7.641	7.597
Human	208193_at	6.224	5.586	6.897	6.924	6.924	6.924	6.639	6.306	6.524	6.524	6.502	6.502	6.509	6.565	6.274	6.26	6.618	6.195	6.184	6.177	6.194	6.182	6.187	6.187	6.3	6.631	6.501	6.661	6.712	6.1	6.082	6.059	6.14	7.289	6.594	6.491	7.032	7.032	6.283	6.501	6.186	6.29	6.177	5.963	6.487	6.487	6.308	6.313
Human	201694_s_at	9.685	9.726	8.39	9.117	9.117	9.117	9.629	10.151	10.729	10.729	10.347	10.347	9.118	8.707	11.646	9.77	11.154	9.543	9.537	9.52	9.841	9.851	10.005	10.005	9.69	9.578	9.632	9.414	10.21	8.927	8.887	8.858	8.091	10.195	9.749	11.498	10.251	10.251	11.142	10.316	9.717	10.381	9.656	9.402	10.632	10.632	11.367	11.402
Human	200690_at	8.597	8.949	7.724	9.99	9.99	9.99	9.955	8.566	9.356	9.356	9.472	9.472	7.843	7.765	8.26	7.905	7.817	8.981	8.991	9.001	9.043	9.065	9.244	9.244	8.636	8.08	8.344	8.11	8.276	8.729	8.75	8.776	9.35	7.947	7.954	8.683	9.437	9.437	8.269	8.314	8.381	8.606	8.361	8.436	8.48	8.48	8.619	8.618
Human	214363_s_at	12.82	12.867	10.853	10.948	10.948	10.948	11.249	12.435	11.678	11.678	11.775	11.775	11.105	10.726	12.885	12.515	11.773	13.227	13.26	13.283	13.345	13.364	13.5	13.5	13.604	12.794	13.171	12.554	12.847	13.282	13.304	13.355	12.932	9.79	12.635	12.833	11.726	11.726	12.341	11.481	12.052	11.832	12.072	12.407	11.212	11.212	12.259	12.248
Human	38037_at	8.257	8.368	8.032	8.922	8.922	8.922	8.679	8.371	9.192	9.192	9.278	9.278	7.928	7.977	7.575	8.177	8.092	8.199	8.197	8.192	8.157	8.157	8.158	8.158	7.798	8.139	8.142	8.176	8.12	8.388	8.397	8.403	8.087	8.441	7.56	7.92	8.846	8.846	8.693	8.793	8.325	8.39	8.319	8.318	8.04	8.04	8.396	8.407
Human	201743_at	10.758	7.268	9.004	8.367	8.367	8.367	9.575	9.785	9.861	9.861	9.718	9.718	11.355	11.579	11.027	10.742	9.57	8.911	8.924	8.93	8.744	8.759	8.396	8.396	9.805	8.153	8.557	8.093	7.98	8.821	8.863	8.907	10.68	7.502	9.119	9.555	9.303	9.303	9.986	9.27	9.485	10.654	9.379	9.828	12.322	12.322	9.359	9.237
Human	205117_at	8.099	9.724	9.131	8.889	8.889	8.889	9.063	9.976	10.588	10.588	10.588	10.588	8.34	8.308	8.041	9.591	8.892	11.51	11.523	11.524	11.612	11.611	11.338	11.338	12.12	10.985	11.458	11.668	12.406	10.769	10.75	10.755	12.429	10.233	9.133	10.115	9.943	9.943	8.988	8.599	8.333	9.007	8.272	8.067	8.835	8.835	10.694	10.78
Human	211671_s_at	10.562	10.438	9.499	10.482	10.482	10.482	10.585	9.984	9.66	9.66	9.765	9.765	10.909	11.107	10.171	10.262	10.628	9.92	9.929	9.948	9.791	9.812	10.028	10.028	9.226	9.149	9.004	8.919	8.787	10.679	10.716	10.762	9.968	8.971	9.794	9.817	9.342	9.342	9.586	9.072	9.217	9.875	9.157	9.154	9.52	9.52	9.138	9.081
Human	213849_s_at	7.17	6.892	7.995	7.224	7.224	7.224	7.194	8.332	7.248	7.248	7.194	7.194	6.993	7.031	6.743	6.985	7.596	10.397	10.417	10.432	10.742	10.774	10.976	10.976	10.462	9.715	10.196	9.4	9.805	9.15	9.146	9.158	10.508	8.293	7.268	6.877	7.023	7.023	7.105	7.093	6.884	6.755	6.896	6.58	7.021	7.021	7.132	7.101
Human	201431_s_at	8.597	10.661	11.856	10.604	10.604	10.604	10.729	10.198	10.176	10.176	9.874	9.874	9.094	8.827	10.384	10.201	9.139	10.598	10.602	10.594	10.76	10.77	10.462	10.462	11.422	10.46	10.79	10.348	11.019	9.342	9.329	9.305	11.413	10.191	9.696	11.473	10.596	10.596	10.221	9.689	9.007	10.12	8.906	8.632	8.845	8.845	9.153	8.984
Human	206239_s_at	7.035	6.345	8.236	7.2	7.2	7.2	7.262	7.343	7.126	7.126	7.119	7.119	7.368	7.393	7.141	7.615	7.611	6.85	6.837	6.825	6.805	6.781	6.775	6.775	6.853	7.745	7.507	7.816	7.895	6.76	6.725	6.69	6.977	8.316	7.205	7.149	7.597	7.597	7.931	9.998	11.495	11.558	11.489	12.228	10.649	10.649	8.987	8.83
Human	219608_s_at	7.105	6.832	7.419	7.126	7.126	7.126	7.131	6.868	7.072	7.072	6.969	6.969	6.738	6.639	7.062	7.154	7.187	6.915	6.914	6.912	6.892	6.888	6.796	6.796	6.884	7.072	7.08	7.036	7.033	7.099	7.101	7.1	6.696	7.063	7.074	7.118	7.314	7.314	6.813	6.956	7.12	7.164	7.116	7.14	6.953	6.953	6.926	6.91
Human	207577_at	6.809	6.5	7.504	7.018	7.018	7.018	6.857	7.058	7.037	7.037	6.904	6.904	6.991	7.02	6.826	6.991	7.267	7.042	7.033	7.025	7.104	7.095	6.816	6.816	7.874	7.496	7.389	7.467	7.401	6.879	6.849	6.819	6.636	7.963	6.994	6.575	6.711	6.711	7.161	7.025	7.665	7.266	7.701	7.653	7.021	7.021	6.894	6.903
Human	206562_s_at	10.59	11.091	9.995	9.846	9.846	9.846	10.272	9.675	10.684	10.684	10.571	10.571	8.75	8.371	10.221	10.076	9.901	9.713	9.724	9.735	9.659	9.679	9.827	9.827	8.688	9.196	9.382	8.816	8.804	10.124	10.162	10.203	9.655	8.518	10.325	10.399	9.824	9.824	9.639	9.772	10.103	9.989	10.113	10.483	9.349	9.349	10.038	10.015
Human	205097_at	8.056	9.262	7.812	7.562	7.562	7.562	7.639	8.278	7.789	7.789	7.967	7.967	8.003	7.95	8.008	8.317	8.015	8.017	8.011	8.017	7.604	7.612	7.394	7.394	7.545	7.4	7.533	7.266	7.208	9.958	10.031	10.105	7.648	8.669	9.773	7.478	7.996	7.996	8.817	9.355	12.624	10.448	12.822	13.871	7.187	7.187	8.236	8.207
Human	203104_at	9.943	7.834	8.723	9.182	9.182	9.182	9.637	10.001	10.216	10.216	10.132	10.132	10.526	10.377	11.326	12.348	9.705	9.961	9.967	9.965	9.939	9.944	9.629	9.629	10.866	9.711	10.118	9.763	9.746	9.433	9.442	9.453	11.21	9.338	8.832	9.38	9.958	9.958	9.762	9.128	8.599	10.505	8.425	8.272	10.003	10.003	9.727	9.684
Human	202273_at	8.5	9.974	8.899	9.75	9.75	9.75	9.85	9.369	9.53	9.53	9.564	9.564	8.556	8.289	10.039	9.593	9.117	9.526	9.525	9.525	9.614	9.619	9.599	9.599	9.666	9.223	8.92	9.397	9.258	9.233	9.237	9.231	9.446	9.662	7.98	9.324	10.068	10.068	9.429	9.363	8.796	9.239	8.756	8.499	9.44	9.44	9.93	9.905
Human	206430_at	9.448	9.429	10.363	9.966	9.966	9.966	10.036	9.68	9.459	9.459	9.534	9.534	9.991	10.075	9.694	9.308	10.092	9.589	9.582	9.573	9.571	9.555	9.532	9.532	9.907	10.085	9.936	10.257	10.234	9.263	9.234	9.199	10.101	10.382	9.869	9.823	9.688	9.688	9.727	10.276	11.673	10.623	11.768	12.058	9.744	9.744	9.463	9.457
Human	213108_at	8.899	8.509	9.724	10.311	10.311	10.311	10.28	9.904	8.896	8.896	8.832	8.832	9.237	9.241	9.157	9.188	9.752	11.125	11.129	11.141	11.709	11.729	12.101	12.101	12.367	11.452	11.4	10.855	10.324	9.828	9.785	9.746	9.268	10.724	9.134	9.027	9.659	9.659	9.259	9.158	9.365	9.425	9.359	9.143	9.535	9.535	9.267	9.266
Human	209619_at	12.782	7.85	9.217	11.683	11.683	11.683	12.265	12.559	12.66	12.66	12.645	12.645	13.459	13.156	14.753	14.655	14.033	11.35	11.348	11.332	11.282	11.274	10.764	10.764	12.846	11.474	11.844	11.65	11.87	10.668	10.664	10.654	13.137	11.58	13.296	13.118	12.581	12.581	13.423	12.277	12.053	13.822	11.892	12.028	12.117	12.117	13.013	12.993
Human	202607_at	9.063	9.613	10.037	9.413	9.413	9.413	9.64	9.59	9.662	9.662	9.659	9.659	9.648	9.764	9.062	9.502	9.417	9.83	9.828	9.821	9.963	9.948	9.957	9.957	9.766	10.045	9.728	10.612	10.577	9.436	9.413	9.386	9.424	10.004	9.531	9.42	10.278	10.278	9.343	9.672	9.786	9.537	9.809	9.813	9.803	9.803	9.729	9.737
Human	202796_at	8.485	8.942	10.452	9.474	9.474	9.474	9.408	9.205	10.228	10.228	9.954	9.954	8.836	8.803	9.282	8.83	8.697	8.536	8.528	8.523	8.529	8.525	8.403	8.403	9.019	8.696	8.385	8.673	8.611	8.264	8.265	8.249	8.994	9.358	9.104	8.768	9.534	9.534	9.853	9.588	9.614	8.907	9.678	9.826	9.183	9.183	10.012	10.044
Human	212737_at	10.67	10.097	9.724	9.439	9.439	9.439	9.646	10.44	10.52	10.52	10.555	10.555	10.782	10.709	11.052	10.699	10.57	9.751	9.75	9.744	9.754	9.748	9.575	9.575	10.175	9.703	9.928	10.016	10.234	9.332	9.32	9.315	10.436	9.838	10.547	10.261	9.82	9.82	10.863	10.933	9.638	10.267	9.581	9.655	9.852	9.852	9.714	9.653
Human	212667_at	7.987	12.582	11.905	10.946	10.946	10.946	11.161	9.912	11.244	11.244	11.316	11.316	7.813	7.238	10.472	10.867	9.475	10.51	10.513	10.502	10.265	10.25	9.65	9.65	11.509	10.073	11.027	10.886	12.587	10.326	10.361	10.393	12.788	10.163	7.6	10.467	11.646	11.646	9.617	9.167	8.787	9.495	8.723	8.401	9.486	9.486	9.917	9.812
Human	207972_at	6.508	6.432	7.161	7.057	7.057	7.057	6.889	6.781	6.686	6.686	6.671	6.671	7.062	7.163	6.614	6.684	6.873	6.711	6.704	6.7	6.73	6.72	6.764	6.764	6.512	7.053	6.845	7.141	7.119	6.608	6.593	6.577	6.606	7.476	6.868	6.727	7.171	7.171	6.784	6.705	6.797	6.86	6.791	6.679	7.014	7.014	6.638	6.641
Human	220138_at	8.036	7.89	8.339	8.255	8.255	8.255	8.2	8.267	9.652	9.652	10.2	10.2	8.747	8.939	8.004	7.703	8.415	7.988	7.98	7.973	7.966	7.956	7.845	7.845	7.82	8.454	8.538	8.359	8.268	8.132	8.123	8.107	7.631	8.86	7.719	7.637	8.404	8.404	7.994	8.058	8.385	9.53	8.281	8.042	8.335	8.335	7.826	7.757
Human	215785_s_at	10.803	8.225	9.09	8.649	8.649	8.649	8.124	10.435	8.771	8.771	8.807	8.807	10.68	10.608	11.165	10.304	11.318	11.891	11.916	11.945	12.039	12.057	12.29	12.29	12.237	11.258	11.622	11.255	10.817	11.909	11.934	11.981	11.395	9.263	9.198	8.044	7.985	7.985	9.502	8.876	9.06	9.249	9.043	9.01	9.24	9.24	11.86	11.955
Human	207901_at	5.85	5.591	6.444	6.336	6.336	6.336	5.939	5.94	5.941	5.941	6.01	6.01	6.415	6.49	6.075	6.264	6.29	5.693	5.683	5.673	5.675	5.658	5.656	5.656	5.82	6.366	6.226	6.382	6.365	5.603	5.577	5.548	5.692	6.729	6.01	6.015	5.84	5.84	5.97	6.077	5.783	5.935	5.769	5.549	6.156	6.156	6.054	6.055
Human	207589_at	6.472	6.738	6.969	6.703	6.703	6.703	6.379	6.305	6.116	6.116	6.171	6.171	6.923	7.001	6.554	6.881	6.738	6.083	6.078	6.072	6.109	6.093	6.157	6.157	5.94	6.757	6.775	6.772	6.834	5.94	5.919	5.888	5.918	6.554	6.216	6.239	6.198	6.198	6.278	6.221	6.273	6.734	6.231	6.132	7.081	7.081	6.488	6.486
Human	210445_at	7.345	6.786	8.144	7.881	7.881	7.881	7.76	7.968	7.013	7.013	7.101	7.101	7.436	7.479	7.061	7.173	7.568	8.119	8.124	8.129	8.173	8.169	8.232	8.232	7.977	7.813	7.775	8.331	8.665	7.242	7.229	7.211	9.524	7.617	9.313	7.519	8.13	8.13	8.319	7.389	7.19	7.556	7.157	7.16	7.517	7.517	7.358	7.385
Human	207352_s_at	8.551	8.317	8.568	8.55	8.55	8.55	8.227	8.696	8.045	8.045	8.102	8.102	9.039	9.179	8.407	8.765	8.562	8.576	8.57	8.567	8.622	8.624	8.808	8.808	8.015	8.634	8.462	8.538	8.225	8.772	8.777	8.778	7.756	9.231	8.753	8.589	8.198	8.198	8.81	8.386	8.64	8.958	8.612	8.495	8.735	8.735	8.454	8.436
Human	207182_at	6.433	6.21	6.887	7.013	7.013	7.013	6.454	6.936	6.755	6.755	6.892	6.892	6.787	6.891	6.282	6.626	6.636	7.386	7.384	7.387	6.622	6.615	6.65	6.65	6.877	7.082	6.748	6.938	6.847	11.227	11.34	11.455	6.179	7.626	6.697	6.499	6.744	6.744	6.661	6.784	6.509	6.453	6.514	6.295	6.64	6.64	6.637	6.659
Human	206678_at	7.524	6.66	8.353	8.037	8.037	8.037	7.731	8.685	7.832	7.832	8.077	8.077	7.641	7.715	7.264	7.382	7.977	10.282	10.3	10.324	10.334	10.354	11.184	11.184	9.288	10.111	10.09	9.477	9.347	11.302	11.341	11.402	8.573	8.362	8.004	7.278	7.77	7.77	7.814	8.161	8.049	7.715	8.079	7.987	7.769	7.769	7.852	7.875
Human	206849_at	6.807	6.222	7.418	7.302	7.302	7.302	7.266	8.08	7.005	7.005	6.986	6.986	7.078	7.005	7.386	7.291	7.628	9.57	9.581	9.6	9.619	9.646	10.247	10.247	8.049	8.551	8.795	8.469	8.348	10.265	10.308	10.357	8.413	8.428	7.432	7.005	7.21	7.21	7.336	7.433	7.321	7.477	7.307	7.055	7.26	7.26	7.267	7.258
Human	208796_s_at	11.166	11.515	10.252	12.266	12.266	12.266	11.929	10.17	11.106	11.106	11.325	11.325	9.942	9.713	11.15	10.983	9.91	9.838	9.852	9.861	9.818	9.847	9.738	9.738	10.372	8.596	9.043	8.604	8.938	9.628	9.665	9.716	10.778	8.373	10.312	11.397	12.75	12.75	10.337	10.554	10.984	12.099	10.882	11.245	10.61	10.61	11.502	11.486
Human	205269_at	8.956	5.087	6.377	6.264	6.264	6.264	6.108	6.498	6.148	6.148	6.234	6.234	8.518	8.629	8.334	8.695	8.293	5.917	5.911	5.905	5.896	5.887	5.886	5.886	6.067	6.292	6.18	6.288	6.358	5.625	5.603	5.582	6.462	6.572	6.189	5.967	5.957	5.957	6.393	6.158	6.073	6.816	6.005	5.827	6.316	6.316	5.924	5.9
Human	202391_at	12.042	12.909	11.845	8.823	8.823	8.823	9.714	12.411	9.957	9.957	10.02	10.02	13.585	13.777	12.433	13.355	11.519	13.448	13.472	13.499	13.741	13.734	14.414	14.414	13.137	14.123	14.239	14.042	13.825	12.863	12.835	12.822	12.643	10.887	12.105	9.818	9.628	9.628	11.561	10.574	9.933	10.424	9.888	9.744	10.426	10.426	10.002	9.921
Human	209948_at	8.895	8.121	8.983	9.161	9.161	9.161	8.982	8.954	9.172	9.172	9.223	9.223	8.727	8.665	9.174	8.823	9.346	8.771	8.762	8.753	8.697	8.687	8.588	8.588	8.638	9.145	9.231	9.105	9.233	8.778	8.765	8.751	9.059	9.75	8.883	8.711	9.379	9.379	9.176	9.621	9.087	10.116	8.994	8.743	8.872	8.872	9.029	8.879
Human	40420_at	10.435	9.251	8.546	7.648	7.648	7.648	7.919	8.562	8.107	8.107	8.097	8.097	10.607	10.727	10.552	10.044	9.659	7.736	7.734	7.73	7.353	7.345	7.107	7.107	7.694	7.794	7.953	7.663	7.665	9.15	9.189	9.23	7.925	7.899	8.231	8.049	7.633	7.633	8.633	8.565	8.402	8.867	8.36	8.467	8.172	8.172	7.823	7.768
Human	201041_s_at	12.948	13.007	9.571	11.514	11.514	11.514	11.871	12.192	12.69	12.69	12.482	12.482	12.268	12.169	12.585	13.723	12.368	11.353	11.354	11.345	11.249	11.26	11.074	11.074	11.59	10.558	11.144	10.783	11.342	11.56	11.594	11.63	11.743	11.223	11.797	13.673	12.669	12.669	13.066	12.805	11.702	11.693	11.702	11.537	12.548	12.548	13.341	13.37
Human	205555_s_at	6.998	6.831	8.133	7.51	7.51	7.51	7.485	6.997	7.33	7.33	7.273	7.273	6.953	6.864	7.4	7.024	7.45	6.849	6.837	6.827	6.811	6.791	6.812	6.812	6.962	7.651	7.386	7.666	7.693	6.798	6.771	6.741	6.919	8.142	6.899	7.365	7.582	7.582	7.09	7.362	7.203	7.199	7.204	7.05	7.184	7.184	7.148	7.154
Human	220805_at	8.385	8.067	9.336	8.585	8.585	8.585	8.59	8.347	8.568	8.568	8.497	8.497	8.609	8.711	8.16	8.37	8.466	8.169	8.166	8.161	8.201	8.191	8.164	8.164	8.266	8.839	8.595	8.584	8.507	8.017	8.007	7.987	8.064	8.459	8.304	8.37	8.849	8.849	8.331	8.352	8.62	8.572	8.625	8.698	8.679	8.679	8.429	8.432
Human	206368_at	6.524	6.962	7.286	6.898	6.898	6.898	6.516	6.839	6.548	6.548	6.56	6.56	6.696	6.701	6.666	6.647	6.821	7.25	7.252	7.254	7.211	7.208	7.215	7.215	6.607	7.358	7.186	7.323	7.131	7.778	7.796	7.812	6.64	7.118	6.529	6.497	6.797	6.797	6.581	7.013	6.839	6.782	6.844	6.824	6.937	6.937	6.728	6.728
Human	211043_s_at	10.77	11.626	10.086	11.093	11.093	11.093	11.21	10.976	10.88	10.88	10.914	10.914	10.577	10.471	10.754	10.56	10.862	10.893	10.898	10.903	10.934	10.94	11.194	11.194	10.899	10.735	11.099	10.691	10.823	10.777	10.783	10.798	10.846	10.404	10.374	11.018	10.452	10.452	11.186	12.188	11.894	11.769	11.906	12.288	10.302	10.302	10.283	10.236
Human	207853_s_at	7.945	8.069	9.144	8.215	8.215	8.215	8.388	8.856	8.481	8.481	8.512	8.512	7.681	7.554	8.332	7.76	8.311	10.319	10.331	10.349	10.327	10.317	11.058	11.058	9.676	11.027	11.081	10.783	10.038	10.812	10.809	10.816	9.638	9.047	8.187	8.275	8.982	8.982	8.074	8.291	8.074	7.417	8.134	8.017	8.143	8.143	8.233	8.277
Human	204579_at	7.411	7.188	7.671	7.824	7.824	7.824	8.201	7.411	6.823	6.823	6.797	6.797	7.868	7.934	7.721	7.471	7.667	6.848	6.842	6.831	6.792	6.776	6.773	6.773	6.682	7.527	7.421	7.438	7.299	6.992	6.987	6.97	6.731	7.485	7.021	7.12	7.475	7.475	8.069	7.724	7.971	7.936	7.974	8.13	8.648	8.648	7.765	7.759
Human	38290_at	8.266	7.651	8.586	8.082	8.082	8.082	7.828	8.071	7.588	7.588	7.509	7.509	9.276	9.636	7.867	7.739	8.486	8.005	8.001	7.997	8.187	8.184	7.91	7.91	8.55	8.445	8.316	8.313	8.213	7.318	7.282	7.238	7.767	8.451	8.228	7.725	8.239	8.239	7.779	8.139	8.275	7.683	8.329	8.334	8.081	8.081	7.51	7.514
Human	208177_at	8.239	7.689	8.619	8.147	8.147	8.147	8.452	8.267	7.831	7.831	7.787	7.787	8.966	9.242	7.813	7.927	8.325	8.019	8.016	8.011	8.029	8.026	7.987	7.987	8.298	8.338	8.408	8.187	8.267	8.063	8.063	8.054	7.741	8.352	8.502	8.178	8.369	8.369	8.352	8.21	8.67	8.014	8.73	8.829	8.281	8.281	10.113	10.221
Human	210981_s_at	9.939	8.492	9.772	9.113	9.113	9.113	9.055	9.496	8.892	8.892	8.873	8.873	10.722	10.884	10.311	9.671	10.133	9.196	9.19	9.182	9.191	9.177	9.104	9.104	9.702	9.623	9.675	9.778	9.931	8.87	8.853	8.825	9.636	9.892	9.565	9.195	9.107	9.107	9.514	9.809	9.28	9.65	9.246	9.111	9.585	9.585	9.32	9.318
Human	202806_at	8.695	11.123	9.557	8.739	8.739	8.739	9.066	9.226	8.933	8.933	9.022	9.022	8.369	8.374	8.379	8.296	9.302	9.834	9.84	9.848	10.012	10.033	9.957	9.957	10.843	9.447	9.67	9.149	9.192	9.396	9.404	9.416	9.432	9.144	8.459	9.436	9.479	9.479	9.046	9.014	8.223	8.793	8.171	7.944	8.043	8.043	9.061	9.047
Human	201277_s_at	11.356	12.21	10.811	10.612	10.612	10.612	10.497	10.616	11.09	11.09	11.049	11.049	10.19	9.913	11.175	10.542	11.697	10.182	10.19	10.196	10.142	10.151	10.168	10.168	10.272	9.642	10.026	9.758	9.953	10.318	10.347	10.389	10.358	9.334	11.33	11.589	10.707	10.707	10.936	11.225	12.071	11.448	12.128	12.824	10.769	10.769	10.547	10.497
Human	205427_at	8.233	7.162	7.974	7.887	7.887	7.887	8.178	8.243	8.336	8.336	8.324	8.324	7.818	7.742	8.268	7.762	8.129	8.453	8.454	8.456	8.481	8.483	8.465	8.465	8.488	8.26	8.324	8.393	8.265	8.496	8.49	8.483	8.239	8.387	8.721	7.859	8.379	8.379	8.198	7.813	8.034	8.053	8.032	7.878	7.897	7.897	8.413	8.435
Human	200068_s_at	12.729	13.199	12.3	11.522	11.522	11.522	11.787	12.679	13.133	13.133	13.194	13.194	11.789	11.588	12.616	12.646	12.142	12.775	12.786	12.791	12.787	12.792	12.75	12.75	12.955	12.173	12.497	12.587	13.125	12.626	12.64	12.673	13.229	11.585	12.917	12.69	12.337	12.337	12.797	12.475	12.735	13.214	12.691	12.932	12.645	12.645	13.015	13.02
Human	201471_s_at	11.639	11.416	10.997	12.423	12.423	12.423	12.343	11.526	12.144	12.144	12.068	12.068	10.821	10.617	11.705	11.673	11.557	11.352	11.359	11.362	11.279	11.278	11.314	11.314	11.361	11.178	11.258	11.324	11.411	11.377	11.385	11.402	11.977	10.614	11.944	12.125	12.152	12.152	11.855	11.82	11.77	11.39	11.804	12.048	12.117	12.117	11.862	11.842
Human	203218_at	9.129	9.928	7.144	7.822	7.822	7.822	8.318	8.758	8.813	8.813	8.736	8.736	7.71	7.576	8.24	8.389	7.809	9.727	9.747	9.77	9.667	9.707	10.138	10.138	9.297	8.425	9.067	7.995	8.032	10.322	10.394	10.477	9.71	7.614	7.983	8.712	8.455	8.455	8.186	8.363	8.933	8.539	8.969	9.223	7.741	7.741	8.498	8.487
Human	201126_s_at	10.932	11.116	10.713	10.041	10.041	10.041	10.345	10.366	10.374	10.374	10.324	10.324	10.83	10.854	10.863	10.643	10.888	9.865	9.864	9.862	9.851	9.842	9.815	9.815	10.072	10.117	10.184	10.244	9.997	9.747	9.74	9.729	10.107	9.872	10.084	10.66	10.338	10.338	10.725	10.58	10.348	10.75	10.311	10.378	10.808	10.808	10.156	10.126
Human	200651_at	14.035	13.904	13.415	13.686	13.686	13.686	13.357	12.675	12.814	12.814	12.744	12.744	13.373	13.222	14.1	13.611	14.072	11.806	11.815	11.819	11.672	11.679	11.621	11.621	12.151	11.038	11.394	11.348	11.744	11.787	11.813	11.847	12.859	10.844	12.818	13.553	12.955	12.955	13.111	13.266	13.274	13.419	13.26	13.494	12.951	12.951	13.151	13.128
Human	214803_at	8.087	8.663	9.393	8.394	8.394	8.394	8.522	9.027	8.821	8.821	8.763	8.763	8.49	8.55	8.138	8.477	8.958	9.358	9.356	9.356	9.506	9.504	9.465	9.465	9.476	9.342	9.289	9.578	9.128	8.707	8.685	8.662	9.414	9.577	8.466	8.468	8.986	8.986	9.059	8.819	8.314	9.37	8.218	7.91	8.797	8.797	10.201	10.229
Human	221727_at	8.933	9.174	7.573	9.825	9.825	9.825	9.813	9.26	9.943	9.943	9.913	9.913	7.539	7.308	8.85	8.388	7.759	10.474	10.493	10.516	10.768	10.798	11.194	11.194	10.35	10.054	10.761	9.489	9.752	10.054	10.077	10.121	9.498	8.451	8.031	9.157	10.079	10.079	8.501	8.223	8.719	8.765	8.715	8.786	8.349	8.349	8.526	8.484
Human	219789_at	7.096	9.814	7.51	7.225	7.225	7.225	7.144	7.434	8.82	8.82	8.711	8.711	7.32	7.311	6.973	8.613	7.509	6.896	6.886	6.88	6.874	6.865	6.863	6.863	6.706	7.37	7.512	7.235	7.141	7.065	7.053	7.041	6.487	7.943	7.188	6.79	6.879	6.879	7.66	7.416	7.012	8.077	6.915	6.668	7.533	7.533	9.714	9.812
Human	201263_at	9.766	11.124	9.493	8.835	8.835	8.835	9.203	8.795	9.396	9.396	9.457	9.457	7.717	7.388	9.051	8.649	7.894	8.79	8.806	8.82	8.747	8.766	8.951	8.951	8.17	7.65	7.806	7.96	8.001	8.995	9.044	9.092	9.225	7.075	8.667	8.996	8.77	8.77	9.056	9.324	9.5	8.881	9.557	10.091	9.417	9.417	9.049	9.047
Human	220988_s_at	7.949	7.694	8.057	8.591	8.591	8.591	8.51	8.584	8.2	8.2	8.293	8.293	8.911	9.195	7.608	8.357	8.101	8.736	8.735	8.732	8.656	8.66	8.386	8.386	9.028	8.547	8.466	8.502	8.423	9.303	9.317	9.331	8.313	8.791	8.513	8.296	8.004	8.004	8.281	8.21	7.698	8.173	7.655	7.416	8.332	8.332	8.82	8.853
Human	206346_at	5.603	5.178	6.268	6.221	6.221	6.221	5.746	5.83	5.7	5.7	5.772	5.772	6.165	6.222	5.892	6.079	6.139	5.75	5.739	5.731	5.741	5.728	5.711	5.711	5.712	6.281	6.112	6.29	6.296	5.717	5.691	5.666	5.621	6.882	5.934	5.876	5.688	5.688	5.797	5.756	5.859	6.002	5.846	5.579	6.11	6.11	6.274	6.299
Human	221359_at	6.542	6.607	6.987	7.063	7.063	7.063	6.623	6.539	6.225	6.225	6.329	6.329	7.204	7.349	6.551	6.784	6.769	6.435	6.433	6.429	6.411	6.405	6.356	6.356	6.103	6.712	6.774	6.669	6.711	6.587	6.583	6.581	6.229	6.709	6.635	6.555	6.35	6.35	6.435	6.579	6.303	6.724	6.265	6.139	6.792	6.792	6.449	6.445
Human	205876_at	5.815	5.864	6.76	6.777	6.777	6.777	6.497	6.368	6.303	6.303	6.425	6.425	6.522	6.49	6.885	6.882	6.609	6.266	6.264	6.259	6.282	6.277	6.201	6.201	5.968	6.473	6.509	6.49	6.542	6.17	6.161	6.15	6.223	6.546	6.212	6.26	6.332	6.332	6.457	5.994	5.958	6.26	5.931	5.718	6.484	6.484	6.501	6.49
Human	206727_at	5.79	5.341	6.734	6.297	6.297	6.297	6.021	6.04	5.851	5.851	5.905	5.905	6.283	6.304	6.158	6.357	6.216	5.872	5.863	5.854	5.824	5.807	5.782	5.782	5.656	6.446	6.332	6.524	6.529	5.892	5.874	5.847	5.947	6.824	6.257	6.079	6.14	6.14	6.193	5.886	5.818	6.025	5.8	5.57	11.095	11.095	6.202	6.213
Human	201278_at	8.908	11.683	9.316	8.932	8.932	8.932	10.067	8.811	10.223	10.223	10.341	10.341	8.344	7.953	10.792	10.537	8.785	8.103	8.097	8.092	7.9	7.894	7.626	7.626	9.128	8.094	8.078	8.18	8.153	8.434	8.44	8.437	8.907	8.68	8.391	9.715	10.249	10.249	9.215	8.506	9.316	9.199	9.326	9.4	8.705	8.705	11.346	11.41
Human	204897_at	10.182	6.539	6.551	7.067	7.067	7.067	7.683	7.652	8.167	8.167	8.299	8.299	8.751	8.63	10.057	9.297	7.875	5.884	5.876	5.863	5.833	5.818	5.783	5.783	6.007	6.633	6.7	6.455	6.588	5.719	5.693	5.665	6.3	6.738	7.935	10.259	8.05	8.05	8.924	8.109	9.584	9.286	9.611	10.153	6.593	6.593	7.923	7.914
Human	202783_at	8.247	8.838	6.821	10.398	10.398	10.398	10.268	7.698	10.8	10.8	10.919	10.919	6.948	6.807	7.519	7.705	6.839	7.857	7.866	7.877	7.986	8.011	8.285	8.285	7.566	7.041	7.169	6.938	6.98	7.645	7.662	7.681	7.583	6.893	7.363	8.951	11.18	11.18	7.147	7.359	8.527	6.713	8.692	9.042	8.92	8.92	8.69	8.78
Human	206104_at	6.914	6.504	7.147	6.871	6.871	6.871	6.799	7.125	6.57	6.57	6.625	6.625	7.308	7.427	6.604	7.129	7.673	6.772	6.759	6.75	6.73	6.717	6.566	6.566	6.614	7.224	7.214	7.257	7.49	6.893	6.873	6.85	6.57	8.168	7.817	6.659	6.914	6.914	7.464	7.015	6.935	7.422	6.89	6.613	7.008	7.008	6.628	6.592
Human	218472_s_at	8.539	10.369	7.751	8.736	8.736	8.736	9.079	8.351	9.317	9.317	9.352	9.352	8.082	7.962	8.434	9.674	7.491	7.819	7.825	7.829	7.778	7.787	7.956	7.956	6.829	7.374	7.475	7.37	7.324	8.143	8.175	8.211	7.667	7.235	8.195	9.004	9.314	9.314	8.785	8.3	7.733	8.129	7.697	7.772	8.384	8.384	9.118	9.116
Human	207345_at	7.288	7.876	8.539	7.896	7.896	7.896	7.671	7.403	7.73	7.73	7.776	7.776	7.676	7.778	7.274	6.886	7.761	7.201	7.19	7.18	7.187	7.168	7.064	7.064	8.053	7.972	7.764	8.003	8.058	6.954	6.918	6.874	7.467	8.332	7.628	7.484	8.107	8.107	7.473	7.883	7.767	7.119	7.826	7.701	8.807	8.807	7.629	7.669
Human	206666_at	10.789	9.014	10.22	9.094	9.094	9.094	9.405	9.442	9.306	9.306	9.202	9.202	10.526	10.472	10.774	11.199	10.558	9.076	9.062	9.05	8.988	8.964	8.893	8.893	8.854	9.849	9.724	9.99	10.047	9.026	8.995	8.954	9.466	10.5	9.343	9.226	9.491	9.491	9.447	9.337	9.319	9.561	9.297	9.045	9.627	9.627	9.241	9.244
Human	210946_at	7.212	10.667	8.64	10.249	10.249	10.249	10.491	9.113	10.688	10.688	10.775	10.775	7.067	6.578	9.404	9.415	8.124	9.631	9.649	9.657	9.712	9.749	9.5	9.5	10.689	8.147	8.836	8.135	8.378	9.052	9.095	9.15	10.556	7.814	8.855	10.681	11.081	11.081	8.794	9.347	10.207	10.607	10.17	10.651	9.401	9.401	10.311	10.232
Human	212195_at	10.545	11.475	11.052	10.116	10.116	10.116	10.476	10.302	11.001	11.001	11.088	11.088	9.21	8.698	12.004	11.904	9.101	10.64	10.667	10.683	10.677	10.721	10.684	10.684	11.137	9.148	10.061	8.814	9.633	10.537	10.609	10.704	11.416	7.729	9.341	11.388	10.734	10.734	10.186	9.156	9.112	9.906	9.04	9.206	10.842	10.842	10.719	10.651
Human	214786_at	7.562	5.868	6.673	6.539	6.539	6.539	6.034	6.354	6.447	6.447	6.272	6.272	7.047	7.013	7.284	7.269	6.327	6.028	6.022	6.016	6.039	6.027	6.048	6.048	5.96	6.377	6.213	6.545	6.416	5.987	5.967	5.945	5.846	6.634	6.307	6.669	6.331	6.331	6.281	6.408	6.325	6.126	6.344	6.259	6.634	6.634	6.827	6.87
Human	221351_at	8.331	8.216	9.264	8.392	8.392	8.392	8.606	8.385	8.059	8.059	7.897	7.897	8.737	8.771	8.682	8.215	9.098	8.208	8.2	8.189	8.133	8.111	8.063	8.063	7.61	9.246	9.067	9.07	8.798	8.328	8.312	8.287	8.198	9.137	8.466	8.168	8.52	8.52	8.492	8.364	8.36	9.298	8.275	8.137	8.796	8.796	8.386	8.354
Human	212239_at	9.493	9.314	8.55	8.89	8.89	8.89	9.223	9.674	10.433	10.433	10.624	10.624	9.068	8.976	9.863	9.289	9.293	10.378	10.391	10.405	10.64	10.669	11.008	11.008	10.597	9.801	9.79	9.44	9.432	9.997	9.993	10.012	9.479	9.059	8.616	9.501	9.231	9.231	8.985	8.639	9.47	8.507	9.557	9.598	9.371	9.371	9.166	9.087
Human	214710_s_at	7.878	10.763	10.376	7.444	7.444	7.444	7.389	7.618	7.15	7.15	7.182	7.182	7.581	7.393	7.472	7.532	9.742	7.448	7.441	7.437	7.405	7.393	7.501	7.501	6.926	7.809	7.746	7.914	7.924	7.507	7.5	7.488	7.478	8.197	7.611	7.378	7.385	7.385	7.896	8.525	8.202	7.926	8.227	8.243	7.825	7.825	7.289	7.28
Human	209925_at	6.464	6.014	7.109	6.958	6.958	6.958	6.546	6.782	6.55	6.55	6.58	6.58	7.052	7.207	6.303	6.41	6.714	6.585	6.577	6.573	6.654	6.648	6.76	6.76	6.573	6.838	6.773	6.886	6.953	6.315	6.292	6.265	6.411	7.371	6.917	6.861	6.803	6.803	6.95	7.315	7.915	6.731	8.022	8.15	6.938	6.938	6.874	6.904
Human	217687_at	7.843	7.37	8.299	8.369	8.369	8.369	8.349	7.978	7.731	7.731	7.781	7.781	8.12	8.168	7.91	8.219	7.952	8.099	8.097	8.098	8.097	8.106	8.065	8.065	7.385	8.171	8.331	7.705	7.593	8.336	8.354	8.371	7.683	8.336	7.794	7.779	8.191	8.191	7.85	7.659	7.476	8.168	7.413	7.245	8.22	8.22	7.784	7.771
Human	202539_s_at	8.97	9.259	6.981	6.987	6.987	6.987	6.706	8.49	7.475	7.475	7.505	7.505	8.374	8.446	7.838	8.238	7.199	8.887	8.901	8.914	8.993	9.024	9.48	9.48	7.945	8.169	8.646	7.709	7.519	8.881	8.924	8.971	8.433	7.391	7.797	7.68	7.04	7.04	8.22	8.728	9.788	9.104	9.851	10.443	8.563	8.563	7.989	7.981
Human	213506_at	7.428	6.063	7.355	6.46	6.46	6.46	6.096	7.133	6.592	6.592	6.598	6.598	7.602	7.834	6.421	7.764	6.567	6.037	6.025	6.016	6.03	6.017	5.898	5.898	6.039	6.574	6.398	6.579	6.654	5.876	5.854	5.824	6.085	7.293	8.279	7.933	6.409	6.409	7.918	9.116	10.821	10.068	10.889	11.658	7.301	7.301	9.093	9.202
Human	212416_at	9.89	10.689	8.606	9.263	9.263	9.263	9.27	10.201	10.208	10.208	10.143	10.143	9.007	8.952	9.313	9.403	8.768	10.829	10.852	10.877	10.958	10.99	11.174	11.174	11.403	9.405	9.708	9.631	9.692	10.674	10.718	10.778	10.843	8.43	9.867	10.192	9.888	9.888	10.07	10.061	9.566	9.118	9.607	9.781	8.769	8.769	9.962	9.97
Human	204620_s_at	11.49	12.627	11.937	8.777	8.777	8.777	9.62	10.198	10.958	10.958	10.924	10.924	11.478	12.092	8.379	11.703	8.658	10.053	10.063	10.07	10.116	10.151	9.888	9.888	11.086	8.824	9.224	8.643	8.937	9.734	9.764	9.8	10.468	9.007	7.876	9.206	9.553	9.553	9.639	8.929	7.962	9.614	7.812	7.648	8.563	8.563	9.301	9.21
Human	205523_at	6.009	8.731	8.816	6.522	6.522	6.522	6.038	6.19	6.192	6.192	6.315	6.315	6.342	6.394	6.106	6.055	6.417	6.313	6.309	6.305	6.451	6.447	6.701	6.701	6.211	6.561	6.472	6.648	6.625	5.736	5.702	5.666	6.209	6.755	6.35	6.241	6.25	6.25	6.026	6.264	6.063	6.296	6.042	5.863	6.162	6.162	6.159	6.176
Human	202677_at	10.766	11.58	8.611	9.365	9.365	9.365	9.676	10.385	10.712	10.712	10.761	10.761	8.834	8.441	10.492	10.746	9.567	11.021	11.042	11.061	11.176	11.218	11.504	11.504	11.523	9.996	10.59	9.439	9.426	10.906	10.948	11.005	10.61	8.788	10.415	10.826	9.894	9.894	10.258	9.845	10.287	9.951	10.317	10.617	9.363	9.363	10.159	10.137
Human	205825_at	6.292	5.891	6.695	6.564	6.564	6.564	6.14	6.999	5.963	5.963	6.088	6.088	6.694	6.8	6.213	6.34	6.574	8.21	8.217	8.233	8.778	8.808	9.827	9.827	8.205	7.556	7.613	7.506	7.657	6.288	6.25	6.219	7.77	7.399	6.36	6.185	6.196	6.196	6.163	6.346	6.313	6.836	6.265	6.01	6.348	6.348	6.173	6.166
Human	213845_at	7.752	8.488	8.586	8.233	8.233	8.233	8.103	8.577	8.171	8.171	7.839	7.839	7.846	7.945	7.431	7.236	7.838	9.783	9.792	9.805	9.693	9.711	9.904	9.904	9.801	9.058	8.829	8.916	8.933	10.941	11.006	11.065	8.709	8.896	8.594	7.77	7.649	7.649	7.803	8.026	8.181	7.843	8.211	8.118	7.683	7.683	7.407	7.4
Human	37950_at	8.152	8.34	7.368	8.665	8.665	8.665	8.973	7.665	7.743	7.743	7.703	7.703	7.753	7.764	7.817	7.386	7.383	7.624	7.631	7.637	7.72	7.73	8.048	8.048	6.815	7.302	7.357	7.321	7.07	7.55	7.564	7.577	7.164	6.97	7.466	8.016	7.995	7.995	7.612	8.012	8.477	7.702	8.547	8.888	7.483	7.483	7.162	7.138
Human	202987_at	5.801	5.45	6.415	6.939	6.939	6.939	6.207	6.069	6.458	6.458	6.523	6.523	6.38	6.448	6.041	6.18	6.324	5.921	5.912	5.905	5.946	5.934	5.941	5.941	6.322	6.462	6.28	6.478	6.483	5.713	5.688	5.652	5.882	6.853	6.162	6.181	6.4	6.4	6.009	6.037	5.966	6.055	5.958	5.767	6.309	6.309	6.202	6.212
Human	210105_s_at	11.844	10.583	8.964	9.183	9.183	9.183	9.539	10.828	10.345	10.345	10.242	10.242	11.478	11.488	11.833	11.517	11.353	11.522	11.54	11.552	11.572	11.594	11.529	11.529	12.322	10.89	11.455	10.663	11.02	11.318	11.345	11.385	11.858	9.597	9.065	9.709	10.195	10.195	10.045	9.437	8.99	10.217	8.879	8.737	10.133	10.133	10.262	10.225
Human	201833_at	9.389	10.371	8.573	7.954	7.954	7.954	8.498	8.893	9.113	9.113	9.125	9.125	7.93	7.767	8.567	8.49	8.28	9.08	9.095	9.109	9.127	9.156	9.036	9.036	9.905	8.053	8.466	7.916	7.9	9.116	9.16	9.214	9.025	7.455	9.302	9.268	7.913	7.913	8.921	8.497	8.689	9.616	8.605	8.812	7.628	7.628	8.203	8.109
Human	217428_s_at	5.9	5.539	6.545	6.422	6.422	6.422	5.987	6.042	5.843	5.843	5.92	5.92	6.229	6.262	6.057	6.195	6.301	5.913	5.905	5.899	5.901	5.888	5.887	5.887	5.716	6.398	6.297	6.456	6.455	5.932	5.917	5.902	5.758	6.732	6.095	6.099	6.006	6.006	6.165	6.079	5.784	6.108	5.755	5.516	6.254	6.254	6.168	6.178
Human	207569_at	6.861	5.764	7.777	7.534	7.534	7.534	7.025	6.778	6.724	6.724	6.64	6.64	7.043	7.141	6.603	6.607	7.392	6.444	6.43	6.415	6.426	6.399	6.448	6.448	6.487	7.376	7.254	7.554	7.465	6.186	6.142	6.095	6.61	7.866	6.922	6.701	7.411	7.411	7.066	6.789	6.549	7.018	6.507	6.214	7.165	7.165	6.604	6.593
Human	204512_at	7.378	7.199	6.78	6.51	6.51	6.51	6.458	6.721	6.884	6.884	6.825	6.825	6.596	6.464	7.361	6.938	6.829	6.662	6.663	6.665	6.778	6.784	7.096	7.096	6.535	6.629	6.618	6.502	6.477	6.337	6.333	6.327	6.399	6.519	6.687	6.802	6.331	6.331	6.768	6.687	6.8	6.711	6.808	6.861	7.115	7.115	6.501	6.49
Human	218995_s_at	8.301	9.815	11.008	8.467	8.467	8.467	8.348	8.791	8.898	8.898	8.877	8.877	8.235	8.07	8.735	9.66	9.175	8.878	8.876	8.875	8.891	8.892	8.677	8.677	9.35	8.974	9.048	8.825	8.913	8.682	8.676	8.663	9.09	9.012	8.328	8.19	8.882	8.882	9.021	9.091	9.882	9.022	9.96	10.099	8.734	8.734	9.494	9.506
Human	205030_at	7.449	6.861	8.276	8.628	8.628	8.628	8.164	9.117	7.272	7.272	7.239	7.239	7.785	7.913	7.168	7.353	7.878	11.368	11.384	11.402	11.157	11.193	11.399	11.399	11.38	10.86	11.446	9.666	10.079	12.785	12.881	12.984	10.578	9.63	7.874	8.601	10.988	10.988	7.643	7.641	7.208	7.596	7.173	6.872	7.631	7.631	7.628	7.632
Human	205116_at	6.659	8.507	7.515	8.433	8.433	8.433	8.812	7.667	10.422	10.422	10.621	10.621	6.755	6.72	6.826	7.337	7.134	7.382	7.381	7.381	7.447	7.445	7.52	7.52	7.382	7.136	6.742	7.548	7.236	7.05	7.052	7.04	7.546	7.525	7.073	7.91	9.294	9.294	7.639	6.966	6.756	7.04	6.73	6.661	7.534	7.534	7.487	7.462
Human	206177_s_at	7.179	6.659	7.503	6.854	6.854	6.854	6.722	7.246	6.604	6.604	6.764	6.764	7.996	8.268	6.645	7.578	7.24	6.829	6.815	6.804	6.861	6.846	6.914	6.914	6.46	7.386	7.129	7.511	7.41	6.77	6.737	6.7	6.374	8.343	6.643	6.63	6.688	6.688	7.08	7.118	6.729	6.605	6.74	6.398	12.475	12.475	6.807	6.825
Human	205065_at	6.081	5.81	6.372	6.384	6.384	6.384	6.032	6.102	5.945	5.945	5.989	5.989	6.872	7.043	6.136	6.259	6.407	5.875	5.864	5.856	5.862	5.847	5.827	5.827	5.941	6.411	6.349	6.498	6.516	5.843	5.819	5.79	5.746	6.964	6.205	6.197	5.977	5.977	6.04	6.046	6.051	6.223	6.035	5.833	6.436	6.436	6.101	6.098
Human	212632_at	9.75	10.117	8.696	9.093	9.093	9.093	9.234	9.806	9.669	9.669	9.743	9.743	9.222	8.997	10.016	10.521	8.368	10.208	10.227	10.241	10.281	10.312	10.549	10.549	10.326	9.213	9.621	8.991	9.233	9.933	9.976	10.019	10.578	8.278	9.367	9.826	8.488	8.488	9.689	9.096	9.363	9.7	9.332	9.557	8.508	8.508	9.906	9.886
Human	204931_at	6.12	6.655	7.456	6.709	6.709	6.709	6.287	6.964	8.336	8.336	7.968	7.968	6.88	6.83	6.299	10.134	6.525	6.028	6.022	6.015	6.026	6.013	6.019	6.019	6.003	6.562	6.484	6.556	6.446	5.926	5.908	5.886	6.024	6.621	6.415	6.241	6.278	6.278	7.905	7.067	7.073	7.45	7.039	7.02	7.029	7.029	8.655	8.651
Human	201739_at	11.076	11.289	10.284	10.861	10.861	10.861	10.847	10.98	10.373	10.373	10.661	10.661	10.601	10.592	10.421	9.799	9.995	10.787	10.807	10.821	10.924	10.957	10.662	10.662	11.91	9.514	10.2	9.561	10.166	10.069	10.087	10.129	11.628	8.638	12.281	12.272	10.943	10.943	11.4	10.843	10.907	10.949	10.903	11.453	10.395	10.395	11.698	11.768
Human	202727_s_at	10.772	9.779	9.201	9.691	9.691	9.691	9.949	10.421	11.309	11.309	11.331	11.331	11.019	11.013	10.969	12.109	9.827	9.887	9.896	9.894	9.833	9.844	9.545	9.545	10.809	9.212	9.664	9.399	9.938	9.688	9.711	9.741	10.838	9.005	10.646	11.031	10.14	10.14	10.483	9.752	10.818	11.502	10.755	11.091	10.135	10.135	9.438	9.344
Human	207333_at	6.694	6.341	7.109	7.219	7.219	7.219	6.914	6.908	6.717	6.717	6.794	6.794	7.1	7.199	6.543	7.176	7.047	6.88	6.866	6.86	6.812	6.804	6.773	6.773	6.791	7.136	7.092	7.163	7.144	7.025	6.998	6.982	6.886	8.35	6.927	6.873	7.138	7.138	6.91	6.788	6.867	6.825	6.871	6.507	7.039	7.039	6.808	6.814
Human	212641_at	8.377	8.182	7.6	8.647	8.647	8.647	8.465	8.356	8.119	8.119	8.113	8.113	7.973	7.862	8.703	8.073	8.093	9.279	9.295	9.314	9.381	9.403	9.822	9.822	8.471	8.87	8.862	8.454	7.983	9.686	9.726	9.771	8.045	7.554	7.542	8.17	8.033	8.033	7.704	7.708	7.43	7.535	7.42	7.42	7.481	7.481	7.529	7.53
Human	213023_at	8.305	8.212	8.268	7.306	7.306	7.306	7.187	7.64	8.226	8.226	8.114	8.114	7.433	7.352	7.745	8.069	7.761	7.573	7.571	7.569	7.614	7.611	7.576	7.576	7.167	7.905	7.838	7.738	7.691	7.419	7.412	7.397	7.477	7.717	7.512	7.264	7.41	7.41	7.652	7.604	7.579	7.703	7.567	7.544	7.621	7.621	7.584	7.575
Human	210517_s_at	8.283	11.317	9.37	8.848	8.848	8.848	9.491	9.723	10.682	10.682	10.578	10.578	7.769	7.452	9.186	10.299	9.113	10.76	10.771	10.781	10.634	10.645	10.903	10.903	9.687	9.944	10.382	10.156	10.347	11.564	11.629	11.7	10.575	9.583	8.194	10.304	10.965	10.965	9.288	8.684	8.454	10.089	8.306	7.92	9.548	9.548	10.499	10.431
Human	206577_at	5.522	5.114	6.275	6.204	6.204	6.204	5.804	5.994	5.731	5.731	5.788	5.788	6.071	6.104	5.856	6.137	6.1	6.261	6.257	6.256	6.421	6.424	6.695	6.695	6.805	6.379	6.416	6.299	6.474	5.722	5.699	5.677	5.975	6.638	5.866	5.926	5.852	5.852	5.76	5.863	5.842	6.076	5.82	5.564	6.041	6.041	5.939	5.902
Human	207989_at	6.212	5.811	7.147	6.763	6.763	6.763	6.445	6.448	6.368	6.368	6.383	6.383	6.817	6.907	6.372	6.533	6.953	6.378	6.366	6.355	6.328	6.311	6.298	6.298	6.299	6.957	6.844	7.04	7.043	6.373	6.342	6.314	6.447	7.627	6.624	6.43	6.565	6.565	6.37	6.307	6.258	6.747	6.214	5.906	6.583	6.583	6.367	6.366
Human	210612_s_at	7.425	9.682	7.136	6.719	6.719	6.719	6.653	7.273	6.908	6.908	6.914	6.914	7.017	7.042	7.004	6.728	7.022	8.046	8.057	8.058	8.287	8.308	8.416	8.416	8.776	7.533	8.011	7.413	7.42	6.795	6.789	6.785	8.789	6.791	6.915	6.501	6.412	6.412	6.681	7.019	7.737	7.131	7.792	8	6.895	6.895	6.859	6.834
Human	215078_at	6.319	5.382	6.572	6.371	6.371	6.371	6.066	6.182	5.947	5.947	5.961	5.961	6.524	6.573	6.252	6.748	6.403	5.975	5.964	5.954	5.978	5.965	5.894	5.894	6.021	6.475	6.346	6.509	6.557	5.888	5.861	5.834	5.815	7.141	6.097	6.026	6.077	6.077	6.336	6.247	6.097	6.174	6.09	5.876	7.627	7.627	6.59	6.619
Human	209608_s_at	9.236	9.96	9.037	7.794	7.794	7.794	7.775	8.787	7.911	7.911	7.916	7.916	8.161	8.011	8.843	8.007	8.823	9.002	9.007	9.01	9.042	9.05	9.265	9.265	8.656	8.749	8.909	8.727	8.791	8.927	8.94	8.951	8.942	8.479	8.868	8.187	7.909	7.909	8.944	9.265	9.356	8.829	9.403	9.6	9.515	9.515	8.266	8.234
Human	222010_at	8.572	8.654	8.763	9.159	9.159	9.159	9.113	8.806	9.059	9.059	9.228	9.228	7.539	7.297	8.694	7.946	8.578	9.596	9.607	9.62	9.67	9.684	9.964	9.964	9.676	8.905	8.98	9.056	9.393	9.424	9.435	9.452	9.617	8.381	8.214	8.262	8.966	8.966	8.64	8.713	8.839	7.888	8.926	8.971	8.394	8.394	8.526	8.552
Human	208210_at	8.2	7.553	9.168	8.612	8.612	8.612	8.687	8.68	8.624	8.624	8.576	8.576	8.159	8.028	8.653	8.71	9.299	8.714	8.702	8.691	8.656	8.642	8.491	8.491	8.923	9.407	9.28	9.259	9.107	8.775	8.757	8.731	8.681	10	9.273	8.592	8.721	8.721	8.819	8.815	8.701	9.54	8.625	8.358	8.904	8.904	8.637	8.599
Human	201393_s_at	10.068	10.019	8.66	9.988	9.988	9.988	10.057	9.522	10.334	10.334	10.477	10.477	10.926	11.197	9.887	10.737	10.031	8.73	8.735	8.736	8.715	8.729	8.602	8.602	9.019	8.651	8.913	8.111	8.342	8.602	8.614	8.633	9.187	8.207	9.296	9.96	9.701	9.701	9.567	9.482	10.1	9.635	10.142	10.481	9.866	9.866	9.96	9.952
Human	207201_s_at	7.025	7.202	7.587	7.61	7.61	7.61	7.848	7.102	6.818	6.818	6.742	6.742	7.908	8.069	7.127	7.697	7.173	6.751	6.741	6.73	6.784	6.765	6.697	6.697	7.421	7.569	7.093	7.599	7.607	6.49	6.46	6.423	6.675	7.808	7.016	7.046	7.539	7.539	7.247	7.048	7.087	6.649	7.127	7.037	10.856	10.856	7.238	7.264
Human	207429_at	8.101	7.817	8.462	8.304	8.304	8.304	8.047	8.316	8.462	8.462	8.293	8.293	8.792	9.012	7.743	8.328	8.366	8.15	8.145	8.142	8.019	8.014	7.815	7.815	8.314	8.376	8.438	8.263	8.247	8.229	8.226	8.214	8.877	8.745	8.682	8.168	8.572	8.572	8.242	7.937	8.039	8.343	8.011	7.841	8.599	8.599	10.866	10.989
Human	209977_at	7.339	7.528	8.461	7.773	7.773	7.773	7.463	7.488	7.145	7.145	7.101	7.101	7.561	7.556	7.592	7.538	7.808	7.151	7.14	7.129	7.1	7.08	7.103	7.103	7.173	7.909	7.738	7.917	7.983	7.015	6.986	6.948	7.444	8.343	7.722	7.705	7.974	7.974	7.98	7.464	7.595	7.644	7.591	7.446	13.051	13.051	10.157	10.291
Human	203232_s_at	9.11	9.12	7.593	9.681	9.681	9.681	9.54	9.366	9.151	9.151	9.175	9.175	9.072	9.258	8.667	8.762	7.654	10.272	10.301	10.33	10.468	10.51	10.686	10.686	10.578	9.204	9.439	8.712	8.389	10.071	10.106	10.157	9.813	7.147	8.256	9.134	8.972	8.972	8.577	7.788	8.092	8.645	8.041	8.264	7.629	7.629	8.531	8.451
Human	214288_s_at	12.613	12.903	11.765	12.349	12.349	12.349	12.439	12.03	12.079	12.079	12.136	12.136	11.886	11.831	12.009	12.098	12.126	11.621	11.637	11.642	11.658	11.668	11.668	11.668	11.906	10.992	11.363	11.249	11.825	11.253	11.269	11.299	12.294	9.915	12.447	12.676	11.961	11.961	12.445	12.093	12.155	12.286	12.143	12.497	12.082	12.082	11.881	11.854
Human	203135_at	9.029	8.787	7.924	8.473	8.473	8.473	8.229	8.419	8.06	8.06	8.083	8.083	8.698	8.805	8.313	8.287	8.163	8.227	8.227	8.226	8.205	8.203	8.324	8.324	7.736	8.187	8.191	8.285	8.41	8.473	8.476	8.48	7.922	8.212	8.423	8.183	7.688	7.688	8.605	8.127	8.262	7.636	8.319	8.345	8.361	8.361	8.161	8.174
Human	213581_at	8.498	8.619	7.542	7.157	7.157	7.157	7.268	7.65	7.535	7.535	7.589	7.589	7.218	7.118	7.706	7.555	7.631	7.68	7.68	7.683	7.804	7.812	8.013	8.013	7.987	7.675	7.875	7.441	7.612	6.921	6.906	6.892	8.2	7.665	7.26	7.677	7.059	7.059	7.794	7.855	7.97	7.394	8.022	8.133	7.164	7.164	8.095	8.115
Human	205445_at	7.511	7.135	8.292	8.013	8.013	8.013	7.978	7.799	7.736	7.736	7.622	7.622	7.86	7.935	7.509	7.403	8.374	7.808	7.8	7.793	7.766	7.752	7.757	7.757	7.47	8.269	8.217	8.326	8.324	7.771	7.759	7.748	7.98	8.734	8.063	7.56	8.436	8.436	7.688	7.915	7.522	8.146	7.466	7.128	7.819	7.819	7.48	7.456
Human	211330_s_at	6.827	7.462	7.221	7.159	7.159	7.159	7.084	6.919	7.041	7.041	7.048	7.048	7.164	7.179	7.003	7.727	7.099	6.665	6.657	6.648	6.678	6.669	6.689	6.689	6.787	7.144	7.116	7.074	7.084	6.457	6.433	6.407	6.696	7.559	7.085	7.009	7.238	7.238	7.098	6.977	7.06	6.878	7.076	6.95	7.723	7.723	7.106	7.107
Human	207982_at	8.156	8.662	9.987	8.344	8.344	8.344	8.589	8.642	8.522	8.522	8.464	8.464	8.176	8.124	8.297	8.49	9.112	8.882	8.869	8.861	8.941	8.927	8.891	8.891	9.134	9.536	9.084	9.508	9.583	8.719	8.688	8.654	8.472	10.313	9.291	8.452	9.2	9.2	8.68	9.012	9.061	8.095	9.149	8.947	8.844	8.844	8.888	8.939
Human	213831_at	8.766	6.604	7.286	7.731	7.731	7.731	8.202	8.582	7.941	7.941	7.953	7.953	9.961	9.865	9.953	11.244	9.508	7.6	7.592	7.584	7.639	7.636	7.501	7.501	8.286	7.74	7.454	7.788	7.863	7.471	7.456	7.436	7.398	8.419	9.034	8.437	8.319	8.319	9.214	8.709	8.284	7.729	8.335	8.354	8.275	8.275	8.212	8.221
Human	203728_at	9.064	9.039	8.643	8.254	8.254	8.254	8.468	8.589	8.555	8.555	8.47	8.47	8.769	8.681	9.152	8.824	8.915	8.222	8.22	8.216	8.139	8.131	8.041	8.041	8.018	8.28	8.437	8.487	8.303	8.459	8.459	8.457	8.302	8.501	8.68	8.624	8.217	8.217	8.874	9.387	9.784	9.325	9.826	10.122	8.533	8.533	8.704	8.703
Human	220378_at	7.589	7.351	8.395	7.952	7.952	7.952	8.088	7.841	7.765	7.765	7.777	7.777	7.657	7.615	7.797	7.848	8.11	7.769	7.76	7.757	7.715	7.707	7.617	7.617	7.454	8.188	8.106	8.055	8.067	8.047	8.045	8.045	7.474	8.686	8.089	7.341	7.861	7.861	7.998	7.785	7.738	8.22	7.694	7.539	7.838	7.838	7.655	7.636
Human	37152_at	9.198	10.058	8.567	9.059	9.059	9.059	8.912	9.17	8.994	8.994	8.835	8.835	8.438	8.289	9.194	8.862	8.777	9.516	9.525	9.532	9.564	9.583	9.566	9.566	10.646	8.894	9.045	8.761	8.527	9.23	9.251	9.266	9.94	8.565	8.859	9.122	9.025	9.025	9.101	10.15	9.995	9.135	10.073	10.427	8.351	8.351	8.662	8.624
Human	206705_at	7.704	6.996	8.272	8.113	8.113	8.113	8.142	7.788	7.636	7.636	7.833	7.833	8.21	8.391	7.406	7.381	7.944	7.84	7.836	7.831	7.883	7.876	7.93	7.93	7.47	7.875	7.967	8.186	8.015	7.707	7.688	7.662	7.638	8.187	7.751	7.386	8.123	8.123	7.598	7.503	7.637	7.977	7.606	7.5	7.848	7.848	7.731	7.733
Human	206131_at	7.149	6.62	7.901	7.501	7.501	7.501	7.321	7.224	7.033	7.033	7.038	7.038	7.589	7.714	7.083	6.943	7.691	7.192	7.184	7.176	7.288	7.273	7.337	7.337	7.438	7.827	7.649	7.893	7.953	6.974	6.948	6.918	6.63	7.998	7.243	7.442	7.515	7.515	7.088	7.261	7.408	6.824	7.461	7.367	7.593	7.593	7.254	7.28
Human	202530_at	10.938	10.522	9.955	10.252	10.252	10.252	10.077	10.241	10.122	10.122	10.087	10.087	11.219	11.419	10.394	10.638	10.504	9.83	9.834	9.84	9.791	9.799	9.979	9.979	9.186	9.662	9.728	9.482	9.361	10.222	10.251	10.281	9.495	9.401	10.155	10.24	9.51	9.51	10.244	10.005	10.274	10.294	10.273	10.458	10.121	10.121	9.931	9.889
Human	202951_at	11.084	10.761	8.448	8.473	8.473	8.473	9.058	9.53	9.315	9.315	9.337	9.337	11.18	11.443	10.277	10.201	9.312	8.522	8.524	8.526	8.422	8.43	8.288	8.288	8.693	8.038	7.994	8.075	8.113	9.262	9.293	9.331	8.024	8.273	10.883	10.688	8.86	8.86	9.89	9.787	10.403	9.942	10.445	10.967	9.113	9.113	9.336	9.294
Human	208672_s_at	11.966	12.244	10.583	10.872	10.872	10.872	11.035	11.266	11.672	11.672	11.716	11.716	11.077	10.968	11.634	10.822	11.677	11.123	11.14	11.149	11.08	11.1	11.08	11.08	11.663	10.08	10.368	10.237	10.646	11.245	11.28	11.324	11.601	9.38	11.599	11.805	11.82	11.82	11.373	11.516	11.4	11.061	11.431	11.714	10.785	10.785	11.379	11.372
Human	202284_s_at	11.174	11.526	11.223	9.993	9.993	9.993	10.931	10.561	11.003	11.003	11.213	11.213	10.09	9.96	10.784	10.293	10.578	9.916	9.915	9.907	9.93	9.928	9.787	9.787	10.72	9.84	9.973	10.034	9.997	9.409	9.406	9.389	10.684	9.997	10.653	10.923	10.293	10.293	11.284	11.288	11.662	12.726	11.566	11.877	11.107	11.107	10.864	10.836
Human	204108_at	9.122	9.095	9.025	8.686	8.686	8.686	8.663	8.687	8.614	8.614	8.479	8.479	8.437	8.262	9.281	8.58	9.372	8.751	8.744	8.74	8.736	8.731	8.619	8.619	8.747	8.971	8.704	8.947	9.03	8.797	8.786	8.774	8.649	9.529	8.926	8.709	8.914	8.914	8.732	8.648	8.73	8.364	8.764	8.647	8.452	8.452	8.486	8.504
Human	210328_at	7.881	7.436	8.783	8.167	8.167	8.167	8.106	8.055	7.766	7.766	7.833	7.833	8.054	8.089	7.879	7.96	8.297	7.986	7.979	7.974	7.954	7.945	7.95	7.95	7.755	8.34	8.117	8.313	8.381	7.968	7.953	7.932	8.099	8.69	8.097	7.756	8.427	8.427	8.25	8.146	7.843	7.869	7.84	7.732	11.287	11.287	7.946	7.961
Human	320_at	7.872	7.646	7.913	8.073	8.073	8.073	8.067	7.818	7.777	7.777	7.707	7.707	7.596	7.526	7.88	7.68	7.92	7.879	7.884	7.89	7.868	7.879	7.786	7.786	8.115	7.555	7.668	7.447	7.48	7.971	7.994	8.013	7.944	7.246	7.593	7.507	7.964	7.964	7.937	8.209	7.923	7.989	7.917	8.1	7.858	7.858	7.52	7.49
Human	39817_s_at	9.995	9.901	9.944	10.144	10.144	10.144	10.078	10.103	9.5	9.5	9.408	9.408	10.174	10.168	10.193	10.101	10.361	9.809	9.807	9.803	9.825	9.813	9.779	9.779	9.436	10.222	10.359	10.33	10.436	9.598	9.586	9.568	9.935	10.028	10.256	9.961	9.819	9.819	10.548	10.272	10.473	11.146	10.411	10.524	10.715	10.715	10.975	11.014
Human	216338_s_at	9.223	9.996	9.008	8.883	8.883	8.883	9.203	9.045	8.694	8.694	8.689	8.689	9.18	9.249	8.862	8.646	9.26	8.834	8.841	8.844	8.818	8.821	8.824	8.824	8.672	8.802	9.063	8.699	8.696	8.855	8.873	8.892	8.933	8.028	9.5	9.363	8.976	8.976	9.286	9.195	9.294	9.346	9.289	9.543	9.188	9.188	8.881	8.845
Human	201802_at	9.405	9.444	9.24	10.349	10.349	10.349	10.399	9.6	10.163	10.163	10.106	10.106	9.876	9.91	9.788	9.656	10.299	9.191	9.187	9.18	9.103	9.091	9.283	9.283	8.354	9.68	9.836	9.616	9.559	9.381	9.378	9.363	9.308	9.691	9.169	9.595	10.212	10.212	9.679	9.412	9.359	9.54	9.343	9.311	10.085	10.085	9.797	9.786
Human	200064_at	12.978	13.067	12.495	13.457	13.457	13.457	13.231	12.891	13.402	13.402	13.495	13.495	11.585	11.219	13.082	12.857	12.559	13.235	13.256	13.271	13.295	13.298	13.618	13.618	12.557	12.948	12.943	13.186	13.205	13.179	13.193	13.216	13.274	11.047	12.547	13.339	13.209	13.209	12.949	12.502	12.653	12.331	12.683	13.098	12.246	12.246	12.993	12.962
Human	209056_s_at	9.603	9.887	8.3	9.701	9.701	9.701	9.932	9.4	9.94	9.94	10.047	10.047	9.076	9.089	8.983	8.92	8.626	9.649	9.665	9.676	9.64	9.661	9.692	9.692	9.8	8.853	9.056	8.751	8.827	9.811	9.851	9.894	9.852	7.977	9.122	9.311	9.848	9.848	9.19	8.856	8.976	9.217	8.954	9.079	9.109	9.109	9.256	9.233
Human	206000_at	6.775	6.288	7.281	7.264	7.264	7.264	6.915	7.104	6.987	6.987	7.112	7.112	7.073	7.136	6.669	7.236	7.173	7.025	7.017	7.014	6.939	6.936	6.81	6.81	6.895	7.339	7.283	7.083	7.021	7.309	7.308	7.312	7.023	7.904	7.716	6.749	6.815	6.815	7.284	8.443	11.611	11.93	11.582	12.451	7.236	7.236	7.105	7.119
Human	218856_at	9.375	9.434	10.505	9.622	9.622	9.622	9.836	10.491	9.678	9.678	9.741	9.741	9.472	9.103	11.06	10.426	10.879	10.604	10.61	10.608	10.663	10.653	10.928	10.928	10.504	10.57	10.623	11.087	11.46	10.235	10.234	10.24	10.826	9.927	11.465	11.716	10.289	10.289	10.981	11.672	11.34	9.916	11.469	11.828	9.672	9.672	11.176	11.2
Human	210262_at	6.355	5.909	6.71	6.623	6.623	6.623	6.191	6.486	5.945	5.945	6.052	6.052	6.642	6.73	6.252	6.303	6.449	6.122	6.112	6.104	6.128	6.113	6.143	6.143	5.916	6.627	6.614	6.732	6.778	6.056	6.032	6.005	5.948	7.205	6.858	6.208	6.122	6.122	7.015	6.227	6.126	6.404	6.101	5.843	6.507	6.507	6.277	6.288
Human	206269_at	7.211	6.766	7.417	7.357	7.357	7.357	7.697	7.106	6.612	6.612	6.817	6.817	7.361	7.424	7.172	6.853	7.284	6.947	6.939	6.93	6.891	6.873	6.827	6.827	6.346	7.56	7.251	7.665	7.59	7.068	7.042	7.011	6.916	7.726	7.756	7.457	7.172	7.172	7.339	6.994	7.061	6.736	7.09	6.895	7.318	7.318	7.085	7.107
Human	202922_at	8.471	7.515	7.074	7.408	7.408	7.408	7.479	8.621	8.382	8.382	8.403	8.403	7.996	7.995	7.835	8.776	7.487	8.814	8.827	8.84	8.92	8.949	8.932	8.932	8.627	7.664	8.077	7.721	7.783	8.517	8.539	8.571	9.019	7.519	9.75	8.432	7.683	7.683	8.637	8.122	8.499	8.615	8.489	8.67	9.259	9.259	8.239	8.196
Human	215709_at	6.167	5.89	6.815	6.7	6.7	6.7	6.331	6.218	6.18	6.18	6.287	6.287	6.642	6.73	6.275	6.268	6.397	6.059	6.052	6.043	6.109	6.094	6.144	6.144	6.341	6.604	6.434	6.729	6.665	5.813	5.79	5.754	5.903	6.775	6.309	6.221	6.422	6.422	6.223	6.176	6.28	6.093	6.297	6.199	6.535	6.535	6.376	6.395
Human	205859_at	10.64	8.902	9.106	9.381	9.381	9.381	9.421	9.768	9.264	9.264	9.28	9.28	11.196	11.249	11.108	10.85	9.866	9.384	9.38	9.373	9.298	9.29	9.035	9.035	10.321	9.626	9.653	9.623	9.664	8.985	8.972	8.958	10.645	9.827	9.413	9.166	9.34	9.34	9.78	9.503	9.256	9.735	9.212	9.12	9.431	9.431	9.044	9.026
Human	200709_at	11.962	12.672	11.885	10.389	10.389	10.389	11.073	11.42	11.329	11.329	11.466	11.466	11.916	11.854	12.39	11.836	11.374	11.319	11.33	11.342	11.62	11.642	11.544	11.544	11.422	11.492	12.15	10.701	10.255	10.343	10.332	10.32	11.046	10.069	10.501	11.17	11.272	11.272	11.305	11.57	11.859	11.157	11.923	12.31	10.598	10.598	11.014	10.981
Human	222008_at	8.06	8.057	8.674	7.868	7.868	7.868	7.978	8.183	8.1	8.1	7.767	7.767	8.577	8.739	7.897	8.061	8.313	8.13	8.125	8.118	8.172	8.162	8.109	8.109	8.696	8.584	8.457	8.606	8.741	7.915	7.896	7.877	8.017	8.687	7.392	7.776	8.065	8.065	8.112	8.086	8.435	8.155	8.461	8.513	8.313	8.313	7.876	7.86
Human	206176_at	8.662	9.144	10.239	8.628	8.628	8.628	8.722	8.428	8.603	8.603	8.428	8.428	8.34	8.311	8.456	8.52	8.773	8.356	8.346	8.335	8.278	8.265	8.191	8.191	7.777	8.964	8.882	8.861	8.822	8.486	8.47	8.456	8.391	9.399	8.493	8.32	8.403	8.403	8.476	8.387	8.238	8.925	8.175	7.964	8.503	8.503	8.633	8.635
Human	210799_at	8.513	8.23	8.982	9.167	9.167	9.167	8.986	8.601	8.698	8.698	8.505	8.505	8.864	8.917	8.649	8.542	9.028	8.319	8.307	8.295	8.279	8.255	8.119	8.119	8.344	9.223	9.178	9.301	9.149	8.436	8.416	8.389	7.978	9.561	8.733	8.598	8.949	8.949	8.705	8.635	8.453	9.423	8.365	8.16	9.367	9.367	8.626	8.6
Human	210653_s_at	7.396	7.483	7.077	7.019	7.019	7.019	6.919	6.819	7.57	7.57	7.634	7.634	6.633	6.554	6.98	6.874	6.64	6.446	6.441	6.437	6.429	6.419	6.41	6.41	6.24	6.821	6.809	6.866	6.888	6.347	6.334	6.312	6.629	6.963	7.263	7.526	6.942	6.942	6.996	7.651	8.071	6.77	8.189	8.477	8.577	8.577	7.524	7.562
Human	204637_at	8.373	7.855	9.211	8.657	8.657	8.657	8.952	8.917	8.072	8.072	8.131	8.131	8.758	8.74	8.803	8.832	9.624	9.213	9.206	9.199	9.187	9.176	9.072	9.072	8.925	9.415	9.508	9.622	10.119	9.45	9.441	9.434	8.793	9.999	8.823	8.137	8.293	8.293	8.857	8.865	8.983	9.904	8.899	8.6	9.044	9.044	9.021	8.991
Human	212368_at	9.656	9.068	7.251	8.672	8.672	8.672	8.39	9.233	9.049	9.049	9.057	9.057	8.617	8.417	9.377	10.119	8.1	9.978	10.004	10.038	9.957	10.013	10.006	10.006	10.271	7.856	7.965	7.609	7.378	10.935	11.028	11.138	9.304	7.226	9.903	9.367	9.065	9.065	8.826	8.297	9.166	9.26	9.158	9.55	7.998	7.998	9.606	9.611
Human	203306_s_at	9.466	8.683	7.414	8.111	8.111	8.111	8.223	9.145	9.017	9.017	8.657	8.657	8.664	8.682	8.87	8.613	8.017	9.259	9.27	9.283	9.272	9.297	9.341	9.341	9.617	8.367	8.661	8.239	8.569	9.723	9.761	9.815	8.704	8.121	8.95	9.724	8.793	8.793	9.319	8.763	9.752	8.565	9.86	10.209	8.377	8.377	8.801	8.779
Human	213436_at	5.749	5.45	6.428	6.329	6.329	6.329	5.931	7.244	6.038	6.038	6.101	6.101	6.447	6.422	6.697	6.344	6.3	8.908	8.928	8.953	9.149	9.201	9.459	9.459	9.09	8.736	9.605	6.99	7.2	9.349	9.395	9.457	6.642	6.808	6.177	6.132	6.003	6.003	6.214	5.943	5.952	6.107	5.938	5.672	6.107	6.107	6.143	6.11
Human	208217_at	8.724	9.059	9.587	9.241	9.241	9.241	9.082	8.897	8.531	8.531	8.613	8.613	9.059	9.192	8.323	8.851	9.313	8.876	8.867	8.859	8.848	8.833	8.825	8.825	8.589	9.404	9.192	9.462	9.2	8.853	8.835	8.812	8.884	9.842	9.226	8.858	9.153	9.153	8.907	9.046	9.02	9.237	9	8.873	9.24	9.24	8.82	8.806
Human	206852_at	5.518	5.353	6.378	6.201	6.201	6.201	5.786	5.897	6.269	6.269	6.057	6.057	6.042	6.058	5.866	6.305	6.064	5.902	5.896	5.891	5.84	5.832	5.816	5.816	5.825	6.168	6.119	6.215	6.242	6.138	6.131	6.122	5.78	6.561	6.031	5.945	6	6	5.758	5.743	5.676	5.916	5.654	5.505	6.066	6.066	6.211	6.212
Human	220302_at	6.89	5.992	6.965	7.003	7.003	7.003	6.64	7.205	6.939	6.939	6.814	6.814	7.78	8.098	6.359	6.757	6.862	6.795	6.789	6.785	6.765	6.763	6.672	6.672	6.637	6.877	6.788	6.818	6.787	7.077	7.081	7.083	6.37	7.434	8.388	6.606	6.705	6.705	7.554	6.68	6.363	6.696	6.333	6.082	6.846	6.846	6.641	6.639
Human	202628_s_at	8.544	13.803	13.845	7.573	7.573	7.573	8.292	7.746	8.378	8.378	8.947	8.947	7.356	7.262	7.652	8.236	7.506	7.05	7.045	7.036	7.015	7.004	6.977	6.977	6.555	7.528	7.37	7.495	7.485	7.04	7.024	7	7.116	7.597	7.285	7.193	7.809	7.809	8.615	7.79	6.798	7.157	6.765	6.542	10.961	10.961	8.682	8.696
Human	209635_at	9.55	10.672	9.931	9.272	9.272	9.272	9.448	9.945	9.222	9.222	9.25	9.25	9.988	10.104	9.423	9.664	9.651	10.208	10.206	10.205	10.354	10.356	10.359	10.359	10.25	10.503	10.516	10.272	10.209	9.806	9.785	9.763	9.793	10.492	9.752	9.377	9.463	9.463	9.855	10.096	10.692	9.437	10.806	10.914	9.759	9.759	10.046	10.096
Human	202185_at	10.16	11.542	10.387	9.868	9.868	9.868	9.916	9.991	10.147	10.147	10.102	10.102	9.931	9.862	10.433	10.148	9.948	9.762	9.76	9.752	9.722	9.717	9.682	9.682	9.846	9.769	9.847	9.95	9.926	9.3	9.288	9.273	10.794	10	9.941	10.068	10.069	10.069	10.24	10.208	10.866	10.982	10.856	11.076	10.377	10.377	10.154	10.129
Human	214743_at	9.455	9.868	7.59	9.043	9.043	9.043	9.514	9.313	10.127	10.127	10.278	10.278	9.792	10.038	8.552	8.688	9.593	9.192	9.208	9.228	8.955	8.995	8.929	8.929	9.948	7.646	7.686	7.286	7.173	10.367	10.439	10.524	9.372	7.573	8.822	9.56	9.387	9.387	9.091	8.847	9.195	9.279	9.187	9.495	7.635	7.635	9.101	9.034
Human	201682_at	10.979	10.538	8.887	10.441	10.441	10.441	10.485	10.387	10.951	10.951	11.159	11.159	9.759	9.574	10.632	10.313	9.808	10.383	10.396	10.411	10.466	10.499	10.673	10.673	10.65	9.33	9.846	9.097	9.213	10.232	10.265	10.305	10.451	8.947	11.115	10.802	10.657	10.657	10.494	10.163	10.401	10.586	10.384	10.665	10.399	10.399	10.691	10.7
Human	201067_at	10.015	10.277	8.975	10.831	10.831	10.831	10.508	10.136	10.331	10.331	10.406	10.406	9.626	9.617	9.834	9.663	9.211	10.378	10.381	10.387	10.413	10.427	10.512	10.512	10.624	9.983	10.144	9.821	9.802	10.327	10.334	10.349	10.416	10.023	10.191	10.28	10.584	10.584	10.069	10.046	10.059	9.744	10.088	10.032	9.742	9.742	10.418	10.431
Human	203182_s_at	9.057	9.158	7.266	6.823	6.823	6.823	7.081	9.029	8.152	8.152	7.949	7.949	8.541	8.585	8.371	8.675	8.322	10.494	10.526	10.557	10.627	10.668	11.06	11.06	10.527	9.083	9.805	8.932	9.311	10.327	10.375	10.447	10.618	7.166	7.998	8.23	7.084	7.084	7.92	7.905	7.415	7.267	7.428	7.462	7.456	7.456	7.593	7.564
Human	202843_at	6.405	5.993	6.497	6.54	6.54	6.54	6.482	6.489	6.866	6.866	6.849	6.849	6.253	6.25	6.235	6.522	6.4	6.635	6.637	6.636	6.703	6.705	6.858	6.858	6.493	6.7	6.848	6.611	6.759	6.43	6.428	6.43	6.512	6.481	6.133	6.306	6.543	6.543	6.341	6.098	6.253	6.727	6.21	6.152	6.862	6.862	6.58	6.569
Human	211675_s_at	10.774	10.98	8.292	10.09	10.09	10.09	10.036	9.189	10.471	10.471	10.761	10.761	9.421	9.119	10.949	11.147	8.356	8.063	8.063	8.057	8.046	8.054	7.85	7.85	8.959	7.838	7.909	7.718	7.719	7.765	7.763	7.757	8.745	8.135	10.53	10.264	9.753	9.753	9.792	9.442	8.247	9.033	8.175	8.084	8.54	8.54	9.386	9.347
Human	212097_at	8.554	13.456	10.971	11.066	11.066	11.066	11.629	9.375	12.268	12.268	12.323	12.323	8.459	7.972	10.888	12.066	8.967	8.057	8.048	8.04	8.025	8.029	7.762	7.762	8.372	7.836	8.046	7.875	7.985	7.495	7.478	7.468	9.211	8.999	8.338	11.295	11.961	11.961	10.243	9.512	8.847	9.935	8.748	8.289	8.739	8.739	8.81	8.612
Human	203510_at	7.271	10.852	7.401	9.25	9.25	9.25	8.883	7.987	7.693	7.693	7.703	7.703	7.036	6.953	7.462	7.262	7.839	7.202	7.197	7.192	7.418	7.422	7.625	7.625	8.423	7.571	7.746	7.269	7.285	6.28	6.233	6.193	7.064	7.686	9.861	9.852	8.193	8.193	9.269	8.855	8.791	8.457	8.821	9.049	9.336	9.336	9.362	9.415
Human	201237_at	9.674	9.992	7.599	9.966	9.966	9.966	9.906	8.882	9.519	9.519	9.626	9.626	9.537	9.747	8.72	9.071	7.654	8.546	8.56	8.574	8.626	8.654	8.854	8.854	8.931	7.769	8.068	7.463	7.607	8.715	8.756	8.796	8.011	7.046	8.381	9.194	8.966	8.966	8.842	8.629	8.906	8.687	8.926	9.285	8.176	8.176	8.371	8.322
Human	205043_at	7.434	6.979	7.914	7.651	7.651	7.651	7.459	7.968	7.44	7.44	7.426	7.426	7.952	8.092	7.276	7.618	7.536	7.42	7.41	7.402	7.435	7.419	7.261	7.261	7.655	7.947	7.636	8.123	7.909	7.412	7.393	7.367	7.072	8.553	8.827	8.633	7.72	7.72	8.709	9.177	10.929	9.576	11.052	11.752	8.373	8.373	7.608	7.615
Human	207103_at	5.504	5.364	6.13	6.114	6.114	6.114	5.752	6.607	5.58	5.58	5.684	5.684	5.955	5.979	5.837	5.951	5.971	8.04	8.051	8.069	7.768	7.79	7.788	7.788	8.476	6.552	6.558	6.865	6.892	9.752	9.835	9.928	7.468	6.855	5.818	5.83	5.789	5.789	5.704	5.665	5.692	5.587	5.702	5.414	5.96	5.96	5.806	5.809
Human	205020_s_at	9.587	9.778	9.372	8.113	8.113	8.113	8.373	9.457	8.896	8.896	8.905	8.905	9.11	9.026	9.561	9.668	9.563	8.955	8.948	8.943	9.015	9.014	9.179	9.179	8.7	9.157	9.208	9.053	9.169	8.766	8.752	8.731	8.651	9.702	10.622	10.367	8.676	8.676	10.11	10.264	10.642	10.223	10.68	10.903	9.391	9.391	8.93	8.875
Human	204469_at	5.905	5.942	6.417	6.272	6.272	6.272	5.842	8.575	6.407	6.407	6.068	6.068	6.176	6.175	5.974	6.318	6.259	11.022	11.059	11.086	11.094	11.14	10.914	10.914	11.915	9.945	11.183	9.18	10.118	10.695	10.753	10.841	11.84	7.094	8.624	6.9	6.396	6.396	7.378	7.179	5.796	6.139	5.765	5.485	6.09	6.09	5.955	5.941
Human	201304_at	8.651	9.247	7.088	10.892	10.892	10.892	10.957	9.225	10.74	10.74	10.941	10.941	6.989	6.658	8.086	9.306	7.454	10.45	10.482	10.512	10.582	10.617	10.894	10.894	10.422	9.537	10.536	9.084	9.339	10.357	10.405	10.482	10.472	7.071	8.617	10.416	11.528	11.528	8.51	8.446	9.26	9.457	9.243	9.645	8.612	8.612	10.123	10.138
Human	216256_at	7.547	7.779	8.943	7.902	7.902	7.902	8.254	8.129	7.889	7.889	7.918	7.918	8.049	8.151	7.565	7.533	8.322	8.401	8.393	8.389	8.463	8.453	8.6	8.6	8.016	8.956	8.369	8.915	8.919	8.132	8.105	8.062	8.294	9.212	8.65	8.21	9.015	9.015	7.979	8.081	8.391	7.479	8.473	8.34	8.274	8.274	8.257	8.318
Human	201526_at	10.699	10.905	10.726	10.4	10.4	10.4	10.382	10.687	10.282	10.282	10.228	10.228	10.515	10.472	10.721	10.286	10.848	10.797	10.81	10.819	10.851	10.861	11.051	11.051	10.506	10.578	10.884	10.46	10.704	10.872	10.885	10.909	10.401	9.339	10.576	10.467	10.176	10.176	10.737	10.888	10.705	10.483	10.725	10.947	10.526	10.526	10.257	10.25
Human	207867_at	5.8	5.311	6.945	6.645	6.645	6.645	6.307	6.212	6.458	6.458	6.485	6.485	6.264	6.296	6.023	6.334	6.643	6.276	6.266	6.259	6.285	6.272	6.291	6.291	6.321	6.789	6.762	6.82	6.863	6.175	6.145	6.115	6.149	7.403	6.422	6.085	6.469	6.469	6.059	6.057	6.098	6.56	6.056	5.749	6.339	6.339	6.258	6.248
Human	201622_at	10.924	11.488	10.433	9.633	9.633	9.633	9.945	10.466	10.491	10.491	10.365	10.365	10.256	10.081	10.98	10.737	10.788	10.178	10.175	10.171	10.147	10.144	10.224	10.224	10.01	10.238	10.077	10.259	10.603	10.205	10.216	10.213	10.236	10.506	10.328	10.291	9.789	9.789	10.801	10.64	10.5	10.704	10.482	10.662	10.904	10.904	10.736	10.747
Human	207092_at	7.134	6.342	7.258	7.247	7.247	7.247	7.018	6.955	7.191	7.191	7.235	7.235	7.622	7.805	7.249	6.655	6.975	6.468	6.462	6.455	6.477	6.47	6.406	6.406	6.827	6.765	6.809	6.768	6.793	6.424	6.412	6.394	6.299	7.122	6.795	6.819	6.998	6.998	6.913	6.922	6.574	6.778	6.555	6.389	6.925	6.925	6.845	6.836
Human	200757_s_at	10.061	13.623	11.708	10.637	10.637	10.637	10.825	10.183	11.788	11.788	11.817	11.817	9.063	8.852	10.001	10.213	9.465	9.95	9.955	9.96	10.001	10.024	9.923	9.923	10.725	9.27	9.535	9.042	8.955	9.729	9.746	9.766	10.169	9.422	10.446	10.824	11.031	11.031	10.456	10.087	9.749	9.976	9.728	9.797	9.929	9.929	9.99	9.923
Human	208036_at	7.571	7.104	7.711	7.827	7.827	7.827	7.42	7.631	7.876	7.876	8.052	8.052	8.285	8.577	7.088	7.068	7.722	7.667	7.663	7.66	7.77	7.769	7.956	7.956	7.782	7.76	7.696	7.799	7.763	7.272	7.258	7.236	7.545	8.061	8.027	7.563	8.231	8.231	7.288	7.524	7.265	7.35	7.258	7.072	7.287	7.287	7.208	7.204
Human	218629_at	8.866	8.686	9.641	8.962	8.962	8.962	9.266	9.137	9.087	9.087	9.08	9.08	9.488	9.581	9.082	9.171	9.432	9.098	9.091	9.084	9.038	9.028	8.939	8.939	8.416	9.469	9.32	9.475	9.531	9.423	9.423	9.409	8.778	9.932	9.46	8.931	9.214	9.214	9.017	9.044	8.799	8.812	8.798	8.535	9.42	9.42	9.398	9.428
Human	208130_s_at	9.083	7.82	8.099	7.698	7.698	7.698	7.727	7.97	7.399	7.399	7.59	7.59	9.079	9.277	8.119	9.214	8.225	7.607	7.607	7.604	7.555	7.55	7.573	7.573	7.431	7.882	7.841	7.762	7.824	7.237	7.223	7.21	8.643	7.639	7.562	7.602	7.727	7.727	8.118	7.902	7.75	7.933	7.734	7.753	8.055	8.055	7.515	7.502
Human	206509_at	8.593	8.739	9.916	9.247	9.247	9.247	9.486	9.517	8.973	8.973	8.859	8.859	8.68	8.551	9.075	8.857	10.016	9.344	9.337	9.328	9.246	9.224	9.144	9.144	9.131	9.928	9.754	10.185	10.083	9.314	9.289	9.259	9.92	10.106	10.359	9.17	9.872	9.872	9.734	9.248	9.105	9.235	9.093	8.843	9.567	9.567	9.094	9.052
Human	217751_at	11.558	10.574	9.706	11.002	11.002	11.002	11.069	10.393	10.821	10.821	10.763	10.763	11.09	11.076	11.397	11.176	10.5	9.435	9.436	9.432	9.549	9.545	9.463	9.463	9.633	9.404	9.44	9.69	9.875	8.756	8.737	8.726	9.802	9.353	11.372	11.461	11.477	11.477	10.902	10.86	11.449	12.176	11.382	11.796	11.66	11.66	11.264	11.289
Human	34449_at	6.58	7.356	7.03	6.758	6.758	6.758	6.612	6.506	6.545	6.545	6.568	6.568	6.721	6.723	6.648	6.812	7.158	6.383	6.374	6.365	6.324	6.312	6.278	6.278	6.24	6.901	6.892	6.817	6.859	6.537	6.523	6.509	6.267	7.342	6.461	6.429	6.267	6.267	6.543	6.59	6.487	6.792	6.459	6.252	6.626	6.626	6.461	6.449
Human	208658_at	9.437	9.753	8.873	7.938	7.938	7.938	8.182	8.846	8.259	8.259	8.274	8.274	9.121	9.168	8.981	8.366	8.825	8.406	8.399	8.394	8.42	8.419	8.416	8.416	8.42	8.224	7.942	8.442	8.61	8.294	8.291	8.279	8.374	9.195	8.632	8.942	8.354	8.354	9.486	9.576	9.75	8.436	9.87	10.119	10.042	10.042	8.579	8.607
Human	203559_s_at	7.086	7.541	8.288	7.503	7.503	7.503	7.356	7.449	7.171	7.171	7.315	7.315	7.457	7.351	8.227	7.303	7.971	6.989	6.979	6.968	7	6.98	6.99	6.99	7.172	7.737	7.614	7.825	7.892	6.863	6.833	6.8	6.805	7.979	7.327	7.279	7.204	7.204	8.085	9.829	12.254	12.99	12.187	13.188	7.803	7.803	12.187	12.429
Human	205262_at	7.692	7.286	8.302	8.034	8.034	8.034	7.914	8.483	9.332	9.332	9.251	9.251	8.638	8.84	7.912	7.827	7.813	8.956	8.965	8.974	8.791	8.793	8.825	8.825	8.597	8.271	8.179	8.708	8.312	9.839	9.889	9.936	8.836	8.089	7.432	7.336	7.377	7.377	7.95	7.877	7.676	8.147	7.633	7.491	8.193	8.193	7.753	7.726
Human	205581_s_at	7.107	6.745	7.754	7.419	7.419	7.419	7.531	7.355	7.478	7.478	7.421	7.421	7.75	7.823	7.485	8.304	7.052	7.42	7.419	7.417	7.461	7.462	7.516	7.516	6.8	7.298	7.124	7.435	7.303	7.445	7.446	7.433	7.066	7.48	7.229	7.24	7.78	7.78	7.156	7.151	6.929	6.319	6.984	6.838	7.416	7.416	7.478	7.52
Human	204247_s_at	9.128	9.842	9.568	8.945	8.945	8.945	9.069	9.606	8.883	8.883	8.895	8.895	8.891	8.83	9.074	8.81	9.471	10.462	10.473	10.483	10.663	10.667	10.906	10.906	10.514	10.651	10.84	10.479	10.228	9.86	9.846	9.839	10.19	9.292	9.274	9.011	9.008	9.008	9.225	9.261	9.237	9.243	9.236	9.303	9.249	9.249	9.231	9.241
Human	202111_at	9.294	10.192	9.581	9.073	9.073	9.073	9.133	9.065	8.877	8.877	8.865	8.865	9.181	9.226	9.072	8.883	9.072	8.897	8.896	8.892	8.848	8.84	8.683	8.683	8.62	9.17	8.909	9.192	8.836	8.904	8.91	8.906	9.235	8.978	9.304	9.259	9.075	9.075	9.251	9.061	8.985	8.964	8.987	9.08	9.458	9.458	9.636	9.675
Human	206201_s_at	5.516	7.505	6.376	6.646	6.646	6.646	7.115	5.929	6.514	6.514	6.563	6.563	6.115	6	7.474	5.985	6.332	5.506	5.497	5.489	5.485	5.469	5.462	5.462	5.539	6.121	6.092	6.154	6.156	5.416	5.393	5.368	5.563	6.447	6.018	6.634	7.525	7.525	5.983	5.71	5.583	5.944	5.55	5.348	5.932	5.932	5.858	5.839
Human	207789_s_at	8.361	7.591	8.82	8.112	8.112	8.112	8.418	9.513	8.125	8.125	8.195	8.195	9.138	9.328	8.295	8.612	8.791	10.932	10.945	10.961	10.98	10.991	11.022	11.022	11.749	10.734	10.901	10.506	10.314	11.04	11.057	11.087	10.766	9.559	8.236	8.301	8.201	8.201	8.588	8.415	8.417	8.619	8.399	8.204	8.251	8.251	8.643	8.655
Human	221362_at	7.137	6.743	7.715	7.856	7.856	7.856	7.486	7.591	7.912	7.912	7.832	7.832	7.428	7.469	7.298	6.991	7.405	7.806	7.806	7.807	7.793	7.793	7.853	7.853	7.511	7.806	7.722	7.817	7.816	8.04	8.042	8.044	7.475	7.762	7.465	7.253	7.902	7.902	7.442	7.568	7.326	7.474	7.313	7.205	7.574	7.574	7.66	7.687
Human	207586_at	6.793	6.558	7.393	7.049	7.049	7.049	7.023	6.916	6.778	6.778	6.783	6.783	7.168	7.245	6.779	6.999	7.322	6.686	6.683	6.675	6.64	6.623	6.523	6.523	6.952	7.335	7.12	7.343	7.302	6.683	6.669	6.649	6.829	7.07	6.656	6.787	6.985	6.985	7.077	6.993	6.943	6.933	6.943	6.895	7.398	7.398	6.937	6.934
Human	203029_s_at	8.151	6.866	7.881	7.639	7.639	7.639	8.133	9.487	8.087	8.087	7.807	7.807	8.405	8.446	8.076	9.385	7.984	10.904	10.93	10.955	11.313	11.335	11.606	11.606	11.291	10.468	10.869	10.384	10.525	9.534	9.523	9.535	10.894	8.115	9.472	8.829	7.425	7.425	8.999	8.079	8.121	8.48	8.089	7.965	8.005	8.005	8.251	8.226
Human	202820_at	8.256	8.178	7.277	6.781	6.781	6.781	7.197	7.861	8.122	8.122	8.029	8.029	7.226	7.033	8.179	7.885	7.318	6.895	6.892	6.891	6.977	6.982	6.959	6.959	7.583	6.831	6.852	6.771	6.769	6.54	6.534	6.528	6.906	7.189	9.715	9.138	7.508	7.508	8.851	7.979	7.531	7.987	7.489	7.532	7.906	7.906	7.714	7.661
Human	211501_s_at	8.997	9.849	9.509	8.975	8.975	8.975	8.818	8.859	8.556	8.556	8.696	8.696	9.295	9.345	9.033	8.785	9.003	8.789	8.793	8.8	8.848	8.855	8.984	8.984	8.35	8.43	8.252	8.558	8.709	8.865	8.881	8.9	8.387	8.307	8.667	9.243	8.449	8.449	8.801	8.977	8.807	7.162	8.957	9.151	9.073	9.073	8.783	8.826
Human	205463_s_at	8.094	8.212	8.763	8.63	8.63	8.63	8.706	8.565	8.545	8.545	8.472	8.472	7.531	7.497	7.729	7.809	7.94	8.896	8.905	8.909	8.979	8.987	9.09	9.09	9.51	8.143	8.154	8.64	8.939	8.598	8.594	8.597	8.98	7.882	8.442	9.44	9.602	9.602	8.684	8.838	9.175	8.949	9.196	9.398	7.781	7.781	8.649	8.658
Human	212559_at	8.291	8.817	8.95	8.462	8.462	8.462	8.414	9.294	8.268	8.268	8.024	8.024	8.308	8.271	8.484	8.475	8.477	10.797	10.81	10.827	11.025	11.039	11.609	11.609	9.945	10.769	10.635	10.413	9.864	10.463	10.461	10.461	10.116	9.466	8.284	8.021	8.775	8.775	8.597	8.668	8.519	7.885	8.577	8.436	8.61	8.61	8.711	8.762
Human	205207_at	7.59	7.959	10.323	7.585	7.585	7.585	7.192	7.608	8.387	8.387	8.139	8.139	7.351	7.239	7.828	8.318	8.327	7.127	7.122	7.112	7.051	7.039	7.052	7.052	7.33	7.524	7.547	7.557	7.855	6.929	6.909	6.821	7.835	7.672	6.986	7.349	7.666	7.666	8.144	7.525	7.329	7.984	7.269	7	7.528	7.528	7.89	7.898
Human	206001_at	8.04	7.176	9.424	8.388	8.388	8.388	8.459	8.967	8.282	8.282	8.138	8.138	8.289	8.35	7.952	8.027	9.048	10.079	10.079	10.09	10.574	10.595	10.509	10.509	10.039	10.753	10.919	9.678	9.684	8.516	8.472	8.425	9.132	10.034	8.873	8.543	8.852	8.852	8.313	8.608	8.504	9.32	8.43	8.193	8.303	8.303	8.22	8.105
Human	214639_s_at	7.287	7.302	7.183	7.334	7.334	7.334	7.029	6.986	6.605	6.605	6.728	6.728	7.031	7.018	7.176	6.968	6.877	6.687	6.678	6.672	6.644	6.635	6.592	6.592	6.557	7.001	6.926	7	7.043	6.674	6.652	6.624	6.867	7.625	7.194	6.785	7.173	7.173	7.388	7.993	6.979	6.493	7.023	6.889	6.856	6.856	6.833	6.825
Human	214457_at	6.341	6.117	7.001	7.505	7.505	7.505	7.292	6.868	7.204	7.204	7.202	7.202	6.948	7.017	6.552	6.998	6.969	6.818	6.809	6.803	6.83	6.825	6.808	6.808	7.395	7.035	6.998	7.029	6.977	6.569	6.551	6.529	7.015	7.682	6.903	6.799	7.843	7.843	6.799	7.008	7.074	7.281	7.055	6.889	6.934	6.934	6.94	6.945
Human	213844_at	8.049	7.932	8.494	9.192	9.192	9.192	9.108	8.522	7.604	7.604	7.785	7.785	8.381	8.38	8.661	8.556	8.637	8.009	7.997	7.979	7.914	7.9	7.794	7.794	7.492	8.524	8.66	8.472	8.354	8.32	8.309	8.296	7.747	9.278	8.114	7.789	8.706	8.706	9.234	9.302	10.216	9.523	10.279	10.488	8.257	8.257	10.004	10.012
Human	221737_at	8.245	9.106	7.993	8.02	8.02	8.02	7.571	8.047	8.172	8.172	8.175	8.175	7.781	7.766	7.954	7.668	7.455	8.238	8.241	8.243	8.201	8.21	8.028	8.028	9.42	7.797	7.825	7.826	7.874	7.717	7.72	7.711	9.632	7.899	7.674	7.427	7.057	7.057	7.993	8.206	7.263	7.147	7.273	7.195	7.713	7.713	7.619	7.596
Human	211510_s_at	7.006	6.469	7.467	7.19	7.19	7.19	6.966	7.005	6.778	6.778	6.854	6.854	7.789	7.97	7.06	7.178	7.229	6.791	6.785	6.777	6.767	6.754	6.695	6.695	6.479	7.313	7.131	7.298	7.289	6.872	6.864	6.855	6.608	7.429	7.035	6.806	6.82	6.82	6.938	6.904	6.878	7.218	6.847	6.753	7.283	7.283	7.054	7.074
Human	211545_at	7.897	7.859	8.415	8.37	8.37	8.37	7.993	8.086	8.101	8.101	8.191	8.191	8.353	8.513	7.643	7.897	8.097	8.034	8.028	8.023	8.022	8.018	7.94	7.94	8.458	8.101	7.993	8.199	8.121	8.023	8.014	7.997	7.999	8.702	8.368	7.92	7.846	7.846	8.07	8.428	8.045	7.742	8.073	7.986	8.018	8.018	8.129	8.146
Human	207151_at	7.413	6.99	8.548	7.582	7.582	7.582	7.589	7.62	7.386	7.386	7.488	7.488	7.717	7.783	7.426	7.437	8.05	7.696	7.689	7.682	7.679	7.669	7.755	7.755	6.771	8.11	7.994	8.094	8.063	7.815	7.804	7.779	7.385	8.426	7.777	7.51	7.812	7.812	7.543	7.671	7.559	7.791	7.538	7.318	7.619	7.619	7.19	7.162
Human	207303_at	7.616	7.971	7.58	8.016	8.016	8.016	8.504	8.159	9.458	9.458	9.556	9.556	8.222	8.359	7.671	7.783	7.44	8.47	8.472	8.48	8.54	8.561	8.485	8.485	8.693	7.649	7.674	7.632	7.521	8.297	8.311	8.324	8.491	8.224	8.205	7.701	8.447	8.447	7.555	7.875	7.763	7.61	7.777	7.669	7.485	7.485	7.72	7.721
Human	204051_s_at	7.901	7.977	9.105	9.098	9.098	9.098	9.648	8.515	8.799	8.799	8.795	8.795	7.93	7.81	8.664	8.547	8.771	8.298	8.273	8.249	8.197	8.193	8.053	8.053	7.995	8.409	8.431	8.361	8.712	8.493	8.494	8.485	8.162	10.96	8.989	9.704	10.676	10.676	8.864	8.469	8.261	8.296	8.258	8.028	8.243	8.243	8.391	8.313
Human	210511_s_at	7.892	12.395	9.241	7.88	7.88	7.88	7.697	7.944	8.374	8.374	8.087	8.087	7.275	7.282	7.082	7.575	7.458	7.704	7.701	7.698	7.702	7.704	7.592	7.592	7.352	7.668	7.564	7.637	7.428	7.659	7.659	7.633	7.758	7.979	7.632	7.541	8.401	8.401	8.548	8.167	7.753	7.714	7.757	7.731	8.506	8.506	7.804	7.81
Human	201316_at	8.963	9.385	7.825	9.203	9.203	9.203	8.944	8.772	8.342	8.342	8.519	8.519	7.931	7.819	8.469	8.163	7.67	9.453	9.466	9.482	9.401	9.44	9.595	9.595	9.364	7.864	8.052	7.785	7.82	9.673	9.725	9.789	9.974	8.056	7.871	8.621	7.596	7.596	8.522	8.648	8.488	8.515	8.486	8.59	8.344	8.344	8.561	8.561
Human	205736_at	6.999	6.518	7.302	12.542	12.542	12.542	11.919	7.49	10.628	10.628	10.308	10.308	7.118	7.169	6.777	6.801	7.23	7.465	7.466	7.468	7.364	7.361	7.305	7.305	7.681	7.255	6.97	7.513	7.436	7.699	7.711	7.719	7.877	7.299	7.697	8.514	11.501	11.501	7.071	7.359	6.888	6.856	6.891	6.864	7.373	7.373	7.297	7.339
Human	219942_at	7.935	7.698	8.407	9.27	9.27	9.27	9.378	8.303	13.09	13.09	12.08	12.08	8.697	8.928	7.855	7.409	7.725	7.745	7.738	7.731	7.734	7.717	7.676	7.676	7.464	8.152	7.728	8.463	8.407	7.651	7.628	7.598	7.828	8.496	8.867	8.368	9.611	9.611	7.708	8.319	7.472	7.072	7.508	7.326	8.008	8.008	7.908	7.952
Human	211167_s_at	8.384	8.195	9.332	8.463	8.463	8.463	8.756	8.69	8.455	8.455	8.445	8.445	8.811	8.907	8.516	8.274	8.508	8.751	8.743	8.738	8.715	8.7	8.728	8.728	8.238	9.159	8.784	9.358	9.308	8.778	8.757	8.726	8.813	9.625	8.902	8.645	9.215	9.215	8.667	8.599	8.578	7.814	8.647	8.443	8.835	8.835	8.598	8.65
Human	217784_at	10.035	10.973	10.327	9.932	9.932	9.932	9.984	9.894	9.639	9.639	9.554	9.554	9.779	9.765	9.801	9.644	10.031	9.962	9.963	9.962	9.992	9.99	10.012	10.012	10.21	10.12	10.062	10.083	10.15	9.732	9.733	9.73	10.124	9.78	10.089	9.998	9.724	9.724	9.88	10.249	10.154	10.025	10.166	10.357	9.705	9.705	9.778	9.778
Human	34846_at	9.63	9.702	10.237	9.849	9.849	9.849	9.744	9.711	9.453	9.453	9.361	9.361	9.946	10.029	9.656	9.418	10.114	9.765	9.76	9.754	9.706	9.693	9.64	9.64	9.794	10.383	10.231	10.257	10.151	9.989	9.988	9.983	9.601	10.302	9.53	9.577	9.89	9.89	9.635	9.673	9.85	10.064	9.83	9.784	10.009	10.009	9.347	9.317
Human	210095_s_at	9.096	14.969	13.031	9.638	9.638	9.638	10.177	10.018	11.98	11.98	11.679	11.679	8.461	7.689	12.311	11.637	10.184	9.055	9.053	9.048	9.113	9.112	9.205	9.205	9.646	9.053	9.333	9.128	9.414	8.599	8.592	8.563	9.293	9.19	12.083	12.865	9.629	9.629	10.941	10.12	9.912	10.533	9.856	9.562	12.623	12.623	11.159	11.155
Human	205311_at	7.852	7.129	7.875	7.581	7.581	7.581	7.717	8.041	7.144	7.144	7.083	7.083	8.746	9.049	7.223	8.672	7.753	7.635	7.63	7.628	7.366	7.356	7.296	7.296	7.001	7.672	7.646	7.79	7.954	7.486	7.482	7.472	9.889	8.099	7.175	7.162	7.623	7.623	8.537	9.09	10.62	11.68	10.523	11.086	10.583	10.583	11.82	12.021
Human	209409_at	8.716	10.133	10.045	10.776	10.776	10.776	10.577	9.852	10.682	10.682	10.494	10.494	8.53	8.301	9.581	10.511	9.197	10.496	10.506	10.511	10.438	10.429	10.439	10.439	10.34	10.6	11.074	10.813	11.782	10.544	10.546	10.562	10.946	9.454	8.729	8.904	9.827	9.827	9.599	9.187	8.731	10.472	8.572	8.37	9.949	9.949	10.443	10.399
Human	209972_s_at	8.076	7.84	8.298	8.102	8.102	8.102	7.87	7.949	7.916	7.916	8.04	8.04	8.569	8.78	7.688	7.784	7.619	7.97	7.974	7.976	7.97	7.971	7.977	7.977	7.14	7.78	7.731	7.935	7.846	8.177	8.187	8.196	7.687	7.607	7.438	7.397	7.881	7.881	7.738	8.19	7.662	7.545	7.673	7.646	8.358	8.358	8.159	8.2
Human	211550_at	8.182	7.909	8.706	8.101	8.101	8.101	8.122	8.285	7.959	7.959	7.842	7.842	9.061	9.261	8.2	8.375	8.658	8.054	8.044	8.036	8.098	8.083	8.024	8.024	8.405	8.712	8.516	8.713	8.571	7.936	7.914	7.88	7.662	9.057	8.453	8.119	8.396	8.396	8.35	8.46	8.121	8.545	8.082	7.942	8.403	8.403	8.252	8.247
Human	207312_at	8.417	8.438	9.4	10.64	10.64	10.64	10.316	8.849	9.199	9.199	9.078	9.078	8.521	8.434	8.917	8.614	9.043	8.969	8.965	8.958	8.885	8.874	8.742	8.742	8.427	9.385	9.207	9.379	9.369	9.125	9.113	9.096	9.139	9.377	9.198	8.592	9.945	9.945	8.805	8.62	8.774	8.963	8.756	8.645	9.157	9.157	8.758	8.74
Human	206523_at	7.152	8.302	7.704	7.719	7.719	7.719	7.553	7.194	7.399	7.399	7.19	7.19	7.361	7.426	7.049	7.227	7.292	7.262	7.26	7.259	7.31	7.304	7.325	7.325	6.789	7.549	7.288	7.55	7.477	7.338	7.332	7.322	6.705	7.531	6.828	6.936	7.387	7.387	7.009	7.402	7.174	6.973	7.193	7.156	7.449	7.449	7.227	7.246
Human	204608_at	8.948	9.436	8.297	7.751	7.751	7.751	7.857	8.573	8.123	8.123	8.151	8.151	8.277	8.254	8.252	8.606	8.012	7.864	7.865	7.863	7.879	7.872	8.007	8.007	7.749	8.094	8.14	8.174	7.906	7.571	7.564	7.55	8.251	7.819	9.341	8.635	7.852	7.852	9.625	9.842	10.58	10.079	10.626	11.206	11.615	11.615	9.693	9.749
Human	209507_at	9.982	10.579	9.93	9.37	9.37	9.37	9.396	9.531	9.602	9.602	9.667	9.667	9.051	8.855	9.582	9.302	10.434	9.183	9.178	9.172	9.215	9.203	9.245	9.245	9.215	9.541	9.506	9.737	9.715	8.816	8.789	8.762	9.432	9.691	10.216	9.77	9.587	9.587	10.064	9.985	9.813	9.679	9.825	9.846	10.027	10.027	9.942	9.969
Human	205096_at	8.042	7.024	8.099	7.85	7.85	7.85	7.835	7.751	7.965	7.965	7.99	7.99	8.008	8.071	7.771	7.885	7.954	7.776	7.776	7.776	7.761	7.758	7.719	7.719	7.577	7.736	7.766	7.889	7.685	8.011	8.022	8.024	7.474	7.813	7.969	7.331	7.944	7.944	7.504	7.68	7.518	7.575	7.513	7.412	7.923	7.923	7.593	7.595
Human	204729_s_at	9.418	9.457	10.06	9.497	9.497	9.497	9.536	9.82	8.975	8.975	8.892	8.892	9.294	9.241	9.582	9.302	9.742	10.599	10.605	10.614	10.767	10.774	11.389	11.389	10.405	11.272	11.344	10.453	9.995	10.591	10.594	10.603	9.328	10.009	9.324	9.083	9.063	9.063	9.479	9.318	9.348	10.171	9.273	9.206	9.359	9.359	9.226	9.186
Human	208372_s_at	7.742	8.413	8.357	8.195	8.195	8.195	7.97	7.68	7.456	7.456	7.594	7.594	7.895	7.908	7.722	7.881	7.791	7.702	7.699	7.695	7.736	7.731	7.849	7.849	7.48	7.917	7.873	7.952	7.838	7.698	7.694	7.679	7.345	8.03	7.508	7.685	8.238	8.238	7.616	7.675	7.628	7.947	7.599	7.545	7.972	7.972	7.604	7.608
Human	206621_s_at	11.53	12.254	10.426	11.6	11.6	11.6	11.656	11.398	11.599	11.599	11.633	11.633	10.899	10.741	11.597	11.034	11.312	11.685	11.703	11.716	11.705	11.715	11.82	11.82	11.563	11.08	11.334	11.284	11.275	11.721	11.748	11.793	11.862	9.686	10.903	11.629	11.709	11.709	11.183	11.665	11.487	11.128	11.519	11.93	10.875	10.875	11.284	11.261
Human	211031_s_at	7.913	9.211	7.748	7.324	7.324	7.324	7.314	8.656	7.438	7.438	7.324	7.324	7.793	7.723	8.293	7.206	7.768	10.046	10.068	10.082	10.133	10.16	10.292	10.292	10.59	9.059	9.258	8.997	8.771	9.613	9.636	9.667	10.644	7.707	7.248	7.584	7.172	7.172	7.992	8.589	9.309	8.015	9.427	9.894	7.463	7.463	7.949	7.954
Human	208928_at	8.76	8.535	8.151	7.751	7.751	7.751	8.068	8.914	8.415	8.415	8.371	8.371	8.45	8.362	8.624	8.941	9.192	8.4	8.409	8.416	8.436	8.443	8.468	8.468	8.03	8.451	8.453	8.135	7.994	8.28	8.299	8.319	8.481	7.397	10.311	9.608	9.419	9.419	9.729	9.452	9.448	10.086	9.39	9.857	10.963	10.963	9.476	9.505
Human	213333_at	8.911	9.225	9.277	10.672	10.672	10.672	10.616	9.51	10.062	10.062	10.035	10.035	8.719	8.628	8.963	9.263	9.334	10.076	10.084	10.093	10.172	10.174	10.386	10.386	9.731	10.321	10.652	10.096	10.229	9.882	9.878	9.885	9.837	9.231	9.118	9.598	10.929	10.929	9.152	9.291	9.712	9.535	9.728	9.821	9.613	9.613	9.558	9.554
Human	209554_at	7.286	7.098	7.426	7.914	7.914	7.914	7.718	7.132	7.559	7.559	7.682	7.682	7.234	7.272	7.035	7.212	7.257	6.94	6.934	6.926	6.978	6.968	7.08	7.08	6.511	7.343	7.345	7.404	7.318	6.893	6.881	6.868	6.522	7.59	7.016	7.194	7.601	7.601	7.173	7.342	7.552	7.401	7.565	7.574	7.267	7.267	6.958	6.938
Human	210755_at	6.266	5.517	6.842	6.581	6.581	6.581	6.219	6.311	6.45	6.45	6.491	6.491	6.506	6.568	6.147	6.695	6.505	6.16	6.148	6.14	6.184	6.173	6.145	6.145	6.554	6.714	6.521	6.62	6.579	6.013	5.99	5.961	5.982	7.4	6.447	6.358	6.533	6.533	6.39	6.347	6.125	6.408	6.099	5.738	6.652	6.652	6.499	6.506
Human	211740_at	5.776	5.264	6.746	6.499	6.499	6.499	6.084	6.064	6.137	6.137	6.18	6.18	6.264	6.298	6.08	6.204	6.336	5.932	5.922	5.914	5.892	5.877	5.826	5.826	5.88	6.478	6.334	6.525	6.493	5.961	5.943	5.922	5.914	7.003	6.571	6.172	6.157	6.157	6.087	5.979	5.981	6.255	5.956	5.743	6.264	6.264	6.202	6.209
Human	207050_at	7.598	7.944	7.91	8.245	8.245	8.245	8.531	7.698	8.037	8.037	8.001	8.001	7.398	7.448	7.127	7.329	7.633	7.736	7.735	7.736	7.776	7.777	7.876	7.876	7.704	7.855	7.809	7.758	7.689	7.499	7.494	7.484	7.875	7.837	7.76	7.372	8.181	8.181	7.786	7.666	7.389	7.878	7.345	7.304	7.718	7.718	7.486	7.467
Human	206805_at	7.338	8.325	8.319	7.446	7.446	7.446	7.661	7.538	7.533	7.533	7.361	7.361	7.454	7.419	7.841	7.431	7.681	7.38	7.369	7.359	7.468	7.455	7.471	7.471	7.202	7.892	7.687	8.015	7.984	6.965	6.923	6.874	7.183	8.577	8.216	7.396	7.977	7.977	7.712	7.805	7.643	7.36	7.669	7.449	7.65	7.65	7.378	7.358
Human	206750_at	7.029	7.025	7.456	7.313	7.313	7.313	7.436	7.078	7.239	7.239	7.091	7.091	7.396	7.448	7.152	7.2	7.471	7.01	7.007	7.001	6.977	6.968	6.937	6.937	6.87	7.437	7.308	7.374	7.262	7.002	6.991	6.972	7.129	7.33	7.162	7.178	7.112	7.112	6.961	7.24	7.215	7.073	7.228	7.205	7.383	7.383	7.086	7.083
Human	203301_s_at	9.79	9.25	8.577	8.829	8.829	8.829	9.156	9.531	9.432	9.432	9.417	9.417	9.316	9.236	9.81	9.679	9.233	9.96	9.968	9.973	9.951	9.959	9.803	9.803	10.358	9.786	10.067	9.629	10.157	10.146	10.165	10.19	9.974	9.142	9.785	10.03	9.807	9.807	9.171	8.753	9.282	9.119	9.297	9.301	8.523	8.523	9.556	9.564
Human	207819_s_at	7.492	7.081	7.486	8.43	8.43	8.43	8.183	7.216	8.182	8.182	8.164	8.164	7.333	7.132	8.148	8.283	7.296	6.859	6.847	6.838	6.825	6.807	6.774	6.774	6.672	7.475	7.149	7.585	7.56	6.84	6.822	6.796	6.861	8.171	7.341	7.248	8.132	8.132	7.314	7.247	7.39	7.309	7.398	7.284	10.54	10.54	7.384	7.391
Human	209993_at	7.632	6.155	6.804	6.69	6.69	6.69	6.385	7.314	6.544	6.544	6.568	6.568	6.997	6.971	7.09	7.645	6.866	7.762	7.767	7.774	7.667	7.678	7.561	7.561	7.567	7.184	7.308	7.205	7.277	7.633	7.645	7.66	8.98	7.249	6.808	6.753	6.733	6.733	7.25	7.431	9.957	9.312	10.016	10.659	7.928	7.928	9.154	9.264
Human	204451_at	7.342	9.616	7.016	7.379	7.379	7.379	7.811	7.835	8.958	8.958	8.832	8.832	7.159	7.155	7.126	7.358	7.171	7.454	7.455	7.457	7.286	7.292	7.132	7.132	7.331	7.147	7.301	7.035	6.924	8.095	8.13	8.162	7.604	7.366	7.956	8.686	8.51	8.51	8.121	7.495	7.877	7.692	7.894	8.039	7.078	7.078	8.505	8.491
Human	202314_at	7.582	8.828	7.106	6.684	6.684	6.684	6.783	7.872	7.434	7.434	7.598	7.598	6.802	6.853	6.433	6.623	6.653	8.229	8.238	8.243	8.319	8.335	8.42	8.42	9.213	7.532	7.614	7.644	8.073	7.641	7.638	7.647	8.881	7.319	7.848	7.414	7.107	7.107	8.116	8.301	8.418	7.449	8.506	8.799	7.983	7.983	7.606	7.64
Human	207886_s_at	6.588	5.955	6.937	6.721	6.721	6.721	6.63	6.417	6.27	6.27	6.215	6.215	6.784	6.806	6.72	6.534	6.876	6.143	6.134	6.123	6.085	6.066	6.051	6.051	5.879	6.903	6.855	6.888	6.889	6.112	6.083	6.051	6.327	7.119	6.498	6.444	6.465	6.465	6.549	6.479	6.301	6.93	6.244	5.952	6.496	6.496	6.485	6.462
Human	204115_at	9.549	10.381	10.581	9.076	9.076	9.076	9.74	8.448	9.687	9.687	9.561	9.561	8.633	8.497	9.577	10.121	8.622	7.841	7.845	7.847	7.825	7.832	7.766	7.766	8.575	7.266	7.386	7.539	7.73	7.163	7.162	7.157	9.357	7.436	7.63	9.935	10.351	10.351	8.562	8.109	7.133	8.215	7.035	6.639	8.391	8.391	9.204	9.164
Human	202710_at	8.649	9.786	7.305	7.454	7.454	7.454	7.624	8.308	9.055	9.055	8.972	8.972	7.667	7.44	8.794	8.583	7.355	8.274	8.283	8.291	8.315	8.336	8.265	8.265	8.791	7.553	7.748	7.446	7.417	8.215	8.24	8.275	8.358	7.316	8.285	8.767	7.866	7.866	8.37	8.29	8.529	8.862	8.499	8.728	8.347	8.347	8.905	8.915
Human	206344_at	6.407	6.255	7.238	6.901	6.901	6.901	6.574	6.412	6.372	6.372	6.473	6.473	6.863	6.987	6.308	6.445	6.652	6.282	6.27	6.26	6.338	6.321	6.44	6.44	6.253	6.864	6.695	7.038	7.087	6.009	5.975	5.928	6.056	7.542	6.728	6.453	6.495	6.495	6.378	6.427	6.52	6.118	6.557	6.316	7.269	7.269	6.528	6.552
Human	205960_at	7.318	6.267	7.474	9.466	9.466	9.466	9.632	7.904	10.684	10.684	11.118	11.118	8.046	8.051	7.83	10.004	7.921	7.412	7.408	7.406	7.302	7.299	7.065	7.065	7.35	7.487	7.6	7.443	7.39	7.224	7.216	7.213	8.525	7.892	7.193	7.739	9.585	9.585	7.792	7.74	8.093	7.609	8.137	8.142	8.507	8.507	10.146	10.125
Human	213707_s_at	7.363	6.973	7.817	8.153	8.153	8.153	8.04	7.771	7.848	7.848	7.942	7.942	7.601	7.614	7.519	7.433	8.135	7.882	7.88	7.88	7.98	7.982	7.969	7.969	8.311	7.845	7.942	7.898	7.687	7.505	7.492	7.475	7.743	8.021	7.645	7.599	8.401	8.401	7.595	7.66	7.833	7.922	7.825	7.821	7.649	7.649	7.523	7.503
Human	206552_s_at	5.568	5.123	6.289	6.199	6.199	6.199	5.809	6.907	5.897	5.897	5.89	5.89	6.138	6.088	5.845	8.106	6.056	8.583	8.596	8.609	9.203	9.243	8.756	8.756	8.628	8.321	9.454	7.555	9.082	6.076	6.005	5.957	8.863	7.24	5.973	5.994	6.122	6.122	5.804	5.74	5.708	6.235	5.661	5.412	6.001	6.001	6.263	6.285
Human	205047_s_at	9.463	9.489	10.683	7.238	7.238	7.238	7.915	9.136	8.47	8.47	8.309	8.309	8.083	7.877	9.16	8.275	8.31	10.369	10.389	10.41	10.468	10.477	10.983	10.983	10.633	9.935	10.214	10.063	10.045	10.335	10.358	10.401	10.129	8.332	8.316	8.265	7.639	7.639	8.478	8.917	8.374	8.85	8.33	8.426	7.345	7.345	8.111	8.061
Human	213479_at	7.165	7.305	7.926	7.524	7.524	7.524	7.632	8.433	7.829	7.829	8.38	8.38	7.291	7.233	7.238	8.331	7.813	9.924	9.938	9.962	10.447	10.463	10.9	10.9	10.162	10.14	10.914	9.793	9.681	8.087	8.052	8.034	9.751	8.444	7.175	7.146	7.253	7.253	7.471	7.699	7.651	7.841	7.633	7.523	7.652	7.652	7.339	7.28
Human	202290_at	9.204	10.711	9.812	9.638	9.638	9.638	9.858	9.025	9.259	9.259	9.008	9.008	9.098	8.954	9.624	9.275	9.667	8.954	8.956	8.96	8.96	8.957	8.974	8.974	8.267	8.996	8.899	9.087	8.916	9.287	9.299	9.311	8.293	8.786	8.579	8.823	8.683	8.683	8.987	9.733	9.777	8.692	9.876	10.208	9.403	9.403	9.306	9.312
Human	215815_at	7.983	7.623	8.634	8.428	8.428	8.428	8.555	7.996	8.009	8.009	8.06	8.06	8.617	8.826	7.792	7.567	8.058	7.835	7.828	7.823	7.863	7.851	7.895	7.895	8.205	8.3	7.922	8.345	8.209	7.46	7.44	7.41	8.151	8.622	7.698	7.918	8.325	8.325	7.937	8.24	7.856	7.72	7.868	7.862	7.982	7.982	7.916	7.944
Human	205765_at	6.296	6.027	6.828	6.506	6.506	6.506	6.143	6.819	5.942	5.942	6.07	6.07	6.758	6.757	6.541	6.564	7.154	6.192	6.184	6.174	6.186	6.17	6.241	6.241	5.911	6.784	6.771	6.884	6.806	6.007	5.967	5.931	6.294	7.11	7.075	7.126	5.978	5.978	7.711	8.569	9.65	11.094	9.518	9.966	10.381	10.381	7.531	7.555
Human	208795_s_at	9.706	10.21	9.698	9.29	9.29	9.29	9.532	9.455	8.444	8.444	8.097	8.097	9.758	9.708	9.574	9.63	10.931	9.684	9.689	9.694	9.626	9.633	9.555	9.555	9.123	8.957	8.85	9.335	9.588	10.086	10.104	10.128	9.545	9.216	9.746	9.397	9.033	9.033	9.3	9.494	9.907	8.861	10.002	10.158	9.557	9.557	9.005	9.023
Human	203572_s_at	9.857	10.118	10.415	9.82	9.82	9.82	9.954	10.096	10.036	10.036	9.988	9.988	9.512	9.388	10.134	9.64	10.353	10.409	10.41	10.412	10.415	10.416	10.467	10.467	10.599	10.583	10.606	10.355	10.576	10.314	10.308	10.31	10.569	10.365	10.22	9.832	10.313	10.313	10.09	10.069	9.917	9.423	9.962	9.889	9.571	9.571	10.318	10.351
Human	220659_s_at	9.71	9.355	9.447	9.02	9.02	9.02	9.276	9.627	9.38	9.38	9.365	9.365	10.368	10.614	9.289	9.668	9.694	9.588	9.585	9.584	9.64	9.634	9.631	9.631	10.031	9.533	9.35	9.869	9.866	9.595	9.587	9.575	9.141	9.891	9.274	8.978	9.283	9.283	9.51	10.014	9.797	8.834	9.884	9.875	9.586	9.586	9.676	9.731
Human	202465_at	8.414	11.826	9.939	9.282	9.282	9.282	9.903	8.924	10.005	10.005	9.954	9.954	8.228	7.849	10.417	8.608	9.233	8.264	8.254	8.241	8.187	8.174	8.107	8.107	8.901	8.801	8.651	8.723	8.729	8.53	8.528	8.521	8.005	9.309	8.361	10.032	10.415	10.415	9.435	9.134	8.88	8.688	8.897	8.858	9.737	9.737	9.025	8.953
Human	207257_at	6.78	6.498	7.663	7.03	7.03	7.03	6.692	6.653	6.733	6.733	6.713	6.713	6.89	6.915	6.783	6.737	6.826	6.529	6.522	6.517	6.542	6.532	6.533	6.533	6.465	6.93	6.805	6.988	6.943	6.412	6.399	6.376	6.468	7.185	6.805	6.586	6.468	6.468	6.68	6.86	6.709	6.552	6.723	6.688	7.37	7.37	6.659	6.67
Human	200640_at	12.946	13.108	12.052	9.967	9.967	9.967	10.58	12.159	11.317	11.317	11.22	11.22	12.128	12.009	12.625	12.109	11.8	12.345	12.359	12.375	12.54	12.546	12.85	12.85	11.968	12.161	12.317	12.284	12.407	12.17	12.17	12.181	11.491	10.791	12.073	12.499	11.233	11.233	12.049	13.107	12.788	11.864	12.872	13.389	10.854	10.854	11.727	11.727
Human	208882_s_at	9.176	9.266	6.871	8.03	8.03	8.03	8.194	8.788	9.191	9.191	9.113	9.113	8.241	8.048	9.251	8.723	8.231	8.971	8.984	8.999	9.045	9.079	8.884	8.884	10.348	7.868	8.156	7.647	7.578	9.484	9.537	9.591	7.925	7.573	8.975	9.482	8.493	8.493	8.652	8.174	8.443	8.669	8.423	8.555	7.602	7.602	8.346	8.295
Human	214485_at	8.316	7.592	8.724	8.597	8.597	8.597	8.417	8.612	8.187	8.187	8.254	8.254	8.732	8.758	8.654	8.759	8.525	8.989	8.99	8.995	8.969	8.98	8.978	8.978	8.949	8.647	8.39	8.487	8.316	9.097	9.117	9.13	9.065	8.799	8.369	7.93	8.659	8.659	8.308	8.55	8.392	8.82	8.353	8.276	8.672	8.672	8.579	8.582
Human	202393_s_at	10.038	10.696	7.449	10.702	10.702	10.702	10.648	8.616	9.876	9.876	9.862	9.862	8.836	8.723	9.49	9.505	8.34	7.027	7.027	7.024	7.165	7.174	7.265	7.265	7.401	7.232	7.605	6.792	6.881	6.397	6.38	6.368	6.962	7.009	9.217	10.61	10.969	10.969	9.557	9.1	9.315	10.131	9.241	9.603	9.581	9.581	10.189	10.194
Human	212461_at	10.827	11.033	9.43	10.205	10.205	10.205	10.377	10.428	10.368	10.368	10.444	10.444	9.306	9.098	10.178	9.95	9.962	10.558	10.568	10.577	10.651	10.666	10.948	10.948	10.105	10.262	10.715	10.008	10.137	10.427	10.446	10.475	10.217	9.424	10.96	10.999	10.392	10.392	10.71	10.025	10.233	11.178	10.147	10.327	10.075	10.075	10.066	9.998
Human	211438_at	7.588	7.23	7.869	7.811	7.811	7.811	7.62	7.584	7.515	7.515	7.481	7.481	8.105	8.237	7.601	7.664	7.845	7.239	7.228	7.219	7.117	7.104	7.037	7.037	6.921	7.838	7.686	7.666	7.594	7.363	7.345	7.326	7.652	8.437	7.225	7.419	7.578	7.578	7.681	7.544	7.433	7.979	7.383	7.103	7.936	7.936	7.378	7.363
Human	204932_at	5.786	9.376	6.448	6.214	6.214	6.214	5.812	5.874	6.004	6.004	6.154	6.154	6.311	6.395	6.016	5.952	6.143	5.696	5.689	5.679	5.696	5.682	5.673	5.673	5.796	6.261	6.16	6.264	6.311	5.552	5.524	5.494	5.719	6.491	5.981	5.895	5.883	5.883	5.832	5.692	5.747	5.876	5.735	5.471	6.171	6.171	6.948	7.009
Human	209392_at	6.882	8.14	6.997	7.664	7.664	7.664	8.675	9.785	8.582	8.582	8.361	8.361	7.764	6.872	11.725	11.735	8.918	11.568	11.603	11.614	11.939	11.957	11.764	11.764	12.731	10.628	11.79	11.185	12.176	9.59	9.549	9.546	13.202	7.846	7.203	8.896	8.433	8.433	9.026	8.144	8.041	11.153	7.758	7.559	9.649	9.649	10.644	10.635
Human	218049_s_at	8.3	9.54	7.699	8.39	8.39	8.39	8.162	7.733	8.361	8.361	8.609	8.609	7.266	7.196	7.402	7.066	7.445	7.421	7.425	7.428	7.357	7.361	7.47	7.47	6.905	7.217	7.216	7.181	7.021	7.254	7.262	7.27	8.314	6.973	8.083	8.509	8.45	8.45	8.015	8.429	8.532	7.878	8.591	8.948	8.098	8.098	8.096	8.114
Human	209218_at	9.46	10.607	8.791	7.294	7.294	7.294	7.326	9.574	8.306	8.306	8.139	8.139	8.456	8.257	8.929	8.42	9.012	10.028	10.041	10.046	10.108	10.121	10.113	10.113	10.117	9.633	10.249	9.541	9.89	9.977	10.008	10.054	9.641	8.585	9.395	8.091	7.746	7.746	9.757	9.67	9.775	10.389	9.719	9.995	9.135	9.135	8.666	8.603
Human	202431_s_at	10.451	9.997	9.831	8.104	8.104	8.104	8.824	8.771	9.856	9.856	9.73	9.73	9.472	9.257	10.215	10.873	10.203	7.505	7.495	7.476	7.535	7.514	7.536	7.536	7.694	8.422	8.449	8.418	8.341	7.052	7.012	6.964	7.621	8.648	7.869	10.405	9.804	9.804	9.378	9.399	9.851	10.233	9.816	10.076	10.342	10.342	9.192	9.12
Human	206811_at	6.878	7.091	7.303	7.492	7.492	7.492	7.303	7.406	6.779	6.779	6.845	6.845	7.204	7.25	6.985	6.989	7.145	7.91	7.912	7.909	7.948	7.939	7.896	7.896	8.564	7.838	7.544	8.32	8.002	7.461	7.459	7.444	8.491	7.749	6.986	6.824	7.151	7.151	7.191	7.369	7.379	7.194	7.396	7.376	7.597	7.597	7.232	7.237
Human	203673_at	8.482	8.209	9.842	9.044	9.044	9.044	8.863	8.883	8.812	8.812	8.958	8.958	9.218	9.32	9.056	8.302	9.333	8.755	8.743	8.735	8.741	8.724	8.578	8.578	9.094	9.496	9.179	9.467	9.431	8.693	8.668	8.629	8.695	9.974	8.9	8.917	9.536	9.536	8.857	9.034	8.747	8.819	8.74	8.494	8.991	8.991	8.884	8.892
Human	208820_at	8.365	10.505	8.112	9.256	9.256	9.256	9.441	9.923	10.17	10.17	10.299	10.299	7.4	7.013	8.919	9.109	8.147	10.814	10.84	10.861	11.03	11.066	10.988	10.988	11.999	9.523	10.218	9.519	9.863	10.133	10.158	10.208	11.191	8.032	10.683	10.309	9.632	9.632	10.014	9.481	9.505	9.869	9.472	9.709	8.925	8.925	9.928	9.897
Human	201373_at	10.196	10.912	9.748	10.83	10.83	10.83	10.58	9.955	9.846	9.846	9.891	9.891	10.331	10.514	9.657	9.763	9.31	9.81	9.816	9.817	9.894	9.905	9.976	9.976	9.205	9.616	9.542	9.431	9.353	9.854	9.87	9.885	9.254	9.181	9.746	10	9.284	9.284	9.975	10.206	9.68	9.246	9.72	9.91	9.692	9.692	9.88	9.888
Human	201066_at	10.315	11.172	9.211	12.561	12.561	12.561	12.305	10.41	12.182	12.182	12.381	12.381	9.737	9.593	10.132	9.851	10.287	10.366	10.381	10.394	10.329	10.34	10.501	10.501	10.214	9.915	10.407	9.887	9.753	10.511	10.541	10.578	10.636	8.821	10.152	11.469	12.173	12.173	10.28	10.787	11.384	11.68	11.357	12.02	10.815	10.815	10.982	10.984
Human	202344_at	8.959	9.392	8.858	9.946	9.946	9.946	10.13	8.929	9.894	9.894	9.828	9.828	8.826	8.783	9.066	8.72	8.885	8.838	8.85	8.855	8.84	8.844	8.88	8.88	8.906	8.661	8.717	8.654	8.36	8.802	8.814	8.828	9.099	7.598	8.704	9.004	9.613	9.613	8.889	8.753	8.859	8.357	8.905	9.167	9.022	9.022	8.874	8.857
Human	203669_s_at	8.972	8.89	8.72	9.224	9.224	9.224	9.111	8.89	8.97	8.97	8.881	8.881	8.631	8.577	8.877	8.833	9.065	8.942	8.945	8.948	8.912	8.915	8.939	8.939	9.081	8.974	8.904	8.762	8.792	9.048	9.06	9.077	9.038	8.604	8.724	9.216	9.176	9.176	8.934	9.865	10.627	12.053	10.498	10.919	9.617	9.617	8.891	8.905
Human	207553_at	7.314	7.823	7.989	7.717	7.717	7.717	7.411	7.545	7.215	7.215	7.291	7.291	7.818	7.978	7.144	6.997	7.671	7.806	7.803	7.804	7.903	7.907	8.059	8.059	6.751	8.013	7.901	7.715	7.657	7.878	7.88	7.878	6.901	8.134	7.357	7.589	7.606	7.606	7.295	7.458	7.438	7.493	7.433	7.316	7.486	7.486	7.153	7.144
Human	212449_s_at	9.736	10.111	7.3	9.75	9.75	9.75	10.058	8.916	9.741	9.741	9.861	9.861	8.592	8.374	9.122	9.724	7.93	8.384	8.4	8.414	8.284	8.309	8.153	8.153	9.131	7.409	7.805	7.244	6.943	8.978	9.036	9.094	8.455	6.697	9.467	10.154	10.328	10.328	9.24	9.945	9.64	10.102	9.598	10.156	9.214	9.214	9.554	9.531
Human	219993_at	7.062	6.899	8.375	7.43	7.43	7.43	7.581	7.218	7.766	7.766	7.97	7.97	7.354	7.412	7.139	7.412	7.322	6.795	6.787	6.777	6.725	6.713	6.694	6.694	6.534	7.39	7.155	7.258	7.054	6.75	6.728	6.703	7.16	7.616	7.201	7.357	8.528	8.528	7.429	7.156	6.737	7.024	6.711	6.455	7.087	7.087	7.152	7.147
Human	202625_at	9.934	6.082	6.5	6.634	6.634	6.634	6.567	8.156	7.699	7.699	7.628	7.628	10.547	10.785	9.413	10.537	6.992	6.938	6.94	6.942	6.7	6.7	6.505	6.505	7.338	6.854	6.82	6.674	6.591	7.422	7.441	7.467	7.942	6.724	9.581	8.742	6.423	6.423	8.607	8.082	7.489	8.329	7.412	7.543	7.498	7.498	7.122	7.109
Human	207406_at	5.59	5.196	6.424	6.22	6.22	6.22	5.775	5.747	5.726	5.726	5.815	5.815	6.095	6.127	5.93	6.071	6.112	5.604	5.594	5.584	5.589	5.574	5.596	5.596	5.603	6.19	6.134	6.236	6.251	5.524	5.496	5.468	5.574	6.667	5.913	5.911	5.752	5.752	5.75	5.718	5.653	5.871	5.633	5.362	6.086	6.086	5.879	5.885
Human	200958_s_at	12.529	12.119	10.683	10.839	10.839	10.839	11.06	11.949	12.114	12.114	12.223	12.223	13.289	13.634	12.139	12.597	11.369	11.519	11.531	11.537	11.579	11.595	11.492	11.492	12.041	11.106	11.622	10.905	11.288	11.002	11.006	11.024	12.278	10.337	11.593	12.104	12.156	12.156	11.822	11.794	11.608	11.341	11.633	11.821	10.993	10.993	11.636	11.619
Human	203560_at	7.021	10.577	7.138	6.641	6.641	6.641	6.326	7.362	6.538	6.538	6.545	6.545	6.453	6.306	6.774	6.709	6.667	7.484	7.49	7.5	7.394	7.405	7.619	7.619	7.392	6.954	7.128	6.916	7.011	7.918	7.949	7.988	7.596	6.81	7.454	6.664	6.423	6.423	7.57	8.19	9	6.274	9.248	9.788	9.457	9.457	8.535	8.646
Human	207386_at	6.289	5.725	6.769	6.859	6.859	6.859	6.548	6.684	6.792	6.792	6.866	6.866	6.656	6.664	6.546	6.899	6.725	6.553	6.544	6.537	6.562	6.554	6.469	6.469	7.146	6.925	6.801	6.858	6.825	6.356	6.328	6.303	6.651	7.581	6.6	6.504	6.886	6.886	6.829	6.887	6.496	6.556	6.49	6.198	7.147	7.147	6.914	6.934
Human	202824_s_at	10.151	11.273	9.928	10.513	10.513	10.513	10.728	9.798	10.326	10.326	10.481	10.481	9.351	9.286	9.426	9.315	9.903	9.889	9.902	9.909	9.948	9.952	10.178	10.178	9.952	9.84	10.219	9.781	9.878	9.533	9.539	9.55	10.284	8.512	9.378	9.904	9.913	9.913	9.721	10.021	9.567	9.427	9.58	9.799	9.42	9.42	9.441	9.402
Human	210296_s_at	9.377	9.777	8.167	9.158	9.158	9.158	9.168	8.766	9.447	9.447	9.384	9.384	8.244	8.099	8.801	8.842	8.266	8.66	8.667	8.676	8.665	8.684	8.706	8.706	8.551	7.748	7.923	7.862	8.079	8.366	8.385	8.407	9.478	7.861	9.347	9.432	8.365	8.365	8.825	8.849	9.24	8.543	9.303	9.61	8.379	8.379	9.037	9.036
Human	204612_at	8.894	8.768	8.548	12.286	12.286	12.286	12.138	9.471	11.379	11.379	11.67	11.67	8.66	8.69	8.73	7.638	8.766	10.737	10.758	10.779	10.788	10.833	10.742	10.742	11.437	9.881	10.871	8.926	9.541	10.797	10.854	10.919	10.729	8.474	7.741	8.803	11.101	11.101	8.225	8.107	7.553	8.248	7.49	7.313	7.503	7.503	8.147	8.115
Human	206693_at	5.929	5.146	6.491	6.238	6.238	6.238	5.846	6.006	5.908	5.908	5.943	5.943	6.376	6.272	7.035	6.655	6.321	5.702	5.693	5.682	5.679	5.666	5.67	5.67	5.687	6.264	6.171	6.227	6.254	5.63	5.61	5.587	5.716	6.602	6.111	6.08	5.826	5.826	6.178	6.079	6.393	6.559	6.378	6.301	6.307	6.307	6.107	6.102
Human	203980_at	7.485	7.141	7.785	10.89	10.89	10.89	10.972	8.617	12.045	12.045	12.321	12.321	8.379	8.16	11.406	8.19	10.5	6.828	6.808	6.794	6.764	6.746	6.682	6.682	6.772	7.518	7.612	7.493	7.554	6.913	6.899	6.869	6.686	8.934	7.071	8.248	9.781	9.781	9.489	8.193	8.208	9.173	8.12	7.182	7.748	7.748	8.151	7.941
Human	203011_at	10.168	10.718	8.454	9.363	9.363	9.363	9.358	9.819	10.6	10.6	10.97	10.97	8.106	7.738	9.689	9.445	8.923	10.404	10.424	10.442	10.64	10.676	10.89	10.89	10.829	9.342	9.898	9.121	9.23	9.676	9.708	9.747	10.576	8.284	11.072	10.646	10.521	10.521	9.807	9.643	10.687	9.871	10.761	11.258	9.475	9.475	9.578	9.574
Human	221586_s_at	7.761	6.758	7.355	6.861	6.861	6.861	6.551	6.893	6.696	6.696	6.745	6.745	7.176	6.918	8.232	7.211	7.346	6.594	6.584	6.575	6.553	6.539	6.458	6.458	6.485	7.286	7.208	7.129	7.201	6.524	6.501	6.479	6.732	7.643	7.251	6.781	6.581	6.581	7.147	6.929	6.975	6.975	6.975	6.88	6.758	6.758	7.167	7.182
Human	204865_at	5.527	5.086	6.414	12.826	12.826	12.826	12.317	5.908	6.54	6.54	6.656	6.656	6.029	6.012	6.087	6.017	6.171	5.643	5.635	5.627	5.629	5.613	5.597	5.597	5.65	6.199	6.105	6.266	6.24	5.592	5.572	5.55	5.602	6.445	6.21	6.696	7.505	7.505	5.963	5.744	5.774	5.919	5.761	5.555	5.989	5.989	5.913	5.902
Human	209301_at	8.935	6.548	7.567	9.436	9.436	9.436	9.011	9.209	8.023	8.023	8.127	8.127	8.151	8.322	7.324	8.18	7.367	10.375	10.398	10.413	10.643	10.657	10.519	10.519	10.655	9.756	10.595	10.077	10.685	8.799	8.777	8.783	11.799	7.933	6.754	6.903	7.555	7.555	8.826	10.551	13.054	11.792	13.169	14.257	10.453	10.453	11.952	12.177
Human	207012_at	6.207	7.845	7.805	6.587	6.587	6.587	6.253	6.578	6.247	6.247	6.289	6.289	6.573	6.617	6.326	6.534	6.715	6.938	6.933	6.932	6.934	6.937	7.018	7.018	6.396	6.822	6.698	6.812	6.855	7.302	7.31	7.317	6.246	7.488	6.276	6.268	6.396	6.396	6.305	6.305	6.334	6.422	6.326	6.039	6.553	6.553	6.384	6.39
Human	202447_at	10.675	10.427	9.182	10.886	10.886	10.886	10.639	9.997	11.938	11.938	12.239	12.239	10.493	10.648	9.825	9.946	9.537	9.146	9.152	9.154	9.239	9.24	9.093	9.093	9.639	8.983	9.213	9.199	9.403	8.622	8.612	8.605	9.558	8.512	10.22	10.96	11.651	11.651	10.231	10.408	10.594	10.998	10.557	11.011	11.21	11.21	11.001	11.06
Human	212157_at	8.463	9.761	9.059	8.749	8.749	8.749	9.153	9.002	9.232	9.232	9.233	9.233	8.825	8.813	9.032	8.98	8.51	9.031	9.028	9.027	8.937	8.937	8.87	8.87	8.482	9.03	8.931	8.95	9.098	9.459	9.476	9.491	8.947	9.333	8.381	8.494	9.08	9.08	8.954	8.5	8.326	8.524	8.308	8.095	9.999	9.999	9.321	9.31
Human	203501_at	8.494	8.858	7.756	7.943	7.943	7.943	8.395	8.507	9.125	9.125	9.006	9.006	9.21	9.444	8.491	8.458	7.799	8.202	8.203	8.201	8.174	8.179	7.968	7.968	9.024	7.896	7.951	7.93	8.036	7.701	7.699	7.692	9.402	8.125	7.785	8.395	9.093	9.093	8.34	8.212	7.671	8.103	7.632	7.498	8.635	8.635	9.099	9.109
Human	212250_at	9.75	10.92	7.885	8.782	8.782	8.782	8.987	8.51	8.934	8.934	9.018	9.018	8.189	7.941	9.303	8.942	8.225	8.343	8.352	8.356	8.327	8.345	8.313	8.313	8.464	7.798	8.285	7.578	7.814	8.391	8.416	8.453	8.63	7.373	8.084	8.661	8.31	8.31	8.591	8.46	8.769	8.815	8.765	9.062	8.687	8.687	8.107	8.028
Human	203790_s_at	8.62	9.477	8.55	9.344	9.344	9.344	9.4	9.238	9.445	9.445	9.548	9.548	7.935	7.815	8.265	8.522	8.423	9.964	9.977	9.988	9.981	9.991	10.012	10.012	9.517	9.414	9.675	9.542	9.669	9.461	9.471	9.489	11.132	8.621	9.059	9.226	9.029	9.029	9.081	9.139	9.375	8.733	9.433	9.643	12.553	12.553	11.154	11.275
Human	204068_at	7.743	8.946	6.956	8.01	8.01	8.01	8.214	7.908	8.621	8.621	8.79	8.79	7.316	7.215	7.775	8.08	7.083	7.332	7.333	7.332	7.372	7.379	7.215	7.215	8.396	6.986	6.935	7.064	7.119	6.641	6.63	6.617	8.409	7.267	7.995	8.947	8.239	8.239	8.602	8.144	7.699	7.396	7.726	7.78	7.938	7.938	8.854	8.875
Human	217838_s_at	11.034	8.728	9.123	8.832	8.832	8.832	9.082	9.997	9.371	9.371	9.136	9.136	10.639	10.473	11.954	10.614	11.103	10.601	10.626	10.644	10.67	10.678	10.855	10.855	10.533	10.428	10.727	10.358	10.137	10.709	10.73	10.764	10.27	8.022	8.938	9.142	9.137	9.137	9.398	8.447	8.079	9.094	7.987	7.965	9.025	9.025	8.834	8.82
Human	209560_s_at	7.051	6.775	7.84	10.875	10.875	10.875	10.76	7.439	8.192	8.192	8.886	8.886	7.874	7.977	7.283	7.497	8.117	6.955	6.949	6.94	6.763	6.743	6.701	6.701	6.811	7.727	7.933	7.59	8.054	6.848	6.832	6.817	8.355	7.668	7.715	8.223	10.752	10.752	7.459	7.419	7.117	7.898	7.046	6.686	8.876	8.876	7.255	7.224
Human	211928_at	10.661	11.35	9.628	10.902	10.902	10.902	10.809	11.123	11.204	11.204	11.349	11.349	10.333	10.31	10.564	10.372	10.199	11.911	11.93	11.945	11.988	11.999	12.293	12.293	11.833	11.113	11.157	11.492	11.534	11.925	11.949	11.984	11.73	9.858	10.405	10.925	10.704	10.704	10.627	10.408	10.55	10.41	10.563	10.842	9.531	9.531	10.298	10.257
Human	211969_at	12.604	13.274	11.33	12.229	12.229	12.229	12.352	12.57	12.45	12.45	12.617	12.617	11.757	11.59	12.24	12.378	11.883	13.129	13.153	13.17	13.261	13.268	13.365	13.365	13.215	13.001	13.072	12.946	13.163	12.702	12.709	12.724	13.503	10.586	12.651	12.868	12.523	12.523	12.467	11.223	12.219	11.635	12.273	12.757	11.852	11.852	12.733	12.743
Human	202569_s_at	8.338	8.059	7.465	8.299	8.299	8.299	8.396	7.943	8.401	8.401	8.535	8.535	7.396	7.302	7.755	7.996	7.517	8.306	8.315	8.324	8.177	8.191	8.246	8.246	7.644	7.854	7.841	7.623	7.866	9.196	9.249	9.306	7.889	7.325	7.916	7.897	7.812	7.812	7.714	7.742	7.573	7.206	7.606	7.701	7.452	7.452	7.889	7.922
Human	212877_at	7.941	9.812	7.663	9.041	9.041	9.041	9.239	9.174	9.234	9.234	9.269	9.269	7.291	7.197	7.565	7.229	7.706	11.611	11.643	11.671	11.612	11.627	12.252	12.252	10.527	11.214	11.702	10.956	11.036	12.098	12.151	12.226	11.343	8.249	7.22	7.974	8.992	8.992	7.542	7.741	7.02	7.641	6.964	6.904	7.095	7.095	6.897	6.833
Human	207163_s_at	10.13	10.613	10.094	9.524	9.524	9.524	9.745	9.956	10.098	10.098	10.152	10.152	10.185	10.189	10.219	10.025	10.069	9.724	9.729	9.732	9.707	9.706	9.684	9.684	9.902	9.858	10.056	9.778	9.729	9.748	9.753	9.759	9.806	9.232	9.88	10.265	10.119	10.119	10.083	9.83	9.986	9.784	10.005	10.186	10.16	10.16	9.933	9.899
Human	32137_at	8.853	8.173	9.338	10.092	10.092	10.092	10.219	9.762	9.557	9.557	9.6	9.6	9.349	9.282	9.605	9.156	10.176	9.816	9.822	9.824	9.818	9.817	9.937	9.937	9.964	10.061	10.377	9.876	10.37	9.795	9.796	9.803	9.85	9.193	9.983	10.431	9.834	9.834	9.819	9.447	9.112	9.496	9.077	9.034	9.282	9.282	9.24	9.216
Human	208978_at	9.087	10.414	10.49	9.136	9.136	9.136	9.732	10.078	11.972	11.972	11.709	11.709	9.433	9.289	10.207	9.757	9.438	9.973	9.983	9.989	10.125	10.138	10.21	10.21	9.432	10.022	10.391	9.585	9.518	9.179	9.179	9.176	10.33	8.929	9.287	10.672	9.764	9.764	10.094	9.734	8.654	9.65	8.564	8.43	9.385	9.385	10.001	9.958
Human	217022_s_at	10.809	6.759	7.994	7.526	7.526	7.526	8.638	9.341	9.385	9.385	9.203	9.203	11.015	10.091	14.844	14.582	13.334	6.927	6.919	6.904	6.928	6.905	6.998	6.998	6.683	7.644	7.605	7.896	7.959	6.659	6.623	6.584	7.05	7.754	9.582	12.42	7.417	7.417	11.288	11.327	13.325	15.682	13.11	13.138	9.099	9.099	10.265	10.26
Human	214086_s_at	7.595	8.948	7.461	8.319	8.319	8.319	8.222	8.079	7.645	7.645	7.623	7.623	6.801	6.645	7.39	7.304	7.177	9.06	9.077	9.097	9.166	9.201	9.535	9.535	8.329	7.885	8.1	7.687	7.829	9.37	9.424	9.477	8.198	7.175	7.386	8.072	7.596	7.596	7.719	7.168	7.261	7.581	7.232	7.244	7.411	7.411	7.435	7.428
Human	210027_s_at	11.752	11.911	10.581	10.869	10.869	10.869	10.742	10.928	11.203	11.203	11.125	11.125	10.962	10.823	11.612	11.251	11.422	10.644	10.654	10.662	10.703	10.713	10.804	10.804	10.767	10.277	10.645	10.276	10.24	10.555	10.569	10.589	10.505	9.63	10.708	11.376	10.354	10.354	11.097	11.044	10.897	11.582	10.835	11.026	11.105	11.105	11.057	11.022
Human	205158_at	7.576	9.305	8.101	7.858	7.858	7.858	8.144	8.16	8.878	8.878	8.559	8.559	7.348	7.099	8.845	7.811	7.928	6.885	6.872	6.858	6.822	6.807	6.684	6.684	6.932	7.531	7.448	7.469	7.325	6.665	6.646	6.615	7.413	8.235	8.962	9.281	8.676	8.676	9.465	8.985	9.896	8.708	10.004	10.308	10.731	10.731	8.969	8.923
Human	201785_at	9.515	8.417	10.2	11.185	11.185	11.185	11.588	11.231	11.981	11.981	12.052	12.052	9.633	9.162	12.365	11.818	11.73	11.308	11.319	11.32	11.511	11.505	11.42	11.42	11.586	10.96	10.885	11.775	11.891	10.146	10.103	10.069	12.151	10.182	10.137	10.846	11.781	11.781	11.572	11.147	11.507	11.323	11.523	11.622	10.212	10.212	11.487	11.447
Human	206453_s_at	9.782	9.036	9.988	13.398	13.398	13.398	13.227	12.135	11.956	11.956	11.962	11.962	10.436	10.238	11.172	11.343	10.735	13.59	13.614	13.631	13.476	13.489	13.351	13.351	13.79	12.822	12.91	12.913	13.45	13.942	13.985	14.046	14.379	10.972	11.289	11.994	12.524	12.524	11.395	11.643	11.493	10.82	11.554	11.654	11.669	11.669	11.241	11.235
Human	200046_at	11.511	12.146	11.258	10.762	10.762	10.762	10.921	10.864	11.07	11.07	10.924	10.924	10.774	10.7	11.195	10.51	11.538	10.475	10.484	10.482	10.46	10.456	10.406	10.406	10.556	9.926	10.288	10.619	11.358	9.909	9.904	9.911	11.718	9.484	10.793	11.23	10.581	10.581	11.212	11.339	11.003	11.011	11.002	11.306	11.057	11.057	11.241	11.254
Human	160020_at	9.945	11.565	11.696	9.817	9.817	9.817	9.865	10.152	9.54	9.54	9.555	9.555	10.315	10.34	10.157	10.136	10.463	10.128	10.118	10.109	10.083	10.068	10.042	10.042	10.245	10.685	10.487	10.725	10.551	10.142	10.12	10.093	10.178	11.21	10.215	9.945	9.884	9.884	10.2	10.338	10.245	10.489	10.223	10.062	10.411	10.411	10.154	10.151
Human	208799_at	10.502	12.466	11.393	12.084	12.084	12.084	11.955	10.95	11.188	11.188	11.308	11.308	10.177	10.076	10.547	10.167	10.787	11.132	11.142	11.145	11.179	11.177	11.381	11.381	10.747	11.159	11.162	11.266	11.363	10.695	10.697	10.707	11.671	10.103	11.008	11.195	11.035	11.035	10.978	11.192	10.749	10.304	10.79	11.056	10.974	10.974	10.941	10.939
Human	209311_at	8.646	10.35	8.714	8.71	8.71	8.71	8.993	10.057	9.97	9.97	9.966	9.966	8.349	8.189	8.756	9.482	8.815	10.966	10.986	11	11.092	11.106	11.417	11.417	11.07	10.573	10.898	10.515	10.478	10.583	10.593	10.615	11.2	8.919	9.473	9.703	8.854	8.854	9.819	9.583	9.599	9.768	9.583	9.749	9.199	9.199	9.983	9.926
Human	201886_at	9.814	9.451	9.921	10.087	10.087	10.087	10.158	9.914	9.952	9.952	9.858	9.858	10.016	10.035	9.813	9.953	10.481	9.711	9.707	9.705	9.73	9.724	9.746	9.746	10.046	9.928	9.847	9.981	9.805	9.58	9.573	9.564	9.69	10.14	10.158	10.115	10.306	10.306	10.096	10.124	10.341	10.569	10.32	10.4	10.799	10.799	10.12	10.128
Human	200814_at	12.794	11.286	11.225	11.412	11.412	11.412	11.735	11.707	11.405	11.405	11.53	11.53	12.518	12.518	12.658	12.274	12.514	10.896	10.898	10.896	10.865	10.867	10.777	10.777	11.235	10.652	10.796	10.786	11.003	10.653	10.653	10.657	11.587	10.72	12.432	12.396	11.744	11.744	12.264	12.049	12.226	12.891	12.166	12.425	11.922	11.922	12.127	12.123
Human	201762_s_at	12.184	11.304	9.327	9.837	9.837	9.837	10.35	10.472	9.909	9.909	10.148	10.148	11.639	11.626	11.855	11.529	10.595	9.287	9.293	9.294	9.316	9.324	9.319	9.319	9.765	8.76	8.752	8.967	9.452	9.033	9.05	9.064	9.655	8.637	11.436	11.448	10.313	10.313	11.359	11.177	11.385	11.807	11.346	11.91	10.894	10.894	10.506	10.51
Human	201840_at	11.242	11.573	10.446	10.805	10.805	10.805	10.814	10.903	10.811	10.811	10.933	10.933	10.482	10.355	11.125	10.427	10.295	11.234	11.25	11.267	11.309	11.325	11.579	11.579	10.541	10.353	10.264	10.667	10.551	11.005	11.032	11.062	11.54	9.495	10.465	11.106	10.171	10.171	10.772	10.581	10.601	10.268	10.631	10.93	10.014	10.014	10.651	10.637
Human	210164_at	10.078	6.554	7.234	7.444	7.444	7.444	7.074	7.781	6.654	6.654	6.748	6.748	10.352	10.747	9.444	8.43	7.579	7.043	7.039	7.033	7.096	7.09	7.26	7.26	6.422	7.335	7.367	7.31	7.178	6.895	6.878	6.858	6.751	7.497	7.838	6.851	6.682	6.682	7.741	6.98	6.97	7.721	6.902	6.76	7.204	7.204	7.214	7.182
Human	210952_at	9.424	9.319	10.546	9.575	9.575	9.575	9.72	9.6	9.424	9.424	9.427	9.427	9.445	9.394	9.614	9.614	10.055	9.675	9.664	9.652	9.653	9.631	9.643	9.643	9.596	10.506	10.231	10.577	10.51	9.495	9.461	9.42	9.844	10.804	9.643	9.746	10.115	10.115	9.668	9.727	9.551	9.695	9.538	9.308	9.894	9.894	9.579	9.591
Human	208805_at	12.118	12.381	10.654	12.362	12.362	12.362	12.049	11.286	11.649	11.649	11.806	11.806	10.602	10.41	11.172	11.029	11.934	11.091	11.103	11.114	11.145	11.164	11.383	11.383	10.724	10.337	10.542	10.352	10.498	10.946	10.975	11.012	11.232	9.774	11.393	11.666	10.96	10.96	11.658	11.773	11.51	11.488	11.512	11.928	11.022	11.022	10.923	10.897
Human	201502_s_at	12.603	10.469	9.884	11.501	11.501	11.501	11.387	11.767	11.425	11.425	11.531	11.531	11.77	11.535	12.783	12.923	12.513	11.213	11.222	11.224	11.132	11.16	11.002	11.002	11.842	9.75	10.071	9.935	10.222	11.187	11.238	11.274	12.127	10.245	11.68	11.728	10.893	10.893	12.5	12.624	12.181	11.572	12.237	12.597	12.177	12.177	12.32	12.301
Human	208482_at	7.083	7.718	7.464	7.214	7.214	7.214	7.009	6.94	6.57	6.57	6.584	6.584	7.349	7.417	7.095	7.056	7.199	6.726	6.721	6.717	6.708	6.697	6.682	6.682	6.403	7.272	7.237	7.173	7.139	6.836	6.832	6.817	6.461	7.22	6.952	6.869	6.582	6.582	7.087	6.992	6.641	7.036	6.605	6.52	7.372	7.372	6.894	6.891
Human	212037_at	9.025	9.671	7.385	7.518	7.518	7.518	7.543	9.109	8.998	8.998	9.034	9.034	8.382	8.305	8.833	8.761	7.948	9.659	9.682	9.702	9.516	9.559	9.628	9.628	9.657	8.046	8.566	7.713	7.963	10.596	10.682	10.777	9.683	7.203	8.442	9.609	8.584	8.584	8.92	8.601	9.05	8.698	9.082	9.492	8.297	8.297	9.128	9.098
Human	218003_s_at	9.535	10.434	8.36	11.809	11.809	11.809	11.302	9.227	9.363	9.363	9.617	9.617	8.6	8.508	8.988	8.325	8.242	9.759	9.781	9.801	9.887	9.915	10.109	10.109	9.891	8.768	9.162	8.707	8.861	9.663	9.698	9.743	9.531	7.409	8.916	9.605	9.915	9.915	8.867	8.948	8.685	8.651	8.688	8.919	8.676	8.676	9.056	9.069
Human	203371_s_at	10.771	10.925	10.139	12.79	12.79	12.79	12.326	10.711	12.045	12.045	12.349	12.349	9.816	9.679	10.149	10.442	10.132	10.819	10.834	10.844	10.824	10.836	11.111	11.111	10.331	10.253	10.563	10.327	10.67	10.564	10.585	10.612	11.581	9.244	10.572	11.477	12.033	12.033	10.712	10.962	11.106	10.882	11.126	11.626	10.338	10.338	11.139	11.161
Human	211518_s_at	8.894	8.653	9.877	9.086	9.086	9.086	9.509	9.221	9.204	9.204	9.022	9.022	9.056	8.953	9.521	9.321	9.655	9.027	9.02	9.011	8.915	8.902	8.852	8.852	8.154	9.502	9.391	9.476	9.457	9.381	9.37	9.352	8.938	9.717	9.283	9.38	9.849	9.849	9.413	9.317	9.579	9.922	9.547	9.415	9.464	9.464	9.624	9.586
Human	202544_at	10.434	11.53	9.995	8.758	8.758	8.758	9.365	10.897	10.417	10.417	10.375	10.375	9.539	9.369	10.223	10.249	9.446	11.993	12.01	12.021	12.088	12.105	12.203	12.203	12.772	11.64	12.267	11.348	11.776	11.705	11.722	11.753	12.213	10.237	9.984	10.236	9.678	9.678	10.471	10.009	11.138	11.03	11.148	11.445	9.946	9.946	10.472	10.458
Human	208949_s_at	12.514	12.858	11.089	11.551	11.551	11.551	11.91	12.165	12.754	12.754	12.857	12.857	12.082	12.154	11.763	11.014	11.773	10.73	10.728	10.722	10.637	10.642	10.627	10.627	11.029	10.386	10.668	10.409	10.653	10.721	10.741	10.759	11.412	10.965	13.703	13.809	12.355	12.355	13.453	14.123	14.269	14.338	14.263	14.748	9.927	9.927	12.268	12.222
Human	203764_at	6.73	10.137	7.877	6.343	6.343	6.343	5.941	6.214	5.891	5.891	6.01	6.01	6.662	6.513	6.871	6.282	7.084	5.835	5.823	5.814	5.847	5.832	5.887	5.887	5.857	6.49	6.311	6.499	6.473	5.668	5.638	5.6	5.75	7.075	6.277	6.042	6.039	6.039	6.469	7.258	7.371	6.056	7.49	7.507	6.693	6.693	6.075	6.092
Human	218764_at	10.992	6.364	7.008	8.593	8.593	8.593	8.962	9.089	10.129	10.129	10.148	10.148	10.075	9.964	10.908	10.436	9.73	7.895	7.896	7.899	7.941	7.934	7.528	7.528	8.645	7.519	7.692	8.218	7.699	7.191	7.184	7.173	8.953	7.756	9.057	9.734	8.682	8.682	9.591	9.624	8.02	9.424	7.892	7.853	8.079	8.079	8.68	8.631
Human	211538_s_at	7.499	10.615	8.422	11.973	11.973	11.973	11.833	9.851	9.882	9.882	9.498	9.498	7.399	7.112	7.795	9.955	8.651	11.388	11.409	11.408	11.775	11.775	11.598	11.598	12.413	11.189	11.975	11.788	12.696	9.295	9.231	9.201	12.597	9.152	9.081	8.705	10.748	10.748	9.226	9.313	9.554	9.135	9.592	9.693	8.286	8.286	11.215	11.227
Human	1773_at	7.767	8.562	8.098	8.099	8.099	8.099	8.29	7.969	8.114	8.114	7.903	7.903	7.765	7.739	7.839	7.641	8.3	8.086	8.084	8.076	7.915	7.906	7.794	7.794	7.669	8.212	8.215	8.313	8.201	8.334	8.333	8.341	8.772	8.389	7.825	7.918	8.213	8.213	7.837	8.229	7.887	8.361	7.844	7.77	7.901	7.901	7.539	7.496
Human	214108_at	8.279	7.882	9.24	8.461	8.461	8.461	8.573	8.479	8.493	8.493	8.455	8.455	8.559	8.715	7.706	8.397	8.895	8.676	8.664	8.657	8.647	8.635	8.658	8.658	8.856	9.149	8.896	9.116	9.139	8.493	8.462	8.434	9.002	9.91	8.967	8.251	8.908	8.908	8.254	8.719	8.977	8.558	9.016	8.853	8.652	8.652	8.47	8.482
Human	208898_at	10.195	12.082	9.034	10.763	10.763	10.763	10.804	10.72	11.691	11.691	12.005	12.005	8.971	8.793	9.448	9.265	9.338	11.331	11.359	11.381	11.515	11.538	11.882	11.882	11.166	10.693	11.208	10.557	10.871	10.671	10.69	10.724	11.849	8.307	10.225	10.766	11.311	11.311	10.7	11.161	10.681	10.407	10.706	11.276	9.41	9.41	11.042	11.057
Human	201142_at	9.693	10.399	8.922	9.583	9.583	9.583	9.949	9.558	9.69	9.69	9.781	9.781	8.766	8.627	9.321	9.559	8.581	9.909	9.918	9.931	9.997	10.021	10.216	10.216	9.802	9.103	8.994	9.008	9.096	9.885	9.908	9.932	9.648	8.933	9.776	10.115	9.851	9.851	9.413	9.183	9.286	8.614	9.347	9.453	9.414	9.414	9.577	9.572
Human	203945_at	8.722	8.062	8.285	8.822	8.822	8.822	8.704	8.514	8.22	8.22	8.699	8.699	9.111	9.338	8.289	7.954	8.323	8.44	8.432	8.429	8.369	8.363	8.446	8.446	8.243	8.416	8.386	8.621	8.584	8.439	8.428	8.413	8.846	9.215	8.095	8.463	9.048	9.048	8.488	8.507	8.167	8.12	8.171	7.937	8.221	8.221	9.528	9.604
Human	207185_at	8.47	7.09	9.293	9.254	9.254	9.254	9.35	9.048	8.8	8.8	8.848	8.848	8.983	8.957	8.991	9.464	9.422	9.005	8.992	8.981	8.909	8.889	8.7	8.7	8.773	9.846	9.586	9.735	9.508	9.251	9.233	9.207	8.933	10.402	9.424	8.703	9.264	9.264	9.163	8.748	8.724	9.705	8.635	8.282	11.848	11.848	8.997	8.978
Human	203460_s_at	9.438	9.524	8.031	7.841	7.841	7.841	8.093	9.28	8.681	8.681	8.579	8.579	8.829	8.873	8.52	8.657	8.331	9.54	9.557	9.564	9.622	9.645	9.488	9.488	10.174	8.216	8.796	8.668	9.229	8.887	8.903	8.943	10.575	7.755	9.625	9.723	8.323	8.323	9.314	9.77	10.256	9.663	10.31	10.896	8.119	8.119	8.967	8.977
Human	204682_at	8.983	12.186	10.161	9.46	9.46	9.46	9.946	9.47	11.193	11.193	11.345	11.345	8.978	8.828	10.224	8.846	9.402	8.688	8.674	8.659	8.661	8.648	8.562	8.562	9.233	9.102	9.133	9.201	9.099	8.369	8.337	8.294	9.162	10.075	9.14	9.196	10.253	10.253	10.132	9.729	8.851	9.3	8.811	8.557	8.912	8.912	9.271	9.229
Human	212787_at	9.981	10.234	9.222	9.287	9.287	9.287	9.405	9.922	9.78	9.78	9.703	9.703	9.92	9.924	9.929	9.936	9.972	10.187	10.193	10.2	10.172	10.187	10.224	10.224	10.086	9.544	9.735	9.543	9.985	10.495	10.52	10.56	9.888	9.475	9.599	9.958	9.709	9.709	9.662	9.211	9.494	9.159	9.525	9.549	9.19	9.19	9.652	9.657
Human	215210_s_at	9.649	11.077	9.552	10.273	10.273	10.273	10.484	9.4	10.16	10.16	10.301	10.301	9.169	8.998	9.886	9.735	9.515	9.126	9.13	9.134	9.111	9.119	9.178	9.178	9.015	8.821	8.9	8.757	8.944	9.284	9.303	9.321	9.019	8.729	9.29	9.514	10.04	10.04	9.616	10.091	10.563	9.885	10.625	11.115	9.77	9.77	10.194	10.24
Human	209652_s_at	7.739	8.983	8.341	7.829	7.829	7.829	8.307	7.603	8.147	8.147	8.304	8.304	7.703	7.696	7.898	7.512	7.641	7.287	7.279	7.271	7.218	7.203	7.158	7.158	7.053	7.914	7.453	7.853	7.769	7.181	7.158	7.128	7.814	8.119	7.426	7.985	8.468	8.468	7.773	7.657	7.072	6.881	7.089	6.856	7.592	7.592	7.96	8
Human	202461_at	9.571	9.914	9.41	10.033	10.033	10.033	9.861	9.466	9.65	9.65	9.667	9.667	9.051	9.032	9.041	8.793	9.749	9.584	9.584	9.581	9.592	9.586	9.579	9.579	9.875	9.651	9.452	9.843	9.983	9.33	9.315	9.307	9.943	9.604	9.712	9.507	10.109	10.109	9.451	9.878	9.698	9.152	9.747	9.76	9.311	9.311	9.478	9.472
Human	209189_at	11.089	7.614	8.819	8.782	8.782	8.782	9.973	10.409	11.133	11.133	10.378	10.378	9.79	9.326	12.346	11.698	11.588	9.618	9.61	9.584	9.626	9.621	9.188	9.188	10.077	9.921	10.413	9.839	10.945	9.32	9.309	9.307	9.623	10.564	9.874	12.769	11.122	11.122	11.441	10.872	10.499	10.685	10.482	10.44	10.929	10.929	11.984	12.007
Human	210055_at	6.437	6.176	6.849	7.135	7.135	7.135	6.974	6.58	6.347	6.347	6.437	6.437	6.662	6.678	6.559	6.508	7.257	6.551	6.544	6.537	6.504	6.497	6.44	6.44	6.668	6.9	6.931	6.807	6.685	6.496	6.482	6.467	6.806	7.237	6.845	7.351	9.136	9.136	6.58	6.666	6.715	6.836	6.704	6.596	6.703	6.703	6.574	6.564
Human	206521_s_at	6.824	6.214	7.466	7.529	7.529	7.529	7.019	6.988	7.106	7.106	7.177	7.177	7.154	7.223	6.866	6.771	7.132	6.987	6.982	6.979	7	6.992	6.997	6.997	7.3	7.239	7.149	7.313	7.299	6.739	6.722	6.705	7.239	7.488	7.227	7.208	7.819	7.819	6.93	7.076	6.798	6.949	6.784	6.659	7.375	7.375	7.142	7.163
Human	1320_at	6.86	7.576	7.464	7.378	7.378	7.378	7.352	7.078	7.835	7.835	7.531	7.531	7.22	7.278	6.927	7.109	7.226	6.747	6.739	6.732	6.725	6.715	6.721	6.721	6.688	7.162	7.154	7.157	7.099	6.639	6.623	6.605	6.881	7.512	6.983	7.08	7.504	7.504	7.124	7.207	7.493	7.343	7.507	7.526	7.287	7.287	7.036	7.02
Human	204697_s_at	7.397	6.752	8.576	7.9	7.9	7.9	7.862	8.822	7.457	7.457	7.418	7.418	8.033	8.19	7.281	7.462	8.237	10.39	10.411	10.433	10.844	10.869	11.642	11.642	11.053	9.572	9.655	9.793	9.624	8.447	8.4	8.354	11.096	8.125	7.616	7.188	7.928	7.928	7.956	8.779	10.543	10.223	10.572	11.061	8.063	8.063	7.802	7.764
Human	220626_at	6.792	6.772	7.102	7.143	7.143	7.143	6.909	6.808	6.855	6.855	6.866	6.866	7.326	7.492	6.675	6.582	6.614	6.732	6.728	6.724	6.789	6.78	6.844	6.844	6.61	6.986	6.615	7.181	7.058	6.502	6.484	6.456	6.628	7.166	6.771	6.844	7.358	7.358	6.728	6.789	6.618	6.165	6.659	6.545	10.385	10.385	6.912	6.948
Human	206325_at	8.13	7.286	8.808	8.463	8.463	8.463	8.626	8.303	7.623	7.623	7.721	7.721	8.478	8.626	7.765	8.13	8.581	8.13	8.125	8.119	8.077	8.069	7.989	7.989	7.903	8.497	8.407	8.436	8.43	8.276	8.271	8.26	8.088	8.728	8.726	8.351	8.477	8.477	8.604	8.368	8.412	8.489	8.405	8.373	12.072	12.072	9.39	9.447
Human	205870_at	7.88	7.707	8.312	8.258	8.258	8.258	8.577	8.442	8.003	8.003	8.025	8.025	8.138	8.219	7.622	7.887	7.974	8.216	8.216	8.213	8.185	8.186	8.293	8.293	7.782	8.139	8.085	8.136	8.079	8.348	8.354	8.354	8.212	8.292	9.142	8.184	9.208	9.208	8.9	9.396	9.376	9.103	9.401	9.658	8.333	8.333	9.398	9.44
Human	207510_at	7.978	8.305	8.295	8.221	8.221	8.221	8.023	8.083	8.125	8.125	8.138	8.138	8.615	8.807	7.734	8.086	8.055	7.948	7.942	7.938	7.952	7.949	7.99	7.99	7.716	8.066	7.898	8.091	7.976	8.049	8.039	8.028	7.62	8.53	7.558	7.799	8.281	8.281	8.004	8.858	8.369	7.715	8.428	8.397	8.221	8.221	8.056	8.087
Human	212718_at	11.629	11.184	8.685	9.778	9.778	9.778	9.862	10.722	10.946	10.946	10.998	10.998	11.32	11.407	11.086	11.017	10	10.354	10.372	10.388	10.306	10.343	10.276	10.276	11.217	9.07	9.765	8.767	9.082	10.462	10.518	10.596	11.062	8.467	10.802	10.99	10.188	10.188	10.82	10.652	10.9	10.928	10.898	11.403	10.168	10.168	10.502	10.476
Human	211262_at	7.567	7.237	8.467	7.986	7.986	7.986	8.046	7.738	7.627	7.627	7.762	7.762	7.858	7.867	7.555	8.65	8.315	7.638	7.623	7.609	7.569	7.548	7.359	7.359	7.684	8.409	8.421	8.424	8.449	7.772	7.749	7.716	7.478	9.165	7.797	7.433	8.52	8.52	7.769	7.663	7.837	8.404	7.785	7.482	8.458	8.458	7.711	7.685
Human	209550_at	8.477	9.931	9.708	9.226	9.226	9.226	9.835	9.876	10.196	10.196	10.128	10.128	8.604	8.379	9.7	9.569	9.527	10.17	10.173	10.172	10.515	10.508	10.649	10.649	10.085	11.004	11.445	10.819	11.685	8.67	8.623	8.572	10.159	9.774	9.152	10.174	10.176	10.176	10.013	9.393	9.216	9.491	9.191	9.016	8.857	8.857	9.16	9.067
Human	205850_s_at	6.116	5.864	6.701	6.699	6.699	6.699	6.441	6.801	6.407	6.407	6.156	6.156	6.562	6.633	6.285	6.21	6.343	7.672	7.678	7.688	7.845	7.862	8.09	8.09	7.03	7.462	7.281	7.157	6.812	7.831	7.857	7.88	6.308	6.994	6.343	6.339	6.235	6.235	6.143	6.169	6.187	6.133	6.192	6.04	6.531	6.531	6.493	6.517
Human	216895_at	6.272	6.043	7.054	6.828	6.828	6.828	6.427	6.523	6.696	6.696	6.679	6.679	6.47	6.504	6.251	6.444	6.634	6.643	6.639	6.637	6.701	6.697	6.776	6.776	6.679	6.778	6.775	6.858	6.824	6.393	6.375	6.36	6.581	7.081	6.604	6.425	6.662	6.662	6.414	6.492	6.257	6.386	6.245	6.039	6.555	6.555	6.537	6.556
Human	209870_s_at	9.997	9.069	9.106	9.629	9.629	9.629	9.532	9.866	8.879	8.879	8.835	8.835	10.516	10.732	9.801	9.746	9.867	10.422	10.434	10.444	10.463	10.478	10.65	10.65	10.771	9.982	10.249	9.82	9.77	10.543	10.576	10.606	10.161	9.193	9.6	9.44	9.725	9.725	9.331	9.055	9.122	9.378	9.098	9.084	9.268	9.268	9.03	9.019
Human	202011_at	7.401	11.372	9.064	10.056	10.056	10.056	10.368	10.585	11.572	11.572	11.512	11.512	7.547	6.854	10.491	10.584	8.945	11.36	11.372	11.38	11.586	11.613	11.438	11.438	11.908	10.26	10.771	10.482	11.144	10.434	10.432	10.446	11.724	10.114	10.043	10.618	10.971	10.971	10.796	10.891	10.705	10.313	10.741	10.966	9.885	9.885	10.881	10.857
Human	219878_s_at	8.043	7.998	7.571	7.143	7.143	7.143	7.824	7.316	6.728	6.728	6.731	6.731	8.467	8.528	8.525	7.525	8.052	7.21	7.207	7.205	7.202	7.196	7.186	7.186	6.63	7.485	7.591	7.436	7.39	7.409	7.406	7.403	6.839	7.533	6.72	6.846	7.221	7.221	7.119	7.167	7.745	6.708	7.839	7.989	7.403	7.403	7.787	7.856
Human	203889_at	7.168	8.702	7.604	7.052	7.052	7.052	6.761	9.008	6.835	6.835	6.792	6.792	7.183	7.233	6.917	7.035	7.302	12.123	12.16	12.191	12.297	12.322	12.743	12.743	11.921	11.318	11.751	11.252	11.617	12.037	12.06	12.12	11.721	8.255	6.667	6.723	6.767	6.767	7.216	7.43	7.453	7.847	7.417	7.35	7.574	7.574	6.946	6.938
Human	218469_at	6.574	13.708	6.846	6.794	6.794	6.794	6.63	7.246	6.166	6.166	6.182	6.182	6.501	6.345	7.746	6.732	6.368	8.063	8.072	8.084	8.279	8.302	8.258	8.258	8.64	7.201	7.25	7.346	7.297	7.052	7.039	7.038	8.677	7.141	6.222	6.299	6.25	6.25	6.812	8.051	7.644	8.616	7.555	7.468	6.593	6.593	7.018	6.893
Human	221407_at	9.013	9.063	9.285	9.585	9.585	9.585	9.228	9.002	8.919	8.919	8.916	8.916	9.425	9.506	9.236	8.805	9.17	8.795	8.785	8.775	8.815	8.802	8.787	8.787	9.169	9.361	9.117	9.373	9.148	8.675	8.653	8.626	8.564	9.87	9.033	8.756	9.245	9.245	9.017	9.245	9.304	9.303	9.304	9.203	9.081	9.081	8.979	8.974
Human	212584_at	9.965	9.958	8.495	8.334	8.334	8.334	8.301	9.18	9.034	9.034	8.916	8.916	9.073	8.935	9.72	9.517	9.039	8.952	8.955	8.961	8.89	8.903	8.877	8.877	9.129	8.333	8.291	8.313	8.388	9.241	9.252	9.269	9.084	8.596	9.642	9.688	8.787	8.787	9.437	9.33	9.522	8.985	9.571	9.77	8.895	8.895	9.39	9.393
Human	205590_at	9.61	5.659	6.611	6.584	6.584	6.584	6.364	8.141	6.523	6.523	6.442	6.442	9.103	9.105	9.803	8.232	8.114	9.098	9.12	9.15	9.233	9.278	9.376	9.376	9.492	7.964	8.335	7.354	6.947	10.502	10.589	10.686	6.251	6.779	6.915	6.548	6.22	6.22	7.231	7.314	6.349	6.591	6.326	6.249	6.399	6.399	8.045	8.14
Human	203682_s_at	8.58	8.576	9.021	9.695	9.695	9.695	9.875	8.919	9.493	9.493	9.461	9.461	9.118	9.149	8.903	9.231	8.898	8.854	8.851	8.848	8.849	8.841	8.828	8.828	8.632	9.162	9.235	9.171	9.176	8.706	8.696	8.69	9.078	9.26	8.245	8.309	9.634	9.634	8.848	8.776	9.171	8.954	9.191	9.236	9.856	9.856	9.712	9.736
Human	218126_at	10.273	10.114	10.049	9.717	9.717	9.717	9.87	10.506	9.666	9.666	9.708	9.708	10.322	10.383	10.158	9.994	10.251	10.706	10.71	10.712	10.741	10.743	10.833	10.833	10.918	10.653	10.877	10.667	10.713	10.548	10.544	10.549	10.802	10.287	10.594	10.152	9.495	9.495	10.611	10.254	10.363	11.281	10.279	10.242	10.537	10.537	10.115	10.093
Human	219861_at	7.233	7.43	7.497	7.442	7.442	7.442	7.381	7.122	6.765	6.765	6.802	6.802	7.127	7.061	7.472	7.18	7.384	7.114	7.112	7.11	7.044	7.036	7.163	7.163	6.533	7.328	7.155	7.4	7.445	7.542	7.553	7.564	6.775	7.285	7.005	7.062	6.648	6.648	7.161	7.309	7.044	6.921	7.056	6.962	7.347	7.347	6.904	6.903
Human	214665_s_at	10.542	10.677	10.18	10.417	10.417	10.417	10.786	10.547	10.458	10.458	10.391	10.391	10.631	10.783	9.805	9.534	9.723	10.199	10.216	10.228	10.285	10.293	10.62	10.62	9.708	9.737	9.888	9.924	10.26	9.818	9.829	9.855	10.529	8.488	10.58	11.59	11.129	11.129	10.898	11.609	11.686	11.148	11.735	12.425	11.021	11.021	10.689	10.7
Human	211431_s_at	6.976	7.625	7.775	7.399	7.399	7.399	7.113	7.875	7.409	7.409	7.273	7.273	7.157	7.122	7.322	6.994	7.491	8.85	8.857	8.867	8.866	8.88	9.15	9.15	7.926	8.323	8.065	8.272	8.06	8.923	8.933	8.944	8.858	8.102	7.391	7.056	7.486	7.486	7.228	7.593	7.149	7.327	7.133	6.863	7.534	7.534	7.447	7.455
Human	210944_s_at	8.827	8.37	9.189	12.924	12.924	12.924	12.245	9.54	8.955	8.955	8.837	8.837	9.363	9.505	8.879	8.874	8.736	10.094	10.097	10.087	10.278	10.258	10.067	10.067	10.919	10.176	10.119	11.086	12.014	8.862	8.807	8.765	11.016	9.715	9.518	9.917	10.994	10.994	9.296	8.93	8.897	7.938	8.984	8.889	9.09	9.09	9.804	9.911
Human	211337_s_at	8.443	8.745	8.465	8.658	8.658	8.658	8.495	8.492	8.733	8.733	8.886	8.886	8.073	8.066	8.03	8.175	8.444	8.88	8.879	8.885	8.852	8.865	9.063	9.063	8.232	8.624	8.7	8.296	8.074	9.26	9.279	9.297	8.473	8.96	8.558	8.506	8.95	8.95	8.177	8.484	8.41	8.476	8.404	8.289	8.315	8.315	8.068	8.051
Human	208612_at	11.461	12.622	11.818	8.753	8.753	8.753	9.628	10.64	10.776	10.776	10.602	10.602	10.558	10.33	11.471	11.46	10.906	10.098	10.103	10.106	10.058	10.068	10.069	10.069	10.069	9.742	10.269	9.643	10.097	9.925	9.942	9.959	10.816	9.559	11.29	10.768	9.942	9.942	11.086	11.105	11.864	12.077	11.845	12.364	11.536	11.536	10.992	10.964
Human	201563_at	8.773	8.385	7.703	7.954	7.954	7.954	7.996	9.369	9.167	9.167	9.143	9.143	8.599	8.688	7.806	7.829	8.392	9.018	9.024	9.022	8.924	8.933	8.76	8.76	9.097	8.393	8.638	8.538	8.792	9.002	9.025	9.047	9.889	8.311	11.525	9.86	7.731	7.731	9.913	9.963	9.248	10.256	9.157	9.327	12.422	12.422	10.962	11.048
Human	207362_at	6.335	6.392	6.772	6.642	6.642	6.642	6.376	6.452	6.258	6.258	6.303	6.303	6.634	6.662	6.487	6.62	6.657	6.484	6.471	6.467	6.451	6.444	6.41	6.41	6.384	6.797	6.699	6.733	6.712	6.57	6.548	6.531	6.355	7.813	6.397	6.45	6.612	6.612	6.395	6.415	6.709	6.526	6.726	6.449	6.546	6.546	6.387	6.384
Human	220281_at	5.464	5.041	6.41	6.077	6.077	6.077	5.613	5.774	5.536	5.536	5.587	5.587	6.081	6.122	5.893	6.04	5.947	5.588	5.579	5.571	5.558	5.544	5.534	5.534	5.624	6.172	6.059	6.169	6.231	5.528	5.504	5.475	5.68	6.563	5.84	5.726	5.603	5.603	5.937	5.567	5.613	5.705	5.605	5.376	5.926	5.926	11.44	11.736
Human	208955_at	8.187	9.083	8.179	7.809	7.809	7.809	7.755	8.118	8.078	8.078	8.136	8.136	7.96	7.87	8.079	8.237	8.394	8.066	8.06	8.055	7.996	7.996	8.004	8.004	7.86	8.208	8.209	7.988	8.078	8.315	8.321	8.327	7.989	8.733	8.205	8.085	7.649	7.649	8.184	8.271	8.605	8.185	8.643	8.666	7.884	7.884	7.921	7.909
Human	205782_at	6.18	7.587	6.805	6.789	6.789	6.789	6.595	6.632	7.383	7.383	7.265	7.265	6.743	6.73	7.009	6.664	6.528	6.381	6.371	6.363	6.364	6.354	6.33	6.33	6.26	6.807	6.804	6.784	6.766	6.469	6.448	6.428	6.101	7.424	6.434	6.57	6.886	6.886	6.626	6.509	6.354	6.712	6.322	6.053	6.492	6.492	6.485	6.435
Human	205769_at	6.674	5.763	6.751	6.499	6.499	6.499	6.27	7.205	6.165	6.165	6.234	6.234	6.652	6.636	6.46	7.408	6.552	6.468	6.462	6.457	6.51	6.501	6.592	6.592	6.665	6.935	6.834	6.862	6.839	6.383	6.362	6.338	6.155	7.154	10.042	7.879	6.272	6.272	8.547	7.922	9.303	7.288	9.486	9.959	10.594	10.594	10.072	10.256
Human	207067_s_at	8.848	8.511	9.383	8.187	8.187	8.187	8.555	8.718	8.165	8.165	8.252	8.252	8.595	8.654	8.305	8.419	8.855	8.75	8.741	8.735	8.783	8.762	8.809	8.809	8.658	9.135	8.808	9.65	10.552	8.598	8.58	8.554	8.597	9.627	8.974	8.461	9.366	9.366	8.886	8.761	8.731	8.44	8.758	8.581	8.732	8.732	8.872	8.904
Human	203475_at	7.377	6.358	7.708	8.059	8.059	8.059	7.643	7.586	7.799	7.799	7.858	7.858	7.758	7.868	7.122	7.821	7.672	7.5	7.489	7.484	7.45	7.441	7.259	7.259	7.449	7.907	7.822	7.817	7.577	7.825	7.818	7.807	7.062	8.615	7.284	6.919	7.232	7.232	7.518	7.563	7.295	7.965	7.234	6.966	7.693	7.693	7.801	7.799
Human	204000_at	8.882	9.323	8.701	8.458	8.458	8.458	8.82	9.367	8.941	8.941	8.741	8.741	8.48	8.347	9.108	8.796	8.953	10.3	10.309	10.322	10.34	10.346	10.604	10.604	9.852	9.907	9.828	10.051	9.858	10.698	10.718	10.743	9.56	9.325	9.077	9.358	9.594	9.594	8.973	9.1	8.463	7.675	8.534	8.415	8.95	8.95	9.49	9.535
Human	210745_at	7.26	7.182	7.899	7.682	7.682	7.682	7.618	7.504	7.624	7.624	7.621	7.621	8.096	8.306	7.264	7.229	7.391	7.535	7.53	7.53	7.536	7.535	7.496	7.496	7.308	7.588	7.402	7.585	7.717	7.657	7.654	7.651	7.253	8.041	7.689	7.257	7.757	7.757	7.199	7.398	7.111	6.966	7.124	6.958	7.691	7.691	7.121	7.142
Human	213012_at	7.404	10.51	7.632	10.343	10.343	10.343	10.394	7.339	8.263	8.263	8.28	8.28	6.936	6.771	7.729	7.702	7.145	6.929	6.922	6.918	6.921	6.911	6.85	6.85	7.223	7.392	7.141	7.349	7.239	6.709	6.689	6.663	7.248	7.637	7.546	8.045	9.636	9.636	7.521	7.058	7.304	7.576	7.279	7.191	8.287	8.287	8.238	8.263
Human	207016_s_at	7.437	6.673	8.094	8.761	8.761	8.761	9.115	8.102	9.754	9.754	9.28	9.28	7.782	7.864	7.299	8.202	8.114	7.459	7.447	7.437	7.477	7.468	7.477	7.477	7.91	8.166	8.118	7.859	7.873	7.415	7.396	7.377	7.101	8.757	7.801	8.401	9.931	9.931	8.505	7.808	7.682	7.697	7.681	7.468	7.801	7.801	9.362	9.395
Human	205568_at	10.287	8.192	8.816	8.395	8.395	8.395	8.375	9.511	8.335	8.335	8.363	8.363	12.212	12.918	8.887	11.132	9.059	8.728	8.718	8.71	8.643	8.635	8.631	8.631	8.115	9.119	9.163	8.958	8.945	8.652	8.632	8.603	9.276	9.756	9.018	8.161	8.093	8.093	9.404	8.874	8.435	9.668	8.322	8.018	11.787	11.787	8.969	8.955
Human	206606_at	7.395	7.367	7.491	7.518	7.518	7.518	7.473	7.483	7.469	7.469	7.385	7.385	7.792	7.951	6.848	8.061	7.546	7.528	7.52	7.515	7.548	7.545	7.504	7.504	7.634	7.713	7.543	7.675	7.572	7.522	7.513	7.498	7.247	8.377	7.485	7.305	7.899	7.899	7.359	7.747	7.906	6.922	7.996	7.982	11.059	11.059	8.494	8.577
Human	214895_s_at	8.434	9.239	7.762	6.459	6.459	6.459	6.23	6.796	7.155	7.155	6.927	6.927	7.339	7.3	7.408	7.97	7.523	6.58	6.579	6.578	6.457	6.454	6.472	6.472	6.439	6.635	6.699	6.568	6.594	7.036	7.052	7.066	6.649	6.693	6.735	7.562	6.185	6.185	6.659	6.765	7.75	6.8	7.836	8.047	6.88	6.88	6.759	6.741
Human	202678_at	10.9	11.561	9.937	10.758	10.758	10.758	10.564	10.356	11.093	11.093	11.125	11.125	10.052	9.945	10.411	10.322	10.007	10.339	10.352	10.364	10.28	10.301	10.335	10.335	9.951	9.372	9.684	9.429	9.723	10.399	10.431	10.466	11.015	8.887	10.459	10.585	10.396	10.396	10.368	10.508	10.755	10.014	10.823	11.214	9.839	9.839	10.463	10.472
Human	206117_at	7.223	10.781	8.261	14.308	14.308	14.308	13.852	7.943	13.887	13.887	14.038	14.038	7.143	7.072	7.306	7.267	7.499	7.46	7.456	7.451	7.437	7.434	7.531	7.531	7.575	7.694	7.874	7.57	7.742	7.098	7.084	7.075	8.187	7.872	7.211	9.048	13.869	13.869	7.532	8.126	7.634	7.741	7.625	7.563	7.333	7.333	7.037	6.913
Human	219210_s_at	9.413	8.997	8.203	8.222	8.222	8.222	8.178	8.451	8.53	8.53	8.456	8.456	8.797	8.709	9.208	9.154	8.796	8.458	8.453	8.451	8.383	8.384	8.252	8.252	8.309	8.402	8.351	8.322	8.119	8.66	8.667	8.671	8.592	8.988	8.057	7.843	7.992	7.992	8.311	8.168	8.213	8.78	8.161	7.953	8.253	8.253	8.303	8.279
Human	215184_at	8.48	8.789	9.552	9.007	9.007	9.007	9.136	9.072	9.262	9.262	9.13	9.13	9.22	9.333	8.85	8.686	8.991	9.072	9.06	9.052	9.094	9.078	9.09	9.09	8.83	9.517	8.904	9.788	9.77	8.826	8.789	8.741	9.139	10.38	8.701	8.753	9.242	9.242	9.119	8.948	9.246	8.213	9.34	9.123	9.097	9.097	8.731	8.796
Human	200967_at	11.281	12.796	12.187	8.834	8.834	8.834	9.594	10.597	10.17	10.17	10.034	10.034	11.118	11.09	11.489	10.57	11.232	9.952	9.967	9.974	9.984	9.995	9.956	9.956	9.938	9.3	9.867	9.518	10.377	9.529	9.54	9.568	10.635	8.385	11.017	10.637	9.75	9.75	11.095	10.783	10.553	10.904	10.522	10.935	11.666	11.666	10.549	10.537
Human	217777_s_at	7.982	10.205	8.228	7.037	7.037	7.037	7.056	8.381	7.804	7.804	7.39	7.39	7.44	7.277	8.075	8.144	7.651	9.243	9.253	9.266	9.144	9.166	9.24	9.24	7.752	8.453	8.802	8.226	8.484	9.625	9.665	9.713	9.667	8.188	7.831	8.456	7.848	7.848	7.95	8.338	8.002	8.04	7.999	7.897	8.809	8.809	8.893	8.896
Human	200863_s_at	12.227	12.335	11.431	10.976	10.976	10.976	11.347	11.811	11.66	11.66	11.814	11.814	11.784	11.736	11.612	12.072	11.435	11.433	11.444	11.454	11.452	11.46	11.642	11.642	11.242	10.928	11.336	11.112	11.3	11.235	11.257	11.287	11.859	10.198	12.15	12.162	11.265	11.265	12.186	13.013	12.203	11.859	12.234	12.688	11.209	11.209	11.623	11.603
Human	202670_at	11.123	11.679	10.129	10.797	10.797	10.797	11.126	10.683	10.388	10.388	10.4	10.4	10.212	10.036	11.055	10.272	10.548	11.654	11.673	11.692	11.829	11.848	12.186	12.186	11.248	11.674	12.344	11.042	11.155	11.6	11.623	11.656	10.853	9.637	9.798	9.953	10.308	10.308	10.03	10.517	10.114	9.507	10.169	10.258	10.539	10.539	10.198	10.187
Human	218284_at	10.139	9.473	9.54	10.27	10.27	10.27	9.989	9.637	9.735	9.735	9.616	9.616	9.751	9.721	10.001	9.731	9.228	9.358	9.361	9.366	9.568	9.587	9.631	9.631	9.925	9.046	9.131	8.76	8.646	8.694	8.693	8.696	9.126	8.992	10.416	10.891	10.125	10.125	9.832	9.949	9.801	9.542	9.824	10.042	8.821	8.821	9.825	9.831
Human	204756_at	9.237	8.959	9.434	9.443	9.443	9.443	9.384	9.26	9.033	9.033	8.981	8.981	8.95	8.926	9.095	8.942	9.428	9.41	9.406	9.403	9.496	9.487	9.506	9.506	10.061	9.941	9.531	9.867	9.814	9.134	9.123	9.103	9.191	9.874	9.393	8.966	9.391	9.391	9.342	9.231	9.125	8.876	9.148	9.095	9.291	9.291	9.062	9.072
Human	221879_at	8.702	6.812	7.155	7.177	7.177	7.177	7.026	7.902	6.962	6.962	7.068	7.068	8.01	8.083	7.762	7.893	7.191	6.824	6.82	6.814	6.774	6.768	6.625	6.625	6.861	7.07	7.018	7.017	7.065	7.163	7.165	7.168	6.449	7.211	9.966	7.004	6.429	6.429	9.253	9.185	11.303	10.66	11.361	12.315	8.228	8.228	9.11	9.212
Human	201051_at	11.338	10.947	10.07	10.399	10.399	10.399	10.405	10.804	11.042	11.042	11.011	11.011	11.11	11.079	11.212	11.089	11.66	11.083	11.099	11.112	10.969	10.989	10.941	10.941	10.55	10.509	10.829	10.142	10.047	11.818	11.86	11.923	10.919	9.381	10.446	10.844	10.779	10.779	10.391	9.95	10.724	10.591	10.736	11.041	10.206	10.206	11.095	11.092
Human	201251_at	12.31	14.279	13	13.395	13.395	13.395	13.192	11.753	12.373	12.373	12.335	12.335	10.477	10.06	12.008	11.545	11.016	12.267	12.285	12.298	12.275	12.282	12.453	12.453	11.594	11.809	11.88	11.981	11.02	12.515	12.534	12.565	12.138	10.375	11.84	12.65	12.857	12.857	11.6	11.678	11.674	10.651	11.767	12.321	9.086	9.086	12.446	12.493
Human	204321_at	8.462	10.571	8.206	9.348	9.348	9.348	9.493	9.346	8.902	8.902	8.825	8.825	7.794	7.496	9.092	9.169	8.478	9.669	9.68	9.692	9.712	9.744	9.689	9.689	10.055	8.49	8.948	8.357	8.34	9.572	9.607	9.65	9.796	8.419	9.526	10.152	9.516	9.516	9.656	9.68	10.583	9.871	10.647	11.165	8.683	8.683	9.462	9.454
Human	202228_s_at	11.559	13.075	10.017	10.201	10.201	10.201	10.408	11.85	12.312	12.312	12.365	12.365	10.574	10.459	11.116	11.506	9.933	12.517	12.552	12.582	12.692	12.709	12.887	12.887	12.729	12.35	13.038	11.973	11.862	12.618	12.639	12.685	11.682	8.816	12.052	11.925	10.971	10.971	11.574	11.296	11.823	12.476	11.764	12.237	10.436	10.436	11.814	11.761
Human	203570_at	7.731	13.312	11.641	8.471	8.471	8.471	9.051	8.019	9.937	9.937	9.805	9.805	7.585	7.21	9.633	7.701	8.079	7.04	7.032	7.025	7.01	6.993	6.843	6.843	6.921	7.766	7.705	7.716	7.776	6.638	6.615	6.586	7.75	7.926	8.963	8.441	8.721	8.721	8.572	8.411	7.381	8.177	7.309	7.184	7.881	7.881	8.955	8.882
Human	204309_at	7.015	6.664	7.798	7.522	7.522	7.522	7.198	7.155	7.08	7.08	7.037	7.037	7.282	7.318	6.971	7.142	7.359	6.957	6.949	6.942	6.963	6.952	6.858	6.858	7.147	7.55	7.305	7.414	7.347	6.827	6.808	6.78	6.939	7.868	7.022	7.05	7.245	7.245	7.282	7.493	7.175	7.024	7.188	7.178	7.589	7.589	7.118	7.123
Human	207609_s_at	7.862	7.92	8.32	8.393	8.393	8.393	8.198	7.608	7.196	7.196	7.077	7.077	8.383	8.54	7.827	7.341	8.138	7.171	7.162	7.148	7.153	7.133	7.191	7.191	6.917	8.099	8.055	7.989	7.921	6.96	6.932	6.894	7.305	8.119	7.396	7.445	8.341	8.341	7.814	7.77	7.762	8.174	7.724	7.652	9.891	9.891	7.759	7.743
Human	202329_at	11.14	10.206	9.011	8.195	8.195	8.195	8.781	10.07	9.379	9.379	9.431	9.431	10.991	10.936	11.334	10.494	10.414	9.741	9.743	9.743	9.706	9.712	9.63	9.63	10	9.408	9.344	9.463	9.555	9.827	9.841	9.842	9.879	9.567	10.338	9.863	8.523	8.523	10.217	10.708	10.403	10.212	10.42	10.68	9.841	9.841	9.396	9.399
Human	218143_s_at	11.075	10.918	11.048	10.747	10.747	10.747	10.801	10.812	10.648	10.648	10.586	10.586	11.283	11.319	11.142	11.144	11.06	10.572	10.568	10.56	10.542	10.536	10.391	10.391	10.692	10.887	10.891	10.827	10.954	10.484	10.472	10.46	10.807	11.032	10.779	10.742	10.897	10.897	10.925	11.043	11.336	11.012	11.365	11.462	10.858	10.858	10.886	10.887
Human	203668_at	9.411	9.185	9.293	9.216	9.216	9.216	9.542	9.596	9.633	9.633	9.279	9.279	9.388	9.277	10.17	9.836	9.848	9.539	9.542	9.54	9.462	9.457	9.387	9.387	9.872	9.587	9.792	9.675	9.809	9.771	9.779	9.79	9.688	9.191	9.482	9.845	9.663	9.663	9.756	9.328	9.744	9.886	9.731	9.84	9.869	9.869	9.773	9.761
Human	221688_s_at	10.386	10.225	9.194	10.262	10.262	10.262	10.384	9.655	9.218	9.218	9.019	9.019	10.592	10.653	10.546	9.811	10.005	9.267	9.272	9.277	9.257	9.261	9.466	9.466	8.467	9.257	9.56	9.096	9.145	9.398	9.418	9.437	9.148	8.744	9.331	10.652	9.657	9.657	9.712	9.874	10.017	9.751	10.041	10.371	9.999	9.999	9.491	9.48
Human	201931_at	10.087	10.96	8.966	11.211	11.211	11.211	11.239	9.321	11.119	11.119	11.371	11.371	9.119	8.987	9.611	9.172	8.952	8.799	8.807	8.812	8.832	8.847	8.938	8.938	9.149	8.494	8.848	8.237	8.605	8.395	8.404	8.413	9.486	7.956	8.846	9.974	10.17	10.17	9.508	10.006	10.811	10.773	10.814	11.452	11.012	11.012	10.266	10.29
Human	201486_at	8.459	10.627	7.191	8.748	8.748	8.748	8.905	8.419	8.863	8.863	8.759	8.759	6.925	6.664	7.982	7.803	7.503	9.178	9.204	9.225	9.272	9.309	9.368	9.368	9.693	8.318	9.359	7.709	8.098	9.023	9.078	9.148	9.378	6.401	8.551	9.052	9.076	9.076	8.039	7.842	7.762	7.775	7.761	7.989	7.069	7.069	8.294	8.266
Human	211178_s_at	9.367	7.256	7.405	7.799	7.799	7.799	7.816	7.846	7.456	7.456	7.384	7.384	9.701	9.961	8.931	8.838	8.199	7.298	7.291	7.284	7.302	7.293	7.195	7.195	7.714	7.597	7.559	7.665	7.632	7.075	7.057	7.036	7.468	8.033	7.331	7.173	7.491	7.491	7.716	7.8	7.725	7.985	7.701	7.667	7.956	7.956	7.486	7.467
Human	200972_at	10.486	11.566	10.954	12.063	12.063	12.063	12.123	11.375	10.98	10.98	10.941	10.941	9.292	8.821	11.294	10.903	10.877	11.917	11.936	11.943	11.982	11.981	11.973	11.973	11.839	12.068	12.619	12.032	12.57	11.594	11.601	11.627	12.296	9.82	12.393	12.193	12.113	12.113	11.753	11.375	12.558	12.464	12.566	13.207	10.054	10.054	11.671	11.68
Human	221531_at	8.394	9.427	6.961	7.295	7.295	7.295	7.607	7.605	7.642	7.642	7.528	7.528	6.786	6.506	8.116	7.206	7.12	7.656	7.664	7.67	7.703	7.719	7.964	7.964	6.981	7.071	7.286	7.007	7.134	7.354	7.369	7.388	8.111	6.785	7.145	8.606	7.793	7.793	7.734	7.912	7.815	7.04	7.886	8.131	7.285	7.285	8.128	8.162
Human	205350_at	7.648	7.555	7.679	7.703	7.703	7.703	7.652	8.028	7.36	7.36	7.413	7.413	8.44	8.602	7.533	8.553	7.88	8.449	8.447	8.436	8.412	8.407	8.229	8.229	7.557	8.181	8.267	8.608	8.573	8.327	8.34	8.335	8.86	8.616	7.143	7.252	7.632	7.632	7.527	7.537	7.757	7.738	7.759	7.653	7.738	7.738	7.954	7.959
Human	202295_s_at	10.91	7.699	9.794	9.547	9.547	9.547	9.946	11.069	10.477	10.477	10.499	10.499	11.447	11.295	12.457	11.098	11.313	10.174	10.175	10.168	10.211	10.198	10.102	10.102	10.657	10.346	10.319	10.742	10.88	9.408	9.388	9.367	11.232	10.122	11.396	11.074	10.173	10.173	12.091	11.035	10.273	11.468	10.165	10.131	10.885	10.885	12.771	12.828
Human	214905_at	7.234	6.903	8.286	7.507	7.507	7.507	7.622	7.502	7.417	7.417	7.522	7.522	7.617	7.683	7.229	7.643	7.842	7.569	7.565	7.564	7.505	7.497	7.45	7.45	7.17	7.828	7.715	7.859	7.85	7.968	7.973	7.972	7.215	7.958	7.731	7.228	7.642	7.642	7.421	7.471	7.314	7.636	7.284	7.146	7.661	7.661	7.463	7.468
Human	221613_s_at	10.509	10.51	8.728	11.126	11.126	11.126	11.031	10.127	10.444	10.444	10.637	10.637	9.629	9.506	10.008	10.657	9.571	9.983	10	10.011	9.858	9.883	9.701	9.701	10.452	8.904	9.535	8.817	9.258	10.392	10.447	10.52	10.593	8.264	10.59	10.935	11.045	11.045	10.345	10.579	10.444	10.575	10.432	10.869	9.77	9.77	10.161	10.139
Human	202862_at	8.051	8.639	7.502	8.562	8.562	8.562	8.709	8.023	8.177	8.177	8.379	8.379	7.474	7.405	7.774	7.759	7.516	8.077	8.084	8.083	7.989	8	7.808	7.808	8.344	7.371	7.223	7.558	7.467	8.083	8.103	8.123	8.917	7.338	7.613	8.642	8.965	8.965	8.146	8.034	8.19	7.447	8.258	8.459	10.627	10.627	9.096	9.168
Human	202986_at	7.334	8.499	8.744	8.398	8.398	8.398	8.903	9.36	8.404	8.404	8.356	8.356	8.015	7.968	8.236	8.397	8.131	11.334	11.354	11.369	11.716	11.733	11.879	11.879	11.442	11.523	12.084	11.036	11.382	10.033	10.005	9.979	11.163	9.268	8.126	7.815	9.163	9.163	8.267	8.339	8.469	8.132	8.5	8.384	8.295	8.295	9.461	9.505
Human	201290_at	11.965	12.618	11.149	11.124	11.124	11.124	11.281	10.948	10.937	10.937	11.048	11.048	11.423	11.401	11.781	11.226	11.025	10.097	10.103	10.099	10.053	10.057	9.865	9.865	10.5	9.671	9.98	9.868	10.2	9.883	9.903	9.936	10.906	9.424	10.944	11.505	10.811	10.811	11.541	11.064	11.11	11.026	11.118	11.403	10.859	10.859	11.407	11.385
Human	213960_at	6.99	7.271	7.937	7.259	7.259	7.259	7.254	8.735	7.859	7.859	7.762	7.762	7.739	7.794	7.48	7.579	7.846	10.562	10.577	10.602	10.683	10.733	10.899	10.899	11.386	9.537	9.834	8.583	8.836	10.573	10.623	10.686	10.212	9.044	7.423	8.253	7.562	7.562	7.556	7.338	7.321	7.599	7.295	6.907	7.346	7.346	7.751	7.745
Human	211595_s_at	10.129	10.376	10.476	10.076	10.076	10.076	10.08	9.848	9.99	9.99	9.958	9.958	9.842	9.896	9.479	9.697	10.154	9.833	9.836	9.837	9.81	9.812	9.924	9.924	9.463	9.84	9.907	9.749	9.925	9.693	9.698	9.7	10.265	9.565	9.699	9.981	9.693	9.693	9.822	9.783	10.167	9.813	10.199	10.344	10.076	10.076	9.832	9.838
Human	210605_s_at	8.822	11.124	10.069	9.553	9.553	9.553	9.968	9.236	10.319	10.319	10.363	10.363	8.536	8.342	9.676	8.727	9.28	9.224	9.217	9.211	9.208	9.201	9.293	9.293	8.568	9.456	9.096	9.495	9.492	9.154	9.152	9.138	9.346	9.984	9.18	9.098	9.617	9.617	9.281	9.057	8.937	8.184	9.006	8.837	9.158	9.158	9.022	8.99
Human	205161_s_at	7.116	7.403	7.5	8.078	8.078	8.078	7.828	7.42	7.45	7.45	7.416	7.416	7.002	6.968	7.131	7.08	7.34	7.346	7.342	7.343	7.333	7.335	7.21	7.21	6.944	7.368	7.347	7.246	7.298	7.556	7.558	7.555	7.017	7.715	7.595	7.513	7.52	7.52	7.496	7.916	8.492	7.487	8.583	8.832	7.687	7.687	7.551	7.561
Human	202888_s_at	8.758	10.334	8.833	7.23	7.23	7.23	7.135	7.634	7.385	7.385	7.39	7.39	9.118	9.593	7.208	7.41	7.202	6.718	6.712	6.709	6.706	6.697	6.782	6.782	6.215	7.007	6.893	7.085	6.967	6.61	6.604	6.59	6.879	7.29	8.69	7.371	7.037	7.037	7.929	8.775	10.736	13.343	10.499	11.276	10.448	10.448	10.06	10.2
Human	210045_at	8.534	8.526	8.095	10.331	10.331	10.331	10.343	8.815	9.656	9.656	10.026	10.026	8.401	8.335	8.654	8.601	8.498	9.008	9.016	9.024	9.1	9.118	8.909	8.909	9.774	8.685	9.075	8.321	8.355	8.832	8.851	8.872	8.861	8.15	8.523	8.756	11.102	11.102	8.647	8.957	8.587	8.339	8.61	8.707	8.953	8.953	9.457	9.504
Human	201945_at	10.002	10.357	10.308	9.665	9.665	9.665	9.72	9.788	9.643	9.643	9.669	9.669	10.156	10.251	9.73	9.931	9.335	9.647	9.644	9.644	9.697	9.695	9.69	9.69	9.79	9.714	9.307	9.771	9.463	9.649	9.648	9.623	9.264	9.898	9.728	9.772	9.466	9.466	9.826	10.076	10.097	9.667	10.136	10.215	10.58	10.58	9.96	9.985
Human	221285_at	6.999	6.773	7.579	7.447	7.447	7.447	7.011	6.882	7.151	7.151	7.36	7.36	7.178	7.3	6.716	6.552	6.915	6.72	6.714	6.708	6.813	6.805	6.809	6.809	7.512	6.965	6.764	7.15	7.083	6.32	6.296	6.267	6.579	7.433	6.808	6.723	6.996	6.996	6.894	7.072	6.814	6.406	6.851	6.84	6.991	6.991	6.989	7.023
Human	203627_at	8.037	9.761	7.27	7.583	7.583	7.583	7.559	8.274	8.34	8.34	8.385	8.385	7.889	7.886	7.595	8.815	8.087	8.418	8.425	8.433	8.379	8.398	8.234	8.234	8.236	7.777	8.029	7.58	7.47	9.02	9.057	9.1	7.811	7.708	8.737	8.042	8.126	8.126	8.21	8.174	8.294	8.216	8.301	8.305	7.408	7.408	8.5	8.474
Human	207736_s_at	6.587	6.261	7.155	6.975	6.975	6.975	6.675	6.468	6.562	6.562	6.687	6.687	6.574	6.547	6.706	6.652	6.575	6.463	6.457	6.454	6.442	6.434	6.457	6.457	6.182	6.586	6.488	6.772	6.697	6.423	6.415	6.404	6.581	7.034	6.639	6.55	6.457	6.457	6.409	6.69	6.408	6.132	6.433	6.339	6.57	6.57	6.574	6.593
Human	210122_at	7.297	6.717	7.479	7.369	7.369	7.369	7.206	7.101	7.06	7.06	7.055	7.055	7.53	7.639	7.004	7.305	7.07	6.998	6.996	6.994	7.068	7.063	7.105	7.105	6.652	7.151	7.019	7.27	7.145	6.918	6.916	6.907	6.554	7.281	6.77	6.986	7.14	7.14	7.091	7.312	6.934	6.61	6.963	6.978	7.597	7.597	7.062	7.078
Human	200704_at	12.283	10.06	9.437	9.822	9.822	9.822	10.125	11.411	10.871	10.871	10.846	10.846	13.567	13.951	12.172	12.336	11.065	10.302	10.302	10.291	10.328	10.326	10.047	10.047	10.94	10.195	10.555	10.402	10.733	9.521	9.508	9.5	11.474	10.265	11.499	11.801	10.637	10.637	11.813	11.546	11.963	11.271	12.025	12.464	10.876	10.876	11.733	11.706
Human	215559_at	7.942	7.473	9.276	8.585	8.585	8.585	8.493	8.449	7.999	7.999	7.837	7.837	7.928	7.944	7.746	7.761	9.121	8.188	8.178	8.165	8.085	8.06	7.95	7.95	7.741	8.99	8.986	9.099	9.147	8.285	8.254	8.218	8.429	9.281	8.755	7.933	8.908	8.908	9.075	8.365	9.219	10.14	9.135	9.085	11.199	11.199	9.953	10.026
Human	205012_s_at	9.574	9.173	9.241	10.531	10.531	10.531	10.34	9.834	10.237	10.237	10.203	10.203	10.02	10.291	8.86	9.201	9.475	10.09	10.105	10.115	10.139	10.141	10.393	10.393	9.418	9.938	10.213	10.056	10.135	10.062	10.078	10.094	10.04	8.55	9.14	9.343	9.917	9.917	9.552	9.274	9.439	9.61	9.424	9.635	10.57	10.57	10.077	10.11
Human	204660_at	9.08	9.23	9.552	8.896	8.896	8.896	9.096	9.137	8.649	8.649	8.766	8.766	9.171	9.203	9.111	8.807	9.1	9.26	9.253	9.249	9.286	9.272	9.323	9.323	8.802	9.853	9.317	9.885	9.732	9.28	9.266	9.244	8.881	10.019	9.253	9.365	8.892	8.892	9.1	9.4	9.329	8.652	9.39	9.312	9.394	9.394	9.121	9.163
Human	209731_at	7.641	7.558	7.521	7.449	7.449	7.449	7.269	7.823	7.407	7.407	7.402	7.402	7.419	7.461	7.266	6.977	7.465	8.075	8.084	8.094	8.097	8.109	8.262	8.262	7.297	7.354	7.168	7.593	7.424	8.049	8.071	8.089	8.245	7.089	7.187	7.254	7.291	7.291	7.982	7.969	7.869	6.901	7.957	8.184	8.095	8.095	7.159	7.166
Human	215735_s_at	8.848	9.284	8.219	9.155	9.155	9.155	9.201	9.017	9.376	9.376	9.149	9.149	8.264	8.068	9.17	8.734	9.305	9.405	9.423	9.439	9.24	9.259	9.26	9.26	8.961	8.833	9.396	8.443	8.302	10.557	10.629	10.708	8.889	7.498	9.034	9.378	9.018	9.018	8.829	8.761	8.778	9.126	8.746	9.051	8.566	8.566	8.874	8.833
Human	220587_s_at	8.95	8.939	9.032	9.021	9.021	9.021	9.009	9.251	8.781	8.781	8.736	8.736	9.693	9.927	8.788	8.47	9.154	9.42	9.425	9.43	9.422	9.424	9.539	9.539	9.596	9.325	9.337	9.324	9.344	9.47	9.474	9.474	9.414	8.833	9.068	9.365	9.093	9.093	9.082	9.175	9.368	8.623	9.436	9.543	9.162	9.162	9.109	9.123
Human	209759_s_at	9.141	9.427	9.056	10.61	10.61	10.61	10.514	9.333	10.117	10.117	10.12	10.12	8.237	7.976	9.252	9.014	9.48	9.135	9.143	9.147	8.98	8.981	8.986	8.986	8.562	8.764	8.913	8.921	8.839	9.483	9.518	9.554	9.824	8.277	9.456	10	9.526	9.526	9.823	9.56	10.149	10.764	10.093	10.467	10.714	10.714	10.139	10.155
Human	36994_at	12.437	12.787	11.728	12.015	12.015	12.015	12.016	12.755	12.214	12.214	12.115	12.115	12.19	12.16	12.257	12.335	12.44	13.274	13.297	13.312	13.332	13.334	13.519	13.519	13.23	13.53	13.909	13.251	12.962	13.291	13.301	13.322	13.183	10.863	12.395	12.424	12.097	12.097	12.641	12.877	12.331	12.349	12.329	12.738	12.001	12.001	12.996	13.028
Human	32029_at	10.21	10.066	11.097	10.623	10.623	10.623	10.326	10.404	10.28	10.28	10.293	10.293	10.749	10.884	10.188	10.186	10.542	10.346	10.343	10.34	10.386	10.382	10.309	10.309	11.044	10.775	10.523	10.573	10.54	10.144	10.128	10.11	10.324	10.704	10.558	10.046	10.309	10.309	10.402	10.375	10.4	10.082	10.429	10.397	10.192	10.192	10.466	10.488
Human	205613_at	8.054	7.438	8.419	8.242	8.242	8.242	8.023	8.943	7.927	7.927	7.971	7.971	7.788	7.637	8.407	8.043	8.411	9.568	9.576	9.588	9.799	9.819	9.994	9.994	10.878	9.644	10.04	8.951	9.239	8.224	8.214	8.198	10.536	8.739	9.23	9.332	7.94	7.94	9.082	8.686	8.309	8.18	8.321	8.266	8.492	8.492	8.604	8.598
Human	206716_at	8.188	7.961	8.327	8.557	8.557	8.557	8.298	8.312	7.907	7.907	7.972	7.972	8.282	8.289	8.192	8.395	8.328	8.398	8.391	8.391	8.407	8.405	8.412	8.412	7.874	8.412	8.087	8.493	8.357	8.589	8.593	8.591	7.918	9.127	8.241	8.228	8.314	8.314	8.447	8.517	8.137	7.605	8.185	8.048	8.635	8.635	14.628	14.98
Human	212849_at	10.268	9.739	10.154	9.926	9.926	9.926	9.972	10.151	9.726	9.726	9.635	9.635	10.277	10.267	10.439	10.121	10.587	10.11	10.109	10.106	10.016	10.013	9.919	9.919	10.128	10.339	10.445	10.177	10.057	10.428	10.429	10.431	10.143	10.286	10.298	10.114	10.125	10.125	10.223	10.214	10.668	10.658	10.669	10.755	10.123	10.123	10.049	10.03
Human	207421_at	8.011	7.81	8.524	8.62	8.62	8.62	7.971	7.92	7.596	7.596	7.84	7.84	8.367	8.524	7.712	7.592	8.091	7.802	7.795	7.789	7.81	7.798	7.751	7.751	8.145	8.394	8.253	8.315	8.27	7.595	7.574	7.545	7.923	8.488	8.091	7.565	7.725	7.725	7.97	8.175	7.688	8.005	7.659	7.517	8.865	8.865	7.824	7.824
Human	209685_s_at	10.68	7.165	8.796	7.726	7.726	7.726	7.545	10.346	8.204	8.204	8.18	8.18	12.365	12.626	11.294	11.652	11.07	11.796	11.822	11.858	12.456	12.512	12.699	12.699	12.306	11.355	11.134	10.099	9.284	10.505	10.461	10.437	9.842	9.034	8.258	7.513	7.348	7.348	8.723	8.389	8.733	9.235	8.687	8.602	8.307	8.307	8.094	8.007
Human	206784_at	8.066	7.541	8.472	8.312	8.312	8.312	8.517	8.062	7.733	7.733	7.83	7.83	8.046	8.019	8.165	8.168	8.18	7.81	7.798	7.788	7.714	7.697	7.606	7.606	8.062	8.41	8.212	8.428	8.358	7.901	7.879	7.85	8.067	9.169	8.075	7.907	8.148	8.148	8.447	9.171	12.531	8.098	12.934	13.886	8.207	8.207	7.86	7.858
Human	203233_at	10.36	9.544	10.49	9.202	9.202	9.202	9.58	9.626	9.458	9.458	9.37	9.37	10.642	10.602	10.94	10.72	9.918	8.982	8.972	8.961	8.951	8.933	8.789	8.789	9.5	9.466	9.187	9.688	9.689	8.612	8.589	8.562	9.637	9.996	9.511	9.541	9.639	9.639	9.952	10.357	10.294	9.921	10.327	10.38	10.096	10.096	8.861	8.789
Human	35671_at	10.68	10.769	10.081	10.777	10.777	10.777	10.655	10.836	10.799	10.799	10.714	10.714	10.726	10.799	10.351	10.435	10.895	11.029	11.039	11.047	11.052	11.067	11.031	11.031	11.404	10.457	10.691	10.429	10.323	11.051	11.076	11.105	11.043	9.987	10.948	10.789	10.364	10.364	10.71	10.504	10.289	10.476	10.272	10.361	10.33	10.33	10.458	10.452
Human	209230_s_at	8.526	10.586	10.369	9.105	9.105	9.105	9.119	9.764	9.367	9.367	8.903	8.903	8.796	8.686	9.636	8.201	9.416	9.258	9.263	9.255	9.032	9.026	8.73	8.73	9.669	8.629	8.581	9.255	9.582	9.093	9.107	9.119	11.424	8.721	10.128	10.608	8.872	8.872	10.679	9.472	9.817	8.786	9.911	9.94	10.313	10.313	9.677	9.628
Human	222094_at	8.094	7.86	8.571	8.264	8.264	8.264	8.33	7.979	8.1	8.1	8.109	8.109	8.346	8.406	8.204	7.778	7.894	7.83	7.823	7.819	7.815	7.802	7.91	7.91	7.624	8.273	7.913	8.347	8.273	7.713	7.693	7.67	8.013	8.522	7.731	7.87	7.744	7.744	8.034	8.257	8.158	7.641	8.205	8.179	8.077	8.077	7.925	7.957
Human	211005_at	10.098	7.199	8.453	7.941	7.941	7.941	7.876	8.429	7.878	7.878	7.832	7.832	10.229	10.349	10.612	8.232	10.816	7.854	7.852	7.845	7.736	7.727	7.587	7.587	8.096	8.311	8.418	8.099	8.075	8.15	8.154	8.15	8.05	8.052	8.099	8.011	7.672	7.672	8.424	8.149	8.19	8.583	8.154	8.226	8.06	8.06	7.982	7.961
Human	221460_at	8.547	8.166	9.461	8.969	8.969	8.969	9.106	8.953	8.906	8.906	8.883	8.883	8.353	8.291	8.545	8.66	9.455	9.177	9.17	9.169	9.127	9.121	9.052	9.052	9.429	9.329	9.117	9.379	9.297	9.2	9.2	9.186	9.401	9.842	9.325	8.622	9.68	9.68	8.964	9.173	8.609	9.248	8.551	8.334	8.946	8.946	8.881	8.887
Human	210165_at	7.89	8.046	8.206	8.15	8.15	8.15	7.863	7.727	7.636	7.636	7.757	7.757	7.773	7.71	8.057	7.928	8.066	7.597	7.59	7.582	7.579	7.564	7.583	7.583	7.445	8.068	7.993	8.171	8.154	7.588	7.575	7.555	7.521	8.279	8.275	7.882	7.681	7.681	7.836	8.339	8.476	10.555	8.287	8.294	8.122	8.122	8.697	8.75
Human	214142_at	7.733	7.51	8.107	8.174	8.174	8.174	7.799	7.929	7.736	7.736	7.847	7.847	7.885	7.939	7.669	7.501	8.067	7.819	7.816	7.808	7.785	7.77	7.805	7.805	7.45	8.279	8.062	8.397	8.359	7.745	7.723	7.696	8.052	8.203	8.066	7.476	7.81	7.81	8.182	9.182	13.024	11.789	13.137	14.259	9.011	9.011	7.719	7.723
Human	202180_s_at	10.482	10.696	9.97	9.12	9.12	9.12	9.765	9.675	9.306	9.306	9.284	9.284	10.345	10.405	10.399	9.831	9.746	8.696	8.695	8.692	8.586	8.581	8.49	8.49	8.286	8.64	8.524	8.817	8.894	8.648	8.662	8.67	9.563	8.798	10.501	10.36	9.641	9.641	10.563	10.187	11.255	11.299	11.251	11.916	9.25	9.25	10.195	10.2
Human	201253_s_at	11.82	11.893	10.097	10.916	10.916	10.916	11.056	11.836	12.308	12.308	12.285	12.285	11.742	11.86	11.408	11.242	11.578	12.079	12.097	12.113	12.013	12.036	12.115	12.115	12.341	11.21	11.727	11.052	11.3	12.479	12.533	12.596	12.257	10.164	10.864	11.648	11.194	11.194	11.546	11.401	11.442	11.584	11.429	11.665	11.29	11.29	11.75	11.724
Human	209083_at	11.43	6.877	7.961	8.11	8.11	8.11	8.643	9.382	8.159	8.159	8.086	8.086	12.22	12.201	12.541	11.436	11.639	8.991	8.999	9.004	9.083	9.096	9.375	9.375	9.181	8.946	9.047	8.541	8.582	8.352	8.345	8.335	9.546	8.144	8.412	8.367	7.853	7.853	8.981	8.651	8.721	9.372	8.662	8.843	8.308	8.308	8.085	8.049
Human	205163_at	8.592	9.111	8.808	15.033	15.033	15.033	14.596	8.478	9.152	9.152	9.201	9.201	8.165	8.01	8.703	8.284	8.841	8.402	8.396	8.392	8.442	8.429	8.415	8.415	8.597	8.679	8.421	8.968	8.866	8.204	8.184	8.155	8.309	8.953	9.228	10.255	13.946	13.946	8.551	9.019	8.572	8.133	8.612	8.621	8.72	8.72	8.435	8.464
Human	203709_at	9.348	9.048	9.637	9.05	9.05	9.05	9.053	9.202	8.849	8.849	8.76	8.76	9.269	9.274	9.333	8.911	9.757	9.165	9.164	9.16	9.157	9.146	9.201	9.201	9.122	9.553	9.669	9.628	9.572	9.148	9.14	9.132	9.137	9.261	9.563	9.586	9.451	9.451	9.325	9.251	9.489	9.449	9.493	9.611	9.472	9.472	9.183	9.172
Human	206813_at	9.188	9.578	10.722	9.532	9.532	9.532	9.731	9.627	9.649	9.649	9.572	9.572	9.879	10.02	9.407	9.012	9.591	9.551	9.539	9.529	9.629	9.612	9.647	9.647	9.305	10.115	9.635	10.336	10.316	9.401	9.371	9.332	8.957	10.754	9.354	9.37	9.949	9.949	9.676	9.754	9.631	8.728	9.714	9.513	9.661	9.661	9.879	9.901
Human	213202_at	8.488	8.651	8.72	8.608	8.608	8.608	8.404	8.631	8.013	8.013	8.078	8.078	8.689	8.788	8.383	8.005	8.435	9.049	9.052	9.057	9.052	9.057	9.094	9.094	8.215	8.845	8.535	8.851	8.675	9.265	9.279	9.289	8.795	8.795	8.508	8.528	8.449	8.449	8.425	8.64	8.234	7.33	8.316	8.271	8.447	8.447	8.337	8.396
Human	203530_s_at	9.757	9.988	8.155	8.87	8.87	8.87	9.388	9.112	9.116	9.116	9.043	9.043	9.771	9.844	9.725	9.414	8.754	8.743	8.756	8.764	8.774	8.791	8.966	8.966	8.395	7.941	8.13	8.085	8.314	8.391	8.407	8.427	9.463	7.357	8.965	9.07	8.236	8.236	9.157	8.794	9.342	8.785	9.392	9.855	8.556	8.556	8.74	8.723
Human	202030_at	8.954	9.752	9.081	9.876	9.876	9.876	9.612	8.7	9.314	9.314	9.351	9.351	8.581	8.53	8.833	8.37	8.875	8.423	8.424	8.42	8.496	8.497	8.667	8.667	8.352	8.666	8.937	8.454	8.481	8	7.998	7.992	8.569	8.315	8.926	9.196	9.661	9.661	8.812	9.116	8.973	8.824	8.986	9.066	9.265	9.265	9.012	8.999
Human	202525_at	8.142	8.5	8.226	8.24	8.24	8.24	8.185	8.6	7.683	7.683	7.775	7.775	8.618	8.722	7.771	7.733	8.22	7.444	7.436	7.429	7.438	7.425	7.422	7.422	7.626	7.996	7.778	8	7.88	7.384	7.369	7.345	7.384	8.377	9.699	9.422	7.737	7.737	9.928	11.252	11.488	10.795	11.551	12.286	8.381	8.381	9.525	9.639
Human	205786_s_at	10.055	5.988	7.213	7.335	7.335	7.335	7.686	8.186	8.572	8.572	8.647	8.647	10.578	10.938	9.169	9.749	7.495	7.398	7.4	7.398	7.287	7.291	7.005	7.005	8.664	7.224	7.485	7.137	7.255	7.038	7.04	7.034	8.949	7.186	7.123	7.131	7.5	7.5	7.952	7.043	6.508	7.282	6.438	6.209	7.273	7.273	7.756	7.749
Human	206353_at	8.055	7.697	8.144	13.836	13.836	13.836	13.479	8.443	12.449	12.449	12.589	12.589	8.283	8.299	7.872	8.68	8.212	8.276	8.277	8.281	8.25	8.253	8.183	8.183	7.752	8.242	8.334	8.123	7.774	8.389	8.405	8.42	8.332	8.203	8.364	9.358	13.419	13.419	7.823	8.431	7.889	8.889	7.799	7.824	8.898	8.898	8.658	8.657
Human	205963_s_at	10.235	10.418	10.108	11.225	11.225	11.225	11.042	10.337	10.962	10.962	11.069	11.069	10.089	10.133	9.875	9.919	10.435	10.34	10.343	10.342	10.356	10.354	10.37	10.37	10.852	10.538	10.581	10.433	10.558	10.237	10.233	10.23	10.4	10.041	10.187	10.628	10.306	10.306	10.345	10.623	10.659	10.367	10.685	10.821	10.697	10.697	10.463	10.458
Human	218121_at	9.074	9.044	8.99	8.856	8.856	8.856	8.575	9.166	8.903	8.903	9.046	9.046	9.538	9.718	8.82	8.624	8.943	9.251	9.256	9.259	9.261	9.264	9.275	9.275	9.505	9.17	9.318	9.126	9.001	8.97	8.963	8.963	9.811	8.67	8.886	8.553	8.614	8.614	9.069	9.365	8.875	8.933	8.87	8.929	9.073	9.073	8.94	8.942
Human	212331_at	10.393	9.215	8.471	9.528	9.528	9.528	10.053	10.006	9.899	9.899	9.927	9.927	10.642	10.749	10.398	10.807	9.547	9.878	9.891	9.9	9.773	9.797	9.603	9.603	9.854	8.992	9.327	8.762	8.601	10.382	10.436	10.491	10.1	8.564	10.231	9.995	10.419	10.419	9.873	9.081	9.799	10.504	9.735	9.969	9.797	9.797	10.005	9.955
Human	218373_at	9.329	9.852	8.301	10.827	10.827	10.827	10.748	9.949	10.25	10.25	10.395	10.395	8.656	8.512	9.337	9.338	8.783	10.731	10.747	10.758	10.832	10.846	10.93	10.93	10.94	10.209	10.665	10.238	10.646	10.568	10.598	10.638	10.659	9.073	9.275	9.861	10.113	10.113	9.601	9.565	9.468	9.634	9.453	9.539	9.29	9.29	9.84	9.793
Human	201069_at	9.348	12.944	11.145	10.32	10.32	10.32	11.126	9.706	11.334	11.334	11.362	11.362	9.292	9.1	10.07	10.132	9.816	8.575	8.569	8.56	8.532	8.526	8.377	8.377	8.975	9.077	9.276	8.804	8.583	8.36	8.353	8.339	9.039	9.197	9.157	11.094	11.746	11.746	10.433	10.339	9.728	11.306	9.584	9.411	9.438	9.438	9.734	9.589
Human	215715_at	8.346	8.151	8.882	8.465	8.465	8.465	8.304	8.534	8.39	8.39	8.422	8.422	8.861	8.999	8.15	8.963	8.717	8.405	8.399	8.392	8.371	8.36	8.229	8.229	8.317	9.042	8.868	8.838	8.625	8.585	8.571	8.552	8.132	9.105	8.497	8.375	8.231	8.231	8.52	8.572	8.509	9.14	8.452	8.33	8.804	8.804	8.799	8.789
Human	215912_at	6.654	7	7.229	7.489	7.489	7.489	7.78	6.775	6.728	6.728	6.793	6.793	7.05	7.14	6.641	6.69	7.02	6.703	6.697	6.688	6.745	6.73	6.71	6.71	6.659	7.327	7.116	7.385	7.337	6.543	6.52	6.492	6.456	7.383	6.915	6.806	7.13	7.13	6.757	6.838	6.818	6.705	6.828	6.73	7.115	7.115	6.79	6.805
Human	205970_at	8.37	8.82	9.052	8.343	8.343	8.343	8.515	9.862	8.284	8.284	8.252	8.252	8.158	8.102	8.298	8.213	8.574	12.182	12.212	12.232	12.281	12.287	12.314	12.314	12.933	11.965	12.34	12.025	11.517	11.604	11.6	11.608	13.083	9.07	8.468	8.364	8.978	8.978	8.72	8.461	8.59	9.344	8.522	8.533	8.718	8.718	8.417	8.374
Human	215274_at	8.166	8.052	8.407	8.049	8.049	8.049	7.864	7.855	7.609	7.609	7.64	7.64	8.381	8.52	7.85	8	7.901	7.642	7.632	7.623	7.62	7.61	7.671	7.671	7.708	8.055	7.979	8.047	7.902	7.558	7.547	7.528	7.731	8.73	7.427	7.652	7.687	7.687	7.962	8.198	8.17	7.688	8.214	8.128	7.944	7.944	9.271	9.363
Human	823_at	7.504	7.18	8.635	8.501	8.501	8.501	8.722	9.378	8.914	8.914	8.872	8.872	7.963	7.775	9.074	7.957	8.785	9.807	9.815	9.822	10.158	10.172	10.364	10.364	9.864	9.907	10.304	9.566	9.434	8.733	8.701	8.676	9.22	8.982	9.925	9.568	9.176	9.176	9.696	8.639	7.999	8.186	7.982	7.73	8.642	8.642	9.475	9.491
Human	209661_at	9.221	10.002	9.531	9.107	9.107	9.107	9.216	9.392	9.35	9.35	9.42	9.42	9.804	9.942	9.255	9.321	8.79	9.253	9.248	9.243	9.274	9.258	9.3	9.3	9.124	9.579	9.108	9.939	9.71	8.999	8.981	8.954	9.409	9.803	9.276	8.851	9.072	9.072	9.42	9.526	9.188	9.003	9.205	9.074	9.68	9.68	10.073	10.145
Human	209159_s_at	7.948	7.896	8.396	8.209	8.209	8.209	8.22	10.304	12.241	12.241	12.672	12.672	7.984	7.93	7.789	9.604	8.693	12.594	12.616	12.639	12.598	12.59	12.921	12.921	12.243	12.489	12.66	12.915	12.599	13.171	13.199	13.236	11.993	10.2	8.346	8.226	8.926	8.926	8.612	8.681	8.286	8.523	8.264	8.053	8.155	8.155	8.093	8.055
Human	219751_at	7.211	6.106	6.901	7.342	7.342	7.342	7.062	7.301	7.137	7.137	7.467	7.467	6.982	6.988	7.009	7.064	6.664	7.586	7.592	7.599	7.451	7.466	7.61	7.61	7.248	6.905	7.033	6.829	6.736	8.74	8.782	8.831	6.725	6.993	7.569	6.938	6.773	6.773	7.19	6.658	7.328	6.863	7.37	7.419	6.901	6.901	7.964	8.018
Human	210518_at	7.108	6.985	7.986	7.509	7.509	7.509	7.248	7.589	7.272	7.272	7.321	7.321	7.522	7.647	6.97	7.048	7.458	7.944	7.945	7.948	8.1	8.105	8.334	8.334	7.453	7.932	7.861	7.891	7.735	7.466	7.454	7.44	7.687	7.882	7.564	7.032	7.434	7.434	7.425	7.401	7.177	7.269	7.169	6.964	7.28	7.28	7.204	7.208
Human	202268_s_at	10.346	10.934	8.408	9.897	9.897	9.897	9.86	9.716	9.97	9.97	10.078	10.078	8.95	8.829	9.644	9.457	8.237	10.002	10.022	10.036	9.977	10.008	10.16	10.16	9.782	8.864	9.394	8.695	8.666	10.34	10.397	10.461	10.123	7.91	10.091	10.487	9.543	9.543	9.631	9.199	9.753	9.219	9.802	10.182	9.093	9.093	9.456	9.445
Human	206517_at	8.003	7.733	8.608	7.836	7.836	7.836	7.742	7.867	7.317	7.317	7.166	7.166	9.164	9.596	7.379	7.49	7.871	7.482	7.478	7.472	7.508	7.498	7.595	7.595	7.054	7.974	7.878	7.932	7.848	7.389	7.373	7.354	7.289	7.924	7.321	7.404	7.401	7.401	7.942	7.947	7.341	7.822	7.297	7.17	8.367	8.367	12.258	12.489
Human	204802_at	6.675	5.763	6.794	10.633	10.633	10.633	11.013	7.546	9.985	9.985	9.72	9.72	6.547	6.467	6.934	6.461	6.852	6.416	6.413	6.404	6.425	6.411	6.455	6.455	6.291	6.743	6.595	6.991	6.708	6.334	6.331	6.321	6.328	6.693	9.305	6.986	7.878	7.878	8.884	7.529	6.302	6.586	6.276	6.187	6.6	6.6	7.257	7.268
Human	218074_at	10.784	11.35	9.924	11.383	11.383	11.383	11.374	10.521	10.642	10.642	10.7	10.7	10.347	10.267	10.606	10.373	10.689	10.578	10.593	10.601	10.604	10.619	10.715	10.715	10.645	9.87	10.33	9.971	10.31	10.343	10.362	10.395	11.042	8.985	10.157	10.546	10.64	10.64	10.555	10.454	10.735	10.435	10.762	11.159	10.658	10.658	10.522	10.521
Human	202370_s_at	11.391	11.876	9.692	9.608	9.608	9.608	10.081	10.349	10.704	10.704	10.745	10.745	10.866	10.803	11.218	10.624	10.815	10.067	10.074	10.08	10.087	10.11	9.809	9.809	11.116	9.219	9.546	9.118	9.684	9.665	9.689	9.716	10.854	9.414	10.233	10.624	10.066	10.066	10.309	9.888	9.658	9.973	9.629	9.76	9.464	9.464	9.638	9.593
Human	204130_at	7.279	7.279	7.959	7.781	7.781	7.781	7.762	7.845	7.62	7.62	7.542	7.542	7.409	7.332	7.942	7.478	8.066	7.523	7.516	7.508	7.452	7.442	7.319	7.319	7.453	7.947	7.765	7.873	7.56	7.871	7.87	7.864	7.198	8.246	8.745	7.945	7.89	7.89	8.338	9.286	11.417	9.874	11.557	12.379	7.821	7.821	11.761	11.954
Human	202397_at	9.616	11.614	9.818	9.663	9.663	9.663	9.855	9.073	9.243	9.243	9.232	9.232	8.802	8.71	9.046	8.693	9.901	9.054	9.056	9.053	9.147	9.146	8.999	8.999	9.786	9.199	9.463	9.181	9.517	8.672	8.663	8.655	8.953	8.769	8.742	8.9	8.906	8.906	9.169	9.622	8.837	8.732	8.847	8.909	9.271	9.271	8.528	8.494
Human	204428_s_at	7.716	7.857	7.589	7.861	7.861	7.861	7.854	7.75	7.767	7.767	7.814	7.814	8.186	8.337	7.687	7.696	7.617	7.581	7.586	7.584	7.245	7.238	7.176	7.176	7.139	7.417	7.478	7.509	7.584	9.049	9.112	9.17	7.52	7.002	7.286	7.624	7.359	7.359	7.762	7.319	6.833	7.253	6.795	6.796	10.583	10.583	7.608	7.605
Human	209401_s_at	7.923	8.184	8.997	7.87	7.87	7.87	8.513	8.019	8.13	8.13	8.023	8.023	7.672	7.626	7.829	8	8.037	8.189	8.183	8.179	8.131	8.122	8.097	8.097	7.268	8.518	8.169	8.518	8.601	8.464	8.461	8.452	8.01	8.798	8.149	7.979	8.451	8.451	7.989	8.055	7.827	6.948	7.907	7.766	8.316	8.316	8.07	8.116
Human	201633_s_at	8.782	9.672	8.455	8.091	8.091	8.091	8.681	8.383	8.205	8.205	8.242	8.242	7.903	7.69	8.754	8.581	8.321	8.682	8.686	8.691	8.76	8.767	9.003	9.003	7.597	8.229	8.037	8.474	8.37	8.409	8.412	8.406	8.752	8.258	8.783	9.135	8.968	8.968	8.295	9.048	9.508	8.1	9.636	9.947	8.523	8.523	8.658	8.685
Human	205346_at	8.331	8.764	9.265	8.199	8.199	8.199	8.654	8.232	8.506	8.506	8.452	8.452	8.519	8.491	8.831	7.951	8.778	8.165	8.158	8.151	8.162	8.144	8.166	8.166	8.458	8.84	8.776	8.913	8.829	7.975	7.949	7.914	8.281	8.851	7.833	7.926	8.81	8.81	8.133	8.136	8.096	7.988	8.106	7.972	8.516	8.516	8.153	8.163
Human	205428_s_at	7.954	7.747	8.933	8.105	8.105	8.105	8.032	9.056	8.393	8.393	8.056	8.056	8.339	8.431	7.985	7.768	8.78	10.043	10.057	10.068	9.755	9.742	9.88	9.88	9.137	9.413	9.765	10.31	11.217	10.879	10.938	11.001	11.023	8.517	8.179	7.754	8.465	8.465	8.393	9.195	8.082	9.15	7.985	7.911	8.207	8.207	8.004	7.948
Human	213632_at	7.929	7.464	7.913	8.437	8.437	8.437	8.255	7.846	8.264	8.264	8.073	8.073	8.167	8.321	7.543	7.57	7.561	7.733	7.731	7.729	7.799	7.799	7.829	7.829	7.859	7.755	7.552	7.812	7.69	7.566	7.557	7.54	7.522	7.99	7.549	7.654	8.466	8.466	7.762	8.005	7.54	7.043	7.585	7.513	9.187	9.187	8.038	8.084
Human	206697_s_at	8.089	7.539	8.239	7.895	7.895	7.895	7.988	8.596	9.205	9.205	9.214	9.214	8.883	9.04	7.956	9.518	8.026	8.433	8.433	8.435	8.417	8.423	8.326	8.326	8.456	8.027	7.733	8.156	7.992	8.41	8.415	8.414	8.715	8.374	7.68	7.477	7.524	7.524	8.74	7.894	7.789	7.367	7.828	7.751	14.455	14.455	8.317	8.33
Human	221022_s_at	8.018	8.16	8.768	8.908	8.908	8.908	8.914	8.448	8.262	8.262	8.2	8.2	8.617	8.695	8.285	8.074	8.852	8.305	8.296	8.288	8.299	8.284	8.262	8.262	8.602	8.895	8.889	8.926	8.843	8.179	8.161	8.128	8.317	9.267	8.73	8.529	8.762	8.762	8.511	8.942	8.868	8.957	8.86	8.756	8.337	8.337	8.153	8.112
Human	212045_at	9.901	9.986	10.465	9.544	9.544	9.544	9.48	9.696	9.932	9.932	9.72	9.72	9.405	9.399	9.439	9.516	10.07	9.665	9.66	9.653	9.692	9.685	9.609	9.609	9.639	9.891	9.948	9.975	10.353	9.553	9.533	9.517	9.488	10.213	9.694	9.403	9.646	9.646	9.802	9.949	9.91	9.408	9.955	9.907	9.673	9.673	9.769	9.764
Human	209046_s_at	11.96	11.772	9.613	12.307	12.307	12.307	11.928	12.177	12.955	12.955	13.053	13.053	11.829	11.945	11.371	11.582	11.035	12.753	12.784	12.803	12.748	12.77	12.835	12.835	12.604	11.789	12.379	11.839	12.229	12.871	12.924	12.988	13.181	9.547	11.71	12.171	12.046	12.046	11.61	11.858	11.135	11.036	11.144	11.514	10.625	10.625	11.644	11.637
Human	200840_at	12.493	12.433	10.967	12.528	12.528	12.528	12.366	11.639	11.649	11.649	11.881	11.881	12.091	12.197	11.749	11.507	11.587	11.116	11.134	11.146	11.127	11.147	11.177	11.177	11.409	10.247	11.011	10.295	10.751	10.988	11.022	11.072	11.592	9.192	11.807	11.785	11.078	11.078	11.971	11.572	11.462	11.46	11.462	11.906	11.016	11.016	11.402	11.371
Human	206363_at	9.271	6.551	7.254	10.632	10.632	10.632	10.538	8.524	8.785	8.785	8.55	8.55	8.524	8.256	9.909	9.649	8.461	8.084	8.087	8.086	7.965	7.967	7.829	7.829	8.742	8.087	8.162	7.879	7.735	8.025	8.038	8.044	9.121	7.788	7.616	9.02	10.56	10.56	8.723	9.03	8.041	11.874	7.693	7.664	9.286	9.286	10.197	10.231
Human	218447_at	10.108	11.147	9.213	10.137	10.137	10.137	10.001	9.701	10.616	10.616	10.806	10.806	8.766	8.643	9.203	9.025	9.266	10.386	10.403	10.416	10.455	10.472	10.588	10.588	10.615	9.608	9.897	9.749	9.939	9.828	9.84	9.867	11.295	8.647	8.898	9.551	10.324	10.324	9.287	9.457	9.578	9.385	9.596	9.861	9.433	9.433	9.841	9.867
Human	204613_at	10.273	8.367	9.186	9.07	9.07	9.07	8.797	9.447	9.356	9.356	9.33	9.33	10.996	11.008	10.82	10.868	9.64	8.75	8.741	8.732	8.728	8.713	8.619	8.619	8.838	9.288	9.349	9.354	9.332	8.513	8.487	8.461	9.116	9.778	8.975	8.672	8.715	8.715	9.59	9.25	9.342	9.958	9.287	9.113	9.697	9.697	10.625	10.697
Human	204818_at	6.964	7.075	7.765	7.388	7.388	7.388	7.278	7.636	7.245	7.245	7.229	7.229	7.323	7.323	7.024	7.625	7.646	7.52	7.516	7.514	7.466	7.465	7.459	7.459	7.355	7.495	7.534	7.506	7.384	7.523	7.518	7.511	7.846	7.971	8.023	8.458	7.713	7.713	7.885	9.491	11.365	12.177	11.291	12	11.431	11.431	7.877	7.831
Human	203938_s_at	9.376	8.285	8.413	8.566	8.566	8.566	8.536	9.188	8.869	8.869	8.889	8.889	9.718	9.807	9.544	9.328	9.273	9.257	9.263	9.27	9.228	9.233	9.195	9.195	9.391	8.82	8.964	9.002	8.978	9.68	9.71	9.741	8.878	8.536	9.147	9.265	8.505	8.505	8.976	8.969	8.871	8.922	8.867	9.006	8.693	8.693	9.196	9.202
Human	201195_s_at	9.791	11.394	10.779	8.978	8.978	8.978	9.067	9.559	8.676	8.676	8.576	8.576	9.131	9.029	9.331	9.09	9.498	10.389	10.4	10.409	10.438	10.449	10.542	10.542	10.807	10.156	10.324	9.974	9.866	10.114	10.132	10.15	10.77	9.193	8.548	9.65	9.146	9.146	9.039	9.868	8.356	8.969	8.3	8.179	9.305	9.305	9.381	9.399
Human	203028_s_at	11.696	10.801	10.622	9.638	9.638	9.638	10.025	10.671	10.033	10.033	9.774	9.774	12.464	12.554	12.091	12.476	11.549	9.523	9.518	9.511	9.444	9.437	9.222	9.222	10.006	9.759	9.87	9.745	9.957	9.136	9.124	9.1	10.671	10.068	11.193	11.185	9.91	9.91	11.339	11.211	11.621	11.358	11.645	11.969	10.561	10.561	10.743	10.748
Human	203027_s_at	8.216	8.651	9.105	8.227	8.227	8.227	8.082	8.283	7.934	7.934	7.853	7.853	8.423	8.445	8.415	7.751	8.223	8.326	8.322	8.315	8.401	8.388	8.549	8.549	7.879	8.892	8.315	8.941	8.868	8.077	8.055	8.018	8.036	8.773	7.77	8.077	8.58	8.58	8.306	8.834	8.67	7.747	8.753	8.799	8.645	8.645	8.062	8.082
Human	213892_s_at	10.257	10.365	9.339	8.836	8.836	8.836	9.27	9.495	8.576	8.576	8.591	8.591	10.116	10.116	10.248	9.696	9.936	8.956	8.961	8.96	9.017	9.013	9.022	9.022	9.018	8.716	8.556	9.182	8.979	8.789	8.797	8.787	8.864	8.46	10.085	9.967	8.96	8.96	9.856	10.072	9.851	9.406	9.891	10.21	9.93	9.93	9.772	9.779
Human	214555_at	6.865	6.194	7.396	7.132	7.132	7.132	6.744	6.718	6.664	6.664	6.578	6.578	7.492	7.65	6.884	6.796	6.747	6.508	6.505	6.5	6.456	6.442	6.373	6.373	6.267	6.97	6.798	7.053	6.832	6.509	6.504	6.492	6.771	6.819	6.891	6.901	6.712	6.712	6.592	6.803	6.698	7.002	6.67	6.69	7.226	7.226	6.685	6.687
Human	205845_at	9.045	8.906	9.605	8.969	8.969	8.969	9.161	9.209	8.637	8.637	8.488	8.488	9.237	9.242	9.206	9.211	9.698	9.136	9.133	9.125	9.103	9.091	8.979	8.979	8.658	9.902	9.986	9.611	9.558	9.161	9.151	9.135	9.108	9.444	9.229	9.104	8.99	8.99	9.352	9.014	9.16	9.941	9.089	9.091	9.625	9.625	9.24	9.172
Human	213535_s_at	11.554	11.502	11.19	10.236	10.236	10.236	10.379	10.666	10.923	10.923	10.891	10.891	10.823	10.656	11.292	11.407	12.071	10.484	10.492	10.495	10.447	10.452	10.509	10.509	10.52	10.221	10.619	10.235	10.606	10.762	10.794	10.831	10.288	9.641	10.596	10.844	10.366	10.366	10.657	10.929	10.878	10.75	10.89	11.117	10.491	10.491	10.392	10.35
Human	38069_at	10.1	10.025	10.042	9.913	9.913	9.913	9.95	9.995	9.775	9.775	9.655	9.655	9.749	9.588	10.511	10.346	10.311	10.169	10.177	10.183	10.16	10.165	10.126	10.126	10.671	10.021	10.032	9.96	9.914	9.995	10.006	10.013	10.765	9.315	10.151	10.189	9.789	9.789	9.971	10.114	9.77	10.13	9.737	9.872	9.901	9.901	10.227	10.242
Human	215712_s_at	8.662	8.275	9.405	9.145	9.145	9.145	9.202	8.664	8.975	8.975	9.027	9.027	8.375	8.333	8.6	8.121	9.015	8.588	8.577	8.566	8.62	8.594	8.488	8.488	8.977	9.38	8.716	9.707	9.161	8.357	8.329	8.29	8.469	9.693	9.139	8.583	9.273	9.273	8.894	9.144	8.946	9.075	8.935	8.871	10.247	10.247	9.098	9.116
Human	206534_at	8.636	8.607	9.433	8.787	8.787	8.787	9.032	9.161	8.932	8.932	8.863	8.863	9.09	9.21	8.652	8.477	8.796	9.659	9.658	9.664	9.727	9.733	10.035	10.035	9.413	9.736	9.294	9.486	9.232	9.633	9.619	9.607	9.284	9.815	9.339	9.042	9.649	9.649	8.796	8.889	8.66	8.183	8.704	8.475	8.741	8.741	8.791	8.829
Human	210139_s_at	7.771	11.311	9.161	10.768	10.768	10.768	11.293	10.527	12.234	12.234	12.402	12.402	7.714	7.08	10.817	10.243	10.162	11.513	11.497	11.477	11.714	11.722	11.6	11.6	11.803	10.797	11.273	11.394	12.015	10.02	9.986	9.975	12.483	13.176	8.153	11.76	12.557	12.557	10.106	9.833	9.911	12.448	9.68	9.346	8.745	8.745	9.735	9.583
Human	205891_at	8.3	8.454	10.655	8.043	8.043	8.043	7.991	8.394	8.004	8.004	7.965	7.965	7.7	7.654	7.768	7.633	8.108	8.312	8.307	8.303	8.358	8.354	8.363	8.363	8.525	8.623	8.756	8.523	8.376	8.167	8.152	8.143	8.075	8.885	9.545	8.696	8.621	8.621	8.794	9.16	10.037	7.971	10.225	10.55	7.85	7.85	7.641	7.621
Human	202308_at	9.255	9.35	9.563	9.28	9.28	9.28	9.456	9.625	9.272	9.272	9.036	9.036	9.075	8.959	9.7	8.706	10.136	9.617	9.62	9.615	9.674	9.665	9.364	9.364	10.321	10.059	10.481	10.075	10.4	9.281	9.273	9.272	9.786	9.251	9.793	9.445	9.535	9.535	9.939	9.585	9.571	11.085	9.433	9.511	10.755	10.755	9.463	9.441
Human	203236_s_at	10.183	8.544	9.733	9.469	9.469	9.469	9.57	9.426	9.712	9.712	9.671	9.671	10.009	9.957	10.24	10.774	9.503	8.907	8.905	8.901	8.87	8.867	8.72	8.72	9.26	9.01	8.893	8.996	9.021	8.65	8.647	8.638	9.606	9.116	9.85	9.837	9.4	9.4	9.733	9.911	10.418	8.967	10.55	10.984	9.571	9.571	9.026	9.045
Human	203537_at	9.431	9.446	8.559	8.045	8.045	8.045	8.03	9.034	8.649	8.649	8.6	8.6	9.07	8.992	9.326	9.017	9.071	9.336	9.346	9.353	9.184	9.198	9.213	9.213	9.013	8.722	9.027	8.564	8.599	9.915	9.961	10.013	9.626	8.26	8.956	9.051	7.835	7.835	8.791	8.753	8.675	9.323	8.616	8.7	8.676	8.676	9.1	9.105
Human	203464_s_at	8.72	8.918	9.129	8.802	8.802	8.802	8.783	9.35	9.231	9.231	9.043	9.043	8.517	8.449	8.818	8.638	8.847	9.762	9.771	9.776	9.754	9.762	9.814	9.814	10.048	9.456	9.607	9.43	9.74	9.734	9.745	9.754	10.021	8.86	8.897	9.642	8.792	8.792	9.285	8.855	8.757	8.644	8.767	8.83	8.881	8.881	8.594	8.565
Human	35617_at	9.089	9.98	8.853	8.029	8.029	8.029	8.233	8.533	8.542	8.542	8.485	8.485	8.018	7.86	8.631	8.783	8.902	8.462	8.459	8.454	8.446	8.444	8.345	8.345	8.79	8.625	8.668	8.556	8.459	8.498	8.501	8.498	8.354	8.754	8.064	8.274	8.121	8.121	8.771	8.862	9.348	9.222	9.359	9.484	8.42	8.42	8.801	8.777
Human	200816_s_at	10.257	10.736	9.537	10.699	10.699	10.699	10.665	10.604	10.578	10.578	10.666	10.666	9.865	9.776	10.432	10.068	9.776	11.289	11.309	11.325	11.382	11.385	11.721	11.721	10.901	11.626	12.09	11.282	11.612	11.283	11.294	11.323	10.925	9.107	10.29	10.781	10.134	10.134	10.195	9.256	10.117	10.502	10.082	10.366	9.228	9.228	10.235	10.199
Human	202054_s_at	9.401	8.826	8.936	10.292	10.292	10.292	10.351	10.335	10.026	10.026	10.065	10.065	9.515	9.514	9.331	9.487	9.366	10.043	10.051	10.056	10.084	10.099	9.915	9.915	10.479	9.365	9.618	9.467	9.32	9.962	9.981	10.008	10.103	9.221	11.452	11.51	10.134	10.134	10.877	9.903	10.52	11.088	10.469	10.74	11.081	11.081	11.009	11.04
Human	205623_at	8.108	7.119	8.15	8.209	8.209	8.209	8.166	8.554	7.74	7.74	7.793	7.793	7.785	7.61	7.779	7.145	7.99	7.781	7.78	7.776	7.799	7.792	7.743	7.743	7.817	7.844	7.596	8.099	7.761	7.584	7.571	7.551	7.951	7.853	12.434	11.831	8.353	8.353	9.76	9.895	8.062	7.619	8.102	8.18	7.777	7.777	7.874	7.897
Human	209092_s_at	9.932	10.179	9.158	9.361	9.361	9.361	9.548	9.466	9.37	9.37	9.236	9.236	9.2	9.046	9.799	9.937	9.615	9.355	9.36	9.361	9.394	9.39	9.534	9.534	9.475	9.532	9.915	9.578	10.117	9.225	9.228	9.24	9.232	8.842	9.612	9.94	9.434	9.434	9.594	9.572	10.274	10.437	10.26	10.531	9.658	9.658	9.956	9.946
Human	220690_s_at	8.252	8.877	8.345	9.548	9.548	9.548	9.52	8.597	8.851	8.851	8.812	8.812	7.882	7.886	7.909	7.55	8.029	8.319	8.323	8.325	8.441	8.446	8.641	8.641	8.205	8.261	8.271	8.206	8.246	7.885	7.882	7.88	8.259	7.889	9.179	9.447	8.936	8.936	9.075	8.913	9.191	8.367	9.266	9.515	8.381	8.381	8.817	8.844
Human	207110_at	6.559	5.91	6.783	8.662	8.662	8.662	8.783	6.909	6.881	6.881	6.964	6.964	6.836	6.88	6.564	6.585	6.61	7.284	7.285	7.29	6.901	6.89	7.073	7.073	6.528	6.899	6.621	7.381	6.852	9.428	9.501	9.572	6.355	7.191	6.856	7.036	8.32	8.32	6.585	6.828	6.745	6.454	6.771	6.76	6.716	6.716	7.017	7.061
Human	210037_s_at	7.844	7.489	8.142	7.795	7.795	7.795	7.841	7.668	7.199	7.199	7.182	7.182	8.5	8.792	7.305	7.353	7.701	7.339	7.336	7.331	7.319	7.308	7.307	7.307	6.91	7.693	7.6	7.76	7.607	7.451	7.45	7.44	7.154	7.647	8.228	8.612	7.912	7.912	7.793	7.83	7.799	7.86	7.794	7.861	7.54	7.54	7.238	7.227
Human	204534_at	7.383	6.647	7.197	7.443	7.443	7.443	7.269	7.467	9.415	9.415	10.092	10.092	7.58	7.636	7.509	7.163	7.197	7.044	7.041	7.039	6.976	6.971	7.003	7.003	6.727	7.189	7.077	7.176	7.182	7.324	7.329	7.334	6.977	7.372	6.817	6.958	6.852	6.852	7.498	7.342	7.043	7.076	7.04	7.036	14.472	14.472	7.178	7.188
Human	203271_s_at	10.332	10.02	11.037	10.09	10.09	10.09	10.379	10.389	10.061	10.061	9.96	9.96	10.538	10.555	10.543	10.31	10.705	10.502	10.495	10.488	10.499	10.482	10.464	10.464	10.589	10.974	10.683	11.183	11.079	10.429	10.412	10.384	10.454	11.264	10.617	10.398	10.628	10.628	10.256	10.301	10.349	10.163	10.366	10.193	10.553	10.553	10.257	10.264
Human	202022_at	9.518	10.167	10.085	9.101	9.101	9.101	9.178	11.055	11.604	11.604	11.623	11.623	9.351	9.196	10.041	9.539	10.049	13.014	13.032	13.043	12.95	12.938	13.049	13.049	13.383	13.267	13.369	13.431	13.386	13.294	13.306	13.329	13.369	11.045	9.596	8.982	9.336	9.336	9.717	10.108	9.781	10.202	9.743	9.653	10.326	10.326	9.455	9.419
Human	206982_at	6.129	6.148	6.667	6.768	6.768	6.768	6.221	6.206	6.128	6.128	6.275	6.275	6.547	6.603	6.269	6.455	6.462	6.05	6.043	6.035	6.063	6.05	6.055	6.055	6.228	6.503	6.422	6.588	6.512	5.942	5.914	5.891	5.921	6.798	6.225	6.273	6.203	6.203	6.245	6.324	6.083	6.14	6.078	5.895	6.712	6.712	6.496	6.513
Human	207519_at	8.454	7.57	9.493	8.805	8.805	8.805	8.755	8.983	8.906	8.906	8.736	8.736	8.66	8.751	8.042	8.753	9.239	8.889	8.881	8.874	8.853	8.842	8.694	8.694	8.867	9.258	9.26	9.342	9.199	9.016	8.996	8.973	8.695	9.773	8.811	8.34	9.184	9.184	9.237	8.894	8.999	9.734	8.932	8.74	9.144	9.144	8.872	8.864
Human	202179_at	9.461	8.997	9.207	8.634	8.634	8.634	8.865	8.971	8.865	8.865	8.819	8.819	8.934	8.866	9.26	8.672	9.009	8.735	8.734	8.735	8.71	8.714	8.838	8.838	8.125	8.332	8.49	8.539	8.575	9.163	9.177	9.189	8.142	8.833	8.846	9.172	8.698	8.698	9.028	9.046	8.829	8.283	8.879	8.931	8.871	8.871	9.186	9.207
Human	201941_at	9.827	10.09	9.232	8.71	8.71	8.71	9.181	9.955	9.828	9.828	9.748	9.748	9.95	10.118	9.313	9.744	8.8	9.581	9.585	9.588	9.676	9.692	9.747	9.747	10.023	9.128	9.414	9.003	9.065	9.106	9.111	9.121	9.915	9.167	11.036	10.167	9.536	9.536	10.393	9.838	10.073	10.672	10.019	10.206	10.032	10.032	10.037	10.044
Human	213020_at	8.581	8.953	8.514	8.562	8.562	8.562	9.042	8.906	8.991	8.991	9.114	9.114	7.758	7.543	8.694	8.564	8.325	9.488	9.493	9.504	9.545	9.57	9.669	9.669	9.316	8.531	8.377	8.505	8.601	9.532	9.549	9.576	9.311	8.932	9.294	8.984	9.774	9.774	8.843	8.798	9.048	7.675	9.172	9.224	8.787	8.787	8.991	9.062
Human	212676_at	8.641	9.683	7.794	7.716	7.716	7.716	7.819	8.613	9.46	9.46	9.428	9.428	7.339	7.071	8.406	8.484	7.979	9.278	9.288	9.3	9.342	9.371	9.389	9.389	9.317	8.252	8.283	8.104	7.965	9.492	9.534	9.576	8.789	8.295	8.665	9.029	8.514	8.514	8.237	8.416	9.077	8.335	9.144	9.363	8.353	8.353	8.426	8.418
Human	208776_at	9.13	8.768	8.246	9.837	9.837	9.837	9.805	9.207	9.536	9.536	9.669	9.669	8.545	8.506	8.722	8.898	8.729	9.698	9.704	9.712	9.719	9.734	9.959	9.959	9.427	9.132	9.466	9.077	9.108	9.933	9.965	9.998	9.264	9.058	9.134	9.125	8.921	8.921	8.828	8.655	8.251	8.722	8.208	8.076	8.355	8.355	8.562	8.54
Human	212338_at	6.532	8.009	6.304	6.599	6.599	6.599	6.329	7.221	7.362	7.362	7.158	7.158	6.514	6.382	6.865	6.907	6.64	6.669	6.669	6.663	6.69	6.688	6.622	6.622	6.712	6.592	6.58	6.776	6.66	6.205	6.197	6.19	7.324	6.639	7.766	7.751	6.164	6.164	7.922	8.63	10.513	8.68	10.68	11.608	6.858	6.858	7.327	7.305
Human	206690_at	8.039	7.827	8.614	8.591	8.591	8.591	8.743	8.419	7.682	7.682	7.792	7.792	7.835	7.827	7.947	7.327	8.535	9.249	9.251	9.256	9.307	9.312	9.354	9.354	9.783	9.313	9.201	9.092	9.298	9.37	9.38	9.385	8.622	9.067	8.046	7.608	7.781	7.781	8.091	8.112	7.985	7.984	7.985	7.762	8.119	8.119	7.76	7.764
Human	200612_s_at	10.284	10.891	9.979	9.928	9.928	9.928	10.133	10.631	10.237	10.237	10.151	10.151	10.442	10.42	10.574	10.697	10.604	11.058	11.064	11.07	11.22	11.241	11.263	11.263	11.817	11.088	11.337	10.366	10.031	10.781	10.783	10.808	10.447	10.433	10.572	10.094	9.974	9.974	10.368	10.373	10.808	10.602	10.827	10.978	10.112	10.112	10.723	10.743
Human	204103_at	10.461	7.905	8.713	8.296	8.296	8.296	8.507	9.313	9.106	9.106	8.842	8.842	10.181	10.213	10.15	10.532	9.677	8.667	8.659	8.644	8.607	8.594	8.495	8.495	8.56	9.231	9.24	9.159	9.116	8.788	8.777	8.761	8.545	9.529	9.2	8.589	8.329	8.329	9.799	8.951	9.106	9.738	9.048	8.996	9.936	9.936	9.273	9.277
Human	205313_at	9.938	9.607	10.561	10.153	10.153	10.153	10.2	10.401	9.987	9.987	9.95	9.95	10.843	11.024	10.098	10.11	10.344	10.059	10.044	10.034	9.989	9.969	9.826	9.826	10.024	10.725	10.358	10.833	10.593	10.038	10.005	9.968	10.297	11.591	10.57	9.935	10.571	10.571	10.797	10.511	10.945	10.245	11.009	10.937	10.4	10.4	11.822	11.911
Human	210401_at	9.504	8.808	9.191	8.895	8.895	8.895	9.132	9.068	9.181	9.181	9.116	9.116	9.967	10.158	9.244	9.497	8.897	8.663	8.657	8.655	8.644	8.642	8.557	8.557	8.909	8.772	8.734	8.723	8.61	8.707	8.706	8.703	8.635	9.331	8.75	8.671	8.633	8.633	9.106	9.131	9.088	9.551	9.045	9.031	9.054	9.054	9.149	9.044
Human	207522_s_at	9.547	7.436	8.357	8.642	8.642	8.642	8.942	8.648	8.481	8.481	8.383	8.383	9.896	9.689	10.884	9.62	10.968	7.655	7.647	7.637	7.464	7.438	7.472	7.472	7.6	8.342	8.241	8.565	8.51	7.931	7.922	7.907	8.314	8.576	10.002	8.81	9.306	9.306	9.22	9.16	10.367	8.696	10.518	10.932	8.202	8.202	8.225	8.221
Human	219868_s_at	9.102	9.101	8.649	8.711	8.711	8.711	8.718	8.893	8.66	8.66	8.773	8.773	9.473	9.606	8.953	9.072	8.839	8.935	8.931	8.928	8.93	8.932	8.969	8.969	8.614	8.821	8.666	8.869	8.872	8.976	8.975	8.973	8.808	9.359	8.935	9.118	8.833	8.833	8.619	8.921	9.106	8.348	9.175	9.154	8.823	8.823	8.872	8.892
Human	209141_at	10.318	10.316	8.986	11.74	11.74	11.74	11.549	10.05	10.546	10.546	10.697	10.697	9.755	9.653	9.965	10.045	9.667	10.139	10.15	10.16	10.195	10.22	10.214	10.214	10.53	9.506	10.052	9.169	9.651	9.916	9.937	9.979	10.339	9.012	10.098	10.621	10.466	10.466	9.948	10.889	10.238	10.006	10.26	10.467	9.578	9.578	9.857	9.829
Human	219098_at	9.008	9.162	9.458	9.082	9.082	9.082	9.159	8.925	8.683	8.683	8.477	8.477	8.941	8.879	9.354	9.121	9.074	8.941	8.945	8.949	8.993	8.997	9.062	9.062	8.991	9.07	8.956	8.837	8.914	8.978	8.985	8.987	8.545	8.55	9.083	9.168	8.628	8.628	8.959	9.034	8.888	8.632	8.912	8.965	8.936	8.936	8.744	8.735
Human	207328_at	7.08	6.382	7.711	7.635	7.635	7.635	7.607	7.684	7.682	7.682	7.739	7.739	7.518	7.623	7.035	7.384	7.343	7.237	7.228	7.221	7.207	7.192	7.067	7.067	7.469	7.653	7.414	7.812	7.717	7.198	7.166	7.132	7.336	8.211	9.43	7.267	8.634	8.634	8.216	7.023	7.053	6.885	7.068	6.858	7.402	7.402	7.223	7.249
Human	203497_at	8.717	8.773	7.209	7.359	7.359	7.359	7.559	7.833	7.614	7.614	7.843	7.843	7.893	7.835	8.105	8.392	8.052	7.895	7.902	7.912	7.849	7.872	7.877	7.877	7.256	7.077	7.111	6.892	6.834	8.459	8.501	8.544	7.482	7.134	7.759	8.099	7.49	7.49	7.845	7.892	8.371	7.593	8.442	8.74	7.75	7.75	8.04	8.028
Human	207442_at	9.035	8.74	9.518	9.268	9.268	9.268	9.305	9.104	9.208	9.208	9.175	9.175	9.222	9.282	9.006	8.738	9.143	8.946	8.937	8.928	8.929	8.912	8.865	8.865	8.861	9.609	9.194	9.618	9.43	8.846	8.825	8.788	9.02	9.848	9.381	9.005	9.515	9.515	9.247	9.129	8.927	8.626	8.954	8.796	9.162	9.162	8.884	8.888
Human	1316_at	7.715	7.799	8.437	8.152	8.152	8.152	7.93	7.864	7.725	7.725	7.868	7.868	7.92	8.032	7.32	7.881	7.96	7.873	7.866	7.862	7.961	7.956	8.042	8.042	8.079	8.234	8.111	8.148	8.214	7.727	7.71	7.689	7.341	8.615	7.646	7.37	7.613	7.613	7.939	8.061	8.03	7.12	8.113	8.043	8.022	8.022	7.88	7.919
Human	31637_s_at	11.061	11.404	11.842	12.347	12.347	12.347	12.153	11.784	11.524	11.524	11.522	11.522	11.369	11.33	11.498	11.687	11.677	12.135	12.136	12.138	12.12	12.128	12.147	12.147	12.426	12.087	12.42	11.773	11.855	12.446	12.461	12.481	11.713	11.974	11.507	11.365	11.369	11.369	11.634	11.885	11.264	12.28	11.172	10.99	11.841	11.841	11.541	11.516
Human	203749_s_at	9.023	8.005	8.181	8.132	8.132	8.132	8.072	8.239	8.512	8.512	8.439	8.439	8.693	8.741	8.774	8.366	8.252	7.746	7.74	7.73	7.8	7.796	7.783	7.783	7.717	8.072	8.061	7.967	7.921	7.563	7.544	7.518	7.451	8.401	8.333	8.183	8.708	8.708	8.595	8.579	8.565	8.951	8.53	8.566	8.743	8.743	8.465	8.483
Human	201292_at	7.433	11.095	8.304	6.634	6.634	6.634	6.79	6.71	6.188	6.188	6.273	6.273	7.069	6.776	7.665	6.901	8.874	6.125	6.114	6.104	6.084	6.067	6.025	6.025	5.911	6.736	6.495	6.81	6.765	6.161	6.138	6.116	6.066	7.261	7.22	6.806	6.391	6.391	7.115	7.895	8.338	7.307	8.431	8.601	7.203	7.203	6.643	6.665
Human	213287_s_at	10.04	11.042	9.855	9.61	9.61	9.61	9.632	10.051	9.672	9.672	9.769	9.769	9.736	9.675	9.867	9.448	11.51	9.9	9.907	9.91	9.805	9.812	9.836	9.836	9.639	9.723	10.037	9.5	9.754	10.142	10.171	10.2	10.273	9.164	10.036	10.12	9.583	9.583	9.922	9.778	9.413	9.891	9.369	9.361	9.272	9.272	9.787	9.754
Human	213953_at	6.569	6.333	7.329	6.907	6.907	6.907	6.65	6.718	6.295	6.295	6.282	6.282	6.893	6.929	6.732	6.639	7.035	6.351	6.339	6.327	6.319	6.299	6.251	6.251	6.178	7.007	6.869	7.145	7.038	6.391	6.365	6.328	6.156	7.638	6.675	6.447	6.439	6.439	7.182	9.41	12.939	12.279	12.999	14.207	6.935	6.935	6.664	6.655
Human	201650_at	7.035	9.977	7.172	6.789	6.789	6.789	6.63	8.341	6.478	6.478	6.254	6.254	7.194	6.878	6.784	6.583	10.6	6.305	6.302	6.296	6.155	6.143	6.217	6.217	5.921	6.56	6.411	6.686	6.625	6.875	6.884	6.889	6.196	6.66	12.7	11.9	6.742	6.742	11.307	12.415	12.406	12.301	12.415	13.74	7.56	7.56	9.289	9.174
Human	209351_at	7.173	8.529	7.671	7.504	7.504	7.504	7.253	7.588	6.893	6.893	6.987	6.987	7.747	7.321	6.81	6.798	12.34	6.528	6.515	6.497	6.511	6.492	6.447	6.447	6.707	7.319	7.09	7.29	7.166	6.306	6.272	6.238	6.64	7.995	9.087	12.181	7.669	7.669	7.933	10.146	6.847	7	6.834	6.737	7.004	7.004	6.829	6.827
Human	208138_at	8.378	8.267	9.975	8.752	8.752	8.752	8.809	8.615	8.504	8.504	8.492	8.492	9.055	9.209	8.331	8.356	9.29	8.614	8.602	8.593	8.626	8.606	8.6	8.6	8.319	9.399	9.202	9.478	9.563	8.443	8.41	8.368	8.522	9.901	8.396	8.383	9.21	9.21	8.48	8.727	8.747	8.299	8.788	8.589	8.853	8.853	8.284	8.283
Human	201015_s_at	9.326	8.33	9.469	10.315	10.315	10.315	10.158	10.045	11.153	11.153	10.93	10.93	9.146	8.803	9.894	9.682	9.957	9.122	9.12	9.114	8.981	8.981	8.76	8.76	9.58	9.057	9.019	8.995	8.932	9.545	9.56	9.573	9.269	9.381	11.006	11.681	9.723	9.723	10.874	12.209	11.472	10.976	11.517	12.014	10.19	10.19	11.315	11.365
Human	204078_at	7.765	9.717	8.83	7.265	7.265	7.265	7.255	7.545	6.91	6.91	6.898	6.898	7.79	7.93	7.238	7.33	7.394	7.494	7.492	7.49	7.548	7.549	7.534	7.534	8.058	7.504	7.382	7.491	7.545	7.488	7.49	7.49	7.058	7.687	7.19	7.024	6.709	6.709	7.625	7.715	7.58	7.204	7.615	7.644	7.185	7.185	7.476	7.489
Human	201128_s_at	11.397	12.478	9.595	8.734	8.734	8.734	9.436	10.711	10.608	10.608	10.615	10.615	9.872	9.639	10.963	10.613	10.428	11.028	11.047	11.061	11.065	11.092	11.139	11.139	11.253	9.673	10.162	9.946	10.307	10.879	10.924	10.984	11.446	9.054	10.243	10.713	9.818	9.818	10.689	10.46	10.794	11.578	10.723	11.182	9.76	9.76	11.114	11.075
Human	218240_at	9.503	10.163	9.547	9.525	9.525	9.525	9.588	9.224	9.804	9.804	9.884	9.884	8.985	8.912	9.283	9.025	9.383	9.028	9.026	9.022	9.012	9.011	8.985	8.985	9.269	9.068	9.042	9.048	8.915	8.933	8.924	8.912	9.171	9.272	8.863	9.458	9.31	9.31	9.407	9.809	9.349	9.016	9.379	9.436	9.25	9.25	9.481	9.488
Human	207642_at	7.559	6.549	7.858	7.621	7.621	7.621	7.428	7.47	7.142	7.142	7.1	7.1	8.778	9.179	7.028	7.362	7.704	7.237	7.228	7.22	7.202	7.172	7.146	7.146	7.136	7.847	7.642	8.463	9.631	7.168	7.147	7.12	7.373	8.148	7.626	7.371	7.716	7.716	7.219	7.326	7.468	7.378	7.476	7.371	7.566	7.566	7.169	7.166
Human	212549_at	10.767	9.035	8.763	10.328	10.328	10.328	10.253	9.997	9.698	9.698	9.57	9.57	11.822	12.228	10.59	9.898	9.945	9.779	9.788	9.796	9.58	9.595	9.463	9.463	10.508	8.934	9.266	8.948	9.285	10.359	10.403	10.449	10.514	8.812	8.83	9.977	10.066	10.066	9.545	9.421	8.946	9.237	8.92	8.916	9.171	9.171	9.469	9.436
Human	208991_at	11.579	11.057	9.775	11.352	11.352	11.352	11.566	11.29	12.115	12.115	12.326	12.326	11.999	12.072	11.672	11.941	11.332	10.623	10.634	10.645	10.593	10.619	10.368	10.368	11.451	9.483	10.009	9.472	9.722	10.269	10.302	10.341	11.893	9.424	11.357	11.593	11.79	11.79	11.541	11.354	11.492	11.258	11.513	11.993	11.447	11.447	11.612	11.604
Human	205829_at	6.221	5.936	6.756	6.658	6.658	6.658	6.576	6.474	6.04	6.04	6.158	6.158	6.695	6.758	6.406	6.341	6.649	6.366	6.362	6.358	6.355	6.346	6.295	6.295	6.391	6.761	6.655	6.758	6.85	6.323	6.313	6.298	6.389	6.849	6.499	6.285	6.221	6.221	6.401	6.813	6.177	6.162	6.178	6.076	6.588	6.588	6.374	6.392
Human	201714_at	8.002	10.976	7.96	8.559	8.559	8.559	8.581	8.326	9.049	9.049	9.218	9.218	7.261	7.085	7.832	6.966	7.984	8.617	8.636	8.653	8.7	8.726	9.004	9.004	8.907	7.682	8.139	7.618	7.6	8.316	8.352	8.393	8.976	6.673	8.147	8.588	8.663	8.663	8.22	8.63	7.962	8.313	7.93	8.18	8.036	8.036	8.285	8.277
Human	219400_at	9.104	9.968	9.686	9.679	9.679	9.679	9.685	10.207	9.578	9.578	9.427	9.427	9.332	9.273	9.586	9.669	9.841	11.45	11.458	11.469	11.509	11.525	11.698	11.698	12.044	10.927	11.044	10.839	10.611	11.514	11.518	11.542	11.182	10.556	9.535	9.022	9.733	9.733	9.477	9.352	9.425	10.279	9.347	9.064	9.505	9.505	9.402	9.362
Human	218026_at	10.594	10.939	9.647	11.315	11.315	11.315	11.133	11.068	10.926	10.926	10.863	10.863	10.406	10.385	10.301	10.126	10.488	11.175	11.193	11.204	11.211	11.229	11.333	11.333	11.182	10.351	10.805	10.462	10.646	10.925	10.946	10.978	11.666	9.313	10.897	11.345	10.734	10.734	11.36	11.529	11.608	11.484	11.619	12.073	11.271	11.271	11.83	11.87
Human	208946_s_at	10.093	10.864	7.702	9.589	9.589	9.589	9.721	9.465	9.673	9.673	9.736	9.736	9.097	9.055	9.363	9.112	8.469	9.52	9.543	9.564	9.651	9.685	9.979	9.979	8.931	8.314	8.808	8.212	8.416	9.268	9.311	9.369	9.64	7.147	9.843	9.934	9.536	9.536	9.488	9.678	9.87	8.97	9.952	10.583	8.354	8.354	9.448	9.44
Human	200988_s_at	8.718	9.261	8.164	7.981	7.981	7.981	7.687	8.242	8.06	8.06	8.222	8.222	8.414	8.493	8.224	7.685	7.979	8.156	8.156	8.16	8.161	8.171	8.315	8.315	8.094	8.005	8.145	7.762	7.749	8.063	8.07	8.081	8.356	8.16	8.227	7.941	7.95	7.95	8.348	8.321	8.396	7.518	8.476	8.593	7.801	7.801	8.05	8.067
Human	204531_s_at	7.027	7.811	7.499	7.083	7.083	7.083	6.893	7.029	7.036	7.036	7.16	7.16	7.019	7.007	7.028	6.821	6.992	6.883	6.878	6.875	6.822	6.815	6.682	6.682	7.225	7.048	6.982	7.099	7.181	6.72	6.703	6.681	7.566	7.427	7.356	6.695	6.783	6.783	7.115	7.4	7.422	6.977	7.463	7.429	6.994	6.994	6.549	6.54
Human	206186_at	9.025	9.41	9.626	9.162	9.162	9.162	9.209	9.508	9.73	9.73	9.67	9.67	9.408	9.407	9.338	9.635	9.651	9.566	9.558	9.553	9.315	9.3	9.257	9.257	9.474	9.874	9.848	9.942	9.868	10.627	10.643	10.658	9.321	10.481	9.443	9.44	9.588	9.588	9.445	9.576	9.487	9.57	9.48	9.278	9.471	9.471	9.484	9.489
Human	210670_at	7.085	6.78	7.524	7.472	7.472	7.472	7.229	6.973	6.589	6.589	6.665	6.665	7.264	7.285	7.225	6.808	7.399	6.784	6.78	6.771	6.777	6.765	6.82	6.82	6.517	7.287	7.274	7.274	7.194	6.71	6.698	6.68	6.765	7.281	7.115	6.982	6.619	6.619	7.114	7.099	6.754	7.107	6.722	6.521	7.151	7.151	6.954	6.944
Human	202692_s_at	8.849	9.141	8.569	8.657	8.657	8.657	8.735	8.877	8.76	8.76	8.537	8.537	8.306	8.046	9.595	8.537	9.203	9.299	9.308	9.313	9.34	9.351	9.333	9.333	9.27	8.632	8.739	8.897	8.678	9.483	9.505	9.518	8.833	8.359	8.217	8.686	8.97	8.97	8.734	8.52	8.832	8.919	8.824	8.933	8.708	8.708	8.668	8.649
Human	205592_at	10.007	8.95	10.82	9.661	9.661	9.661	9.845	9.867	9.541	9.541	9.468	9.468	11.052	11.505	9.124	9.391	10.144	9.772	9.759	9.75	9.691	9.673	9.588	9.588	9.37	10.417	10.037	10.456	10.613	9.927	9.902	9.873	9.803	11.064	10.242	9.651	10.176	10.176	9.618	9.674	9.676	9.282	9.712	9.431	10.242	10.242	11.184	11.284
Human	211284_s_at	11.219	10.758	11.586	9.915	9.915	9.915	10.419	10.735	10.605	10.605	10.588	10.588	10.873	10.702	11.694	11.513	11.156	10.18	10.177	10.169	10.225	10.211	10.155	10.155	10.338	10.713	10.208	10.784	10.775	9.755	9.734	9.705	10.522	10.512	11.005	11.487	10.689	10.689	11.276	11.68	11.283	10.786	11.328	11.508	10.842	10.842	10.98	10.985
Human	210220_at	7.654	10.245	7.774	7.256	7.256	7.256	7.105	7.1	6.95	6.95	6.932	6.932	7.283	7.3	7.246	7.099	7.307	6.806	6.8	6.791	6.795	6.785	6.709	6.709	6.892	7.254	7.17	7.229	6.953	6.702	6.679	6.657	6.84	7.437	7.014	7.234	7.867	7.867	7.434	7.142	6.713	6.72	6.712	6.597	7.036	7.036	7.147	7.142
Human	203540_at	7.235	6.741	8.082	7.493	7.493	7.493	7.114	9.766	7.489	7.489	7.479	7.479	7.82	7.974	7.214	7.053	7.703	13.673	13.715	13.733	13.786	13.785	13.37	13.37	15.228	13.264	13.859	13.831	14.406	12.824	12.833	12.861	15.241	9.201	7.548	7.056	7.031	7.031	7.384	7.823	7.817	7.182	7.874	7.706	7.554	7.554	7.161	7.166
Human	201158_at	8.715	9.14	8.749	8.437	8.437	8.437	8.877	9.09	8.67	8.67	8.691	8.691	9.358	9.462	9.018	8.815	9.377	9.378	9.386	9.393	9.47	9.474	9.65	9.65	9.495	9.2	9.256	9.32	9.366	9.213	9.208	9.211	9.155	8.52	8.897	8.652	8.73	8.73	8.82	8.639	8.541	8.496	8.545	8.508	8.999	8.999	9.009	9.026
Human	203929_s_at	7.007	7.22	8.037	9.995	9.995	9.995	10.417	9.267	8.775	8.775	8.898	8.898	7.322	7.25	7.689	7.639	7.884	11.76	11.785	11.817	11.87	11.893	12.018	12.018	12.843	11.715	11.666	10.903	11.198	11.498	11.493	11.515	12.057	9.13	7.81	7.95	10.139	10.139	7.603	7.769	7.337	7.346	7.336	7.075	7.951	7.951	9.584	9.648
Human	202395_at	10.328	10.811	9.032	9.734	9.734	9.734	9.763	10.858	9.53	9.53	9.638	9.638	9.732	9.619	10.249	9.962	9.598	12.283	12.313	12.34	12.489	12.503	12.923	12.923	11.916	12.051	12.58	11.913	12.122	12.181	12.192	12.219	11.64	9.173	10.499	10.653	10.052	10.052	10.178	10.338	10.556	10.297	10.579	10.959	9.269	9.269	9.794	9.762
Human	213206_at	6.352	6.512	6.6	6.435	6.435	6.435	6.233	6.378	6.466	6.466	6.438	6.438	6.429	6.413	6.498	6.565	6.526	6.38	6.378	6.375	6.389	6.384	6.367	6.367	6.702	6.613	6.565	6.591	6.674	6.212	6.204	6.187	6.552	6.593	6.464	6.703	6.605	6.605	6.351	6.355	6.399	6.684	6.373	6.297	6.469	6.469	6.496	6.498
Human	201454_s_at	9.106	10.11	8.4	9.726	9.726	9.726	10.039	9.119	8.611	8.611	8.62	8.62	9.604	9.702	9.386	8.506	8.231	9.336	9.353	9.372	9.371	9.399	9.72	9.72	8.135	8.477	8.641	8.199	8.543	9.604	9.653	9.708	9.07	7.504	8.671	9.214	9.163	9.163	8.75	10.188	9.501	8.382	9.602	10.097	7.99	7.99	9.298	9.351
Human	213507_s_at	12.362	13.188	11.688	11.516	11.516	11.516	11.457	11.62	11.314	11.314	11.413	11.413	12.14	12.155	12.058	12.033	11.699	11.431	11.441	11.454	11.501	11.519	11.671	11.671	11.406	10.892	11.153	10.755	11.056	11.255	11.277	11.304	11.575	10.328	11.42	11.52	10.482	10.482	11.72	11.382	11.649	11.081	11.701	12.07	11.214	11.214	11.211	11.195
Human	209643_s_at	9.305	9.083	9.619	9.43	9.43	9.43	9.393	9.273	9.156	9.156	9.124	9.124	9.398	9.419	9.304	9.281	9.175	9.221	9.216	9.213	9.251	9.241	9.218	9.218	9.015	9.498	9.132	9.692	9.394	9.212	9.201	9.189	8.906	9.678	9.401	9.543	9.289	9.289	9.283	9.73	9.205	8.893	9.234	9.235	9.563	9.563	9.446	9.465
Human	215916_at	8.599	8.372	9.126	8.495	8.495	8.495	8.49	8.658	8.135	8.135	8.267	8.267	9.448	9.71	8.359	8.452	8.634	8.482	8.474	8.47	8.486	8.48	8.475	8.475	8.483	8.869	8.481	8.745	8.608	8.542	8.529	8.505	8.198	9.304	8.863	8.462	8.628	8.628	8.668	8.691	8.538	8.224	8.566	8.488	8.874	8.874	8.554	8.584
Human	209003_at	9.617	9.916	9.355	11.513	11.513	11.513	11.323	10.142	11.371	11.371	11.245	11.245	9.539	9.467	9.701	9.871	9.997	10.302	10.308	10.316	10.309	10.32	10.416	10.416	10.574	9.905	10.343	9.857	9.821	10.157	10.179	10.209	10.662	9.583	9.609	10.667	11.978	11.978	10.016	10.151	10.318	10.031	10.344	10.547	9.787	9.787	10.466	10.483
Human	200634_at	13.569	14.285	12.773	10.494	10.494	10.494	11.094	11.686	11.619	11.619	11.575	11.575	12.929	12.836	13.319	12.984	13.026	10.724	10.738	10.742	10.67	10.689	10.645	10.645	10.944	9.909	10.553	9.872	9.459	10.596	10.626	10.665	11.536	9.244	11.684	11.82	10.546	10.546	12.165	12.32	13.041	12.696	13.072	13.752	12.308	12.308	11.982	11.935
Human	204483_at	7.866	7.76	8.122	14.698	14.698	14.698	14.31	7.846	11.426	11.426	11.623	11.623	7.703	7.725	7.545	7.013	7.876	7.336	7.333	7.331	7.254	7.244	7.245	7.245	6.966	7.664	7.308	7.658	7.595	7.746	7.755	7.761	7.114	7.692	8.019	9.77	13.94	13.94	7.711	7.956	7.259	7.324	7.253	7.213	9.486	9.486	7.354	7.376
Human	209244_s_at	8.563	9.364	9.313	10.223	10.223	10.223	10.028	8.716	9.473	9.473	9.568	9.568	8.559	8.604	8.367	8.135	8.133	8.697	8.695	8.691	8.772	8.763	8.75	8.75	8.586	8.742	8.345	9.115	9.067	8.378	8.358	8.331	8.707	8.923	8.435	8.476	9.318	9.318	8.632	9.146	9.302	8.297	9.394	9.481	8.77	8.77	8.81	8.84
Human	203223_at	6.053	5.857	6.473	6.711	6.711	6.711	6.509	5.997	6.137	6.137	6.106	6.106	6.228	6.228	6.188	6.244	6.321	5.978	5.975	5.969	5.986	5.977	6.01	6.01	6.273	6.401	6.333	6.349	6.436	5.726	5.705	5.687	6.25	6.388	6.024	6.167	6.319	6.319	5.887	5.835	5.805	5.938	5.793	5.618	6.158	6.158	5.999	5.996
Human	202900_s_at	9.259	9.24	7.249	8.475	8.475	8.475	8.926	7.818	8.221	8.221	8.341	8.341	8.225	8.072	8.828	8.564	7.892	7.156	7.159	7.161	7.095	7.099	7.075	7.075	7.349	6.918	7.079	6.908	6.932	7.164	7.17	7.181	7.666	6.909	8.59	8.834	7.956	7.956	8.184	8.155	8.317	7.852	8.36	8.67	8.206	8.206	8.123	8.131
Human	214214_s_at	9.539	10.318	8.197	9.584	9.584	9.584	9.895	8.805	9.285	9.285	9.376	9.376	7.698	7.321	9.07	8.564	8.694	8.923	8.944	8.959	8.997	9.02	9.195	9.195	9.232	8.351	9.017	8.008	8.297	8.415	8.442	8.482	9.721	6.777	8.856	9.71	9.576	9.576	8.932	9.147	9.173	8.705	9.215	9.767	9.021	9.021	8.759	8.74
Human	216973_s_at	8.24	9.838	8.847	8.042	8.042	8.042	8.576	8.255	7.677	7.677	7.753	7.753	7.899	7.887	8.019	8.009	8.533	8.004	7.992	7.975	7.961	7.946	7.97	7.97	7.719	8.652	8.581	8.602	8.628	8.046	8.025	8	7.862	9.26	7.99	7.552	8.059	8.059	8.787	9.202	9.905	8.56	10.027	10.188	8.047	8.047	9.799	9.84
Human	207899_at	6.997	7.114	7.833	7.56	7.56	7.56	7.296	7.1	6.887	6.887	6.965	6.965	7.36	7.45	6.922	7.103	7.553	7.013	7.005	6.996	6.969	6.953	6.974	6.974	7.157	7.524	7.473	7.639	7.622	6.869	6.849	6.821	7.347	7.841	7.051	7.034	7.422	7.422	7.134	7.538	7.709	12.191	7.301	7.196	7.624	7.624	7.059	7.053
Human	208927_at	9.221	9.817	8.386	9.22	9.22	9.22	9.067	9.342	9.708	9.708	9.69	9.69	9.55	9.669	9.242	8.94	8.698	9.372	9.382	9.391	9.346	9.365	9.182	9.182	10.344	9.009	9.372	8.546	8.771	9.908	9.946	9.992	8.873	8.357	8.803	8.467	9.418	9.418	9.219	8.554	8.89	8.282	8.945	9.037	8.802	8.802	9.557	9.565
Human	202433_at	10.112	11.093	9.719	10.441	10.441	10.441	10.448	9.903	10.699	10.699	10.695	10.695	9.359	9.295	9.539	9.421	9.748	9.825	9.83	9.834	9.866	9.867	9.938	9.938	9.573	9.645	9.876	9.791	9.621	9.639	9.651	9.667	9.936	9.395	10.415	10.325	10.519	10.519	9.976	10.334	10.192	11.093	10.11	10.293	10.27	10.27	9.958	9.969
Human	202310_s_at	7.516	14.832	14.731	9.899	9.899	9.899	11.125	8.702	11.158	11.158	11.251	11.251	7.685	6.967	11.038	9.559	9.828	6.976	6.963	6.946	6.957	6.944	6.811	6.811	6.662	7.407	7.365	7.501	7.408	6.806	6.795	6.771	7.001	8.405	8.204	9.933	10.46	10.46	9.756	9.891	9.361	9.741	9.326	9.22	10.174	10.174	9.058	8.92
Human	222231_s_at	10.694	12.55	10.524	8.93	8.93	8.93	9.554	10.232	10.055	10.055	10.135	10.135	9.831	9.736	9.899	10.177	10.169	10.173	10.182	10.191	10.178	10.201	10.236	10.236	10.221	9.276	9.504	9.227	9.297	10.133	10.158	10.195	10.411	9.243	10.854	10.119	9.542	9.542	10.391	10.745	11.458	11.196	11.481	11.954	10.477	10.477	10.223	10.198
Human	206869_at	8.031	7.87	8.549	8.323	8.323	8.323	8.354	7.96	7.582	7.582	7.662	7.662	8.059	8.12	7.775	7.751	8.435	7.732	7.729	7.722	7.573	7.556	7.469	7.469	7.774	8.299	8.408	8.256	8.171	8.261	8.269	8.275	7.745	8.09	8.654	7.915	7.73	7.73	8.202	8.32	8.277	9.055	8.206	8.223	8.408	8.408	7.807	7.775
Human	211314_at	7.633	7.367	8.155	7.733	7.733	7.733	7.832	7.619	7.491	7.491	7.498	7.498	7.711	7.744	7.626	7.514	7.486	7.608	7.602	7.597	7.641	7.633	7.644	7.644	7.635	7.931	7.578	7.999	7.684	7.487	7.477	7.454	7.435	8.227	7.601	7.711	7.987	7.987	7.63	7.84	7.676	7.154	7.723	7.737	7.958	7.958	7.612	7.635
Human	218676_s_at	9.021	8.414	7.84	8.644	8.644	8.644	8.693	8.525	8.912	8.912	8.976	8.976	8.995	9.214	7.996	8.625	8.068	7.887	7.882	7.882	7.816	7.818	7.846	7.846	7.97	7.827	7.947	7.748	7.69	7.661	7.651	7.642	8.808	8.391	8.631	8.782	9.145	9.145	8.964	9.074	9.631	8.517	9.732	10.01	9.799	9.799	9.007	9.008
Human	201675_at	9.264	9.01	8.157	11.962	11.962	11.962	11.514	9.814	11.312	11.312	11.411	11.411	8.15	7.815	9.622	9.518	8.754	10.031	10.048	10.065	10.039	10.069	9.978	9.978	10.283	9.083	9.623	8.751	8.588	10.243	10.293	10.351	10.087	8.145	9.548	10.856	11.492	11.492	9.929	9.921	11.156	11.023	11.168	11.795	10.263	10.263	10.578	10.565
Human	210348_at	7.401	6.877	8.139	8.143	8.143	8.143	7.659	7.991	8.002	8.002	7.975	7.975	8.367	8.624	7.209	7.625	8.13	8.191	8.189	8.19	8.119	8.116	7.954	7.954	8.576	8.167	8.141	8.221	8.177	8.626	8.636	8.639	7.952	8.307	8.176	7.455	8.121	8.121	7.668	7.676	7.523	8.329	7.449	7.301	7.817	7.817	7.565	7.542
Human	200614_at	12.322	13.514	11.928	11.409	11.409	11.409	11.513	12.477	12.188	12.188	12.294	12.294	11.594	11.419	12.37	12.258	11.486	12.863	12.883	12.896	12.941	12.939	13.27	13.27	12.406	12.853	13.07	13.03	13.125	12.718	12.72	12.738	12.944	10.705	12.396	12.585	11.664	11.664	12.499	12.278	12.854	12.258	12.908	13.368	12.129	12.129	12.539	12.541
Human	220990_s_at	11.056	11.067	8.511	8.173	8.173	8.173	8.955	10.067	9.402	9.402	9.591	9.591	11.658	12.054	9.788	11.58	8.257	9.377	9.393	9.408	9.445	9.474	9.51	9.51	9.733	8.174	8.593	8.246	8.355	9.096	9.137	9.185	9.881	7.686	10.652	10.321	9.454	9.454	10.27	10.536	10.513	10.907	10.478	11.093	9.926	9.926	10.55	10.576
Human	211578_s_at	8.486	8.558	8.638	8.07	8.07	8.07	8.106	7.96	8.255	8.255	8.171	8.171	7.745	7.639	8.129	7.915	8.22	7.978	7.976	7.978	8.008	8.005	8.1	8.1	7.37	7.995	7.799	8.127	7.873	8.089	8.092	8.096	7.562	8.248	8.17	8.11	8.051	8.051	7.926	8.201	8.2	8.097	8.21	8.236	8.027	8.027	8.08	8.068
Human	206208_at	7.778	7.391	8.394	8.546	8.546	8.546	8.375	8.184	8.166	8.166	8.161	8.161	8.297	8.401	7.912	8.183	7.887	8.055	8.052	8.052	7.894	7.884	8.084	8.084	7.922	8.433	8.392	8.306	8.173	8.847	8.864	8.878	7.737	8.323	7.359	7.76	8.826	8.826	8.382	8.842	11.119	7.592	11.439	12.184	8.319	8.319	8.58	8.62
Human	209749_s_at	7.365	6.847	7.99	7.243	7.243	7.243	7.419	7.119	7.253	7.253	7.151	7.151	7.175	7.151	7.411	6.961	7.223	6.866	6.86	6.854	6.903	6.89	6.883	6.883	6.268	7.425	7.323	7.449	7.292	6.862	6.851	6.836	6.39	7.452	7.019	7.071	7.011	7.011	7.369	7.332	7.349	8.805	7.216	7.223	7.36	7.36	7.359	7.377
Human	209503_s_at	11.219	11.638	10.288	11.135	11.135	11.135	11.043	10.943	11.169	11.169	11.232	11.232	10.396	10.282	10.989	10.408	10.895	11.132	11.148	11.157	11.163	11.162	11.308	11.308	11.023	10.801	11.009	11.192	11.523	11.05	11.062	11.083	11.381	9.413	10.563	11.259	10.743	10.743	10.88	10.981	10.681	10.738	10.676	10.959	10.469	10.469	10.979	10.971
Human	205297_s_at	8.732	6.839	8.471	8.203	8.203	8.203	8.014	7.809	8.368	8.368	8.598	8.598	8.63	8.315	9.943	9.44	8.171	7.59	7.585	7.58	7.629	7.624	7.683	7.683	7.344	7.775	7.428	7.836	7.552	7.423	7.406	7.392	7.489	8.112	7.867	7.504	8.013	8.013	7.589	8.011	7.809	7.493	7.838	7.856	7.909	7.909	7.831	7.861
Human	204683_at	10.311	7.932	8.749	9.261	9.261	9.261	9.384	9.145	9.629	9.629	9.841	9.841	10.139	10.048	11.028	10.822	9.542	8.809	8.813	8.814	8.764	8.769	8.758	8.758	8.587	8.309	8.347	8.546	8.559	8.604	8.612	8.613	9.617	8.428	8.247	8.872	9.406	9.406	9.067	8.924	8.511	9.269	8.442	8.349	8.833	8.833	8.924	8.916
Human	205811_at	8.81	8.735	9.373	8.346	8.346	8.346	8.577	8.573	8.538	8.538	8.451	8.451	8.623	8.56	8.966	8.655	9.026	8.549	8.539	8.534	8.453	8.442	8.426	8.426	8.315	9.018	8.87	8.9	9.106	8.946	8.937	8.929	8.341	9.537	8.734	8.646	8.83	8.83	8.61	8.753	8.75	8.189	8.801	8.612	8.65	8.65	8.535	8.553
Human	206518_s_at	6.89	5.951	7.493	7.027	7.027	7.027	6.544	6.783	6.386	6.386	6.435	6.435	6.782	6.766	6.897	6.515	6.742	7.067	7.07	7.071	7.148	7.154	6.738	6.738	6.881	6.843	6.793	6.876	7.025	6.768	6.761	6.746	7.079	6.783	6.414	6.63	6.651	6.651	6.647	6.618	6.424	6.451	6.421	6.359	6.838	6.838	6.796	6.806
Human	205216_s_at	7.654	6.82	8.604	8.141	8.141	8.141	7.974	7.952	7.774	7.774	7.867	7.867	8.602	8.833	7.634	7.649	7.998	7.446	7.436	7.426	7.409	7.392	7.336	7.336	7.769	8.165	8.072	8.12	8.196	7.296	7.266	7.23	7.7	8.601	7.765	7.583	8.536	8.536	8.324	7.882	7.782	8.04	7.758	7.588	14.961	14.961	8.917	8.988
Human	206612_at	8.044	7.74	8.332	11.69	11.69	11.69	11.52	7.931	7.957	7.957	8.071	8.071	8.658	8.806	8.179	7.817	8.079	7.573	7.567	7.56	7.625	7.614	7.709	7.709	7.722	8.27	8.057	8.086	8.119	7.361	7.34	7.315	7.358	8.222	7.848	8.18	9.475	9.475	8.015	7.908	7.718	7.539	7.735	7.663	8.331	8.331	8.207	8.24
Human	206130_s_at	9.521	8.694	8.986	9.036	9.036	9.036	8.639	8.93	8.901	8.901	9.035	9.035	9.683	9.933	8.692	8.757	8.707	8.699	8.699	8.698	8.71	8.707	8.723	8.723	8.65	8.87	8.599	8.8	8.456	8.607	8.609	8.602	8.759	8.673	8.957	8.554	8.781	8.781	8.966	8.844	8.519	9.196	8.458	8.38	12.594	12.594	8.764	8.769
Human	206743_s_at	7.887	6.185	7.552	7.298	7.298	7.298	6.953	7.262	6.755	6.755	6.934	6.934	7.79	8.019	6.873	6.853	7.077	7.267	7.268	7.267	7.314	7.311	7.482	7.482	7.076	7.312	7.191	7.434	7.295	7.5	7.509	7.512	6.434	7.184	6.712	6.752	6.807	6.807	7.277	7.047	6.693	6.983	6.667	6.542	11.17	11.17	6.856	6.865
Human	210684_s_at	8.344	8.558	9.337	8.335	8.335	8.335	8.805	8.69	8.489	8.489	8.522	8.522	8.905	9.091	8.193	8.005	8.239	9.001	8.993	8.99	9.1	9.08	9.162	9.162	8.492	9.224	8.088	9.93	9.452	8.967	8.949	8.911	8.239	9.78	8.704	8.452	9.031	9.031	8.438	8.799	8.795	7.097	8.949	8.85	8.951	8.951	8.903	9.003
Human	200710_at	10.652	11.11	9.997	12.794	12.794	12.794	12.433	10.967	12.06	12.06	12.087	12.087	10.354	10.238	10.794	10.858	10.505	10.806	10.816	10.823	10.725	10.729	10.602	10.602	10.606	9.881	10.113	10.551	10.86	11.23	11.266	11.311	10.917	9.722	10.823	11.685	12.306	12.306	11.062	11.461	11.938	11.811	11.95	12.421	11.531	11.531	11.909	11.953
Human	200645_at	13.073	13.046	11.379	12.979	12.979	12.979	12.877	12.794	13.03	13.03	13.044	13.044	13.094	13.205	12.715	12.843	12.352	12.607	12.624	12.631	12.639	12.648	12.607	12.607	12.956	12.132	12.663	12.254	12.379	12.27	12.284	12.312	13.265	10.777	12.373	12.729	13.187	13.187	12.843	12.821	12.549	12.743	12.531	12.724	12.333	12.333	12.711	12.704
Human	206603_at	7.353	7.481	8.272	7.961	7.961	7.961	8.249	7.708	7.803	7.803	7.915	7.915	7.624	7.647	7.514	7.513	7.833	7.795	7.787	7.782	7.768	7.751	7.68	7.68	7.494	8.24	7.946	8.454	8.484	7.93	7.911	7.889	7.599	8.64	8.082	7.939	8.507	8.507	7.671	7.848	7.751	7.381	7.785	7.662	8.019	8.019	7.747	7.784
Human	206703_at	8.081	7.493	8.705	9.835	9.835	9.835	9.949	7.902	8.091	8.091	7.786	7.786	8.061	8.055	8.088	7.754	8.745	7.757	7.749	7.741	7.698	7.676	7.631	7.631	7.614	8.583	8.62	8.639	8.607	7.54	7.511	7.483	8.293	8.566	8.251	8.918	10.433	10.433	7.868	7.84	7.91	8.916	7.818	7.702	8.224	8.224	8.1	8.074
Human	215689_s_at	8.893	8.711	10.208	8.86	8.86	8.86	9.068	8.949	8.77	8.77	8.753	8.753	8.715	8.69	8.732	8.868	9.583	8.867	8.855	8.843	8.801	8.775	8.653	8.653	8.738	9.741	9.767	9.908	9.936	8.947	8.926	8.893	8.841	10.07	9.417	8.963	9.252	9.252	9.148	9.045	9.06	9.024	9.064	8.878	9.971	9.971	9.073	9.074
Human	204311_at	8.549	8.545	9.125	8.904	8.904	8.904	9.141	9.636	8.722	8.722	8.626	8.626	9.213	9.377	8.674	8.564	8.58	10.847	10.859	10.871	10.736	10.737	10.57	10.57	10.738	10.266	9.77	10.706	11.116	11.304	11.334	11.359	11.258	9.649	8.795	8.776	9.637	9.637	8.875	8.946	8.869	8.574	8.896	8.754	8.968	8.968	9.257	9.314
Human	205698_s_at	8.776	7.74	8.566	9.734	9.734	9.734	9.499	8.422	8.457	8.457	8.416	8.416	8.548	8.526	8.654	8.265	8.627	8.305	8.296	8.289	8.218	8.206	8.24	8.24	7.64	8.742	8.577	8.724	8.551	8.416	8.398	8.379	8.541	9.189	8.315	8.385	9.162	9.162	8.549	9.22	10.483	9.058	10.612	10.9	8.254	8.254	8.41	8.398
Human	206765_at	8.62	7.256	7.332	10.584	10.584	10.584	10.112	9.609	10.187	10.187	10.746	10.746	10.512	10.968	8.365	10.431	8.23	9.723	9.73	9.742	9.955	9.987	9.665	9.665	10.51	8.609	8.839	8.588	8.535	8.768	8.763	8.77	10.104	9.008	9.771	10.043	10.853	10.853	9.06	8.841	9.465	8.276	9.573	9.776	8.022	8.022	8.595	8.617
Human	214597_at	6.501	6.067	6.456	7.12	7.12	7.12	6.892	7.2	7.19	7.19	7.304	7.304	7.136	7.266	6.611	6.554	6.566	7.82	7.826	7.834	7.967	7.979	8.069	8.069	8.38	7.225	6.807	7.446	6.873	7.913	7.935	7.946	6.812	7.182	6.768	6.653	7.059	7.059	6.715	6.958	6.735	6.626	6.745	6.695	6.671	6.671	7.314	7.373
Human	217573_at	7.782	7.194	7.624	7.749	7.749	7.749	7.692	7.458	7.354	7.354	7.384	7.384	7.978	8.071	7.608	7.638	7.246	7.377	7.378	7.38	7.383	7.385	7.426	7.426	6.875	7.37	7.13	7.298	7.073	7.519	7.536	7.544	7.125	7.268	7.028	7.52	7.807	7.807	7.385	7.707	7.503	7.256	7.526	7.6	8.004	8.004	7.401	7.414
Human	207813_s_at	7.954	7.829	8.103	7.605	7.605	7.605	7.967	7.926	7.46	7.46	7.363	7.363	7.741	7.736	7.598	7.992	7.847	7.611	7.612	7.611	7.433	7.425	7.472	7.472	7.229	7.754	7.622	7.74	7.789	8.317	8.343	8.363	7.667	7.475	7.674	7.879	7.238	7.238	8.457	8.29	7.826	7.311	7.872	7.997	8.221	8.221	7.659	7.665
Human	204868_at	8.881	9.819	8.093	10.005	10.005	10.005	9.486	8.586	9.389	9.389	9.49	9.49	7.83	7.721	8.16	8.209	8.127	8.712	8.72	8.729	8.7	8.711	8.866	8.866	8.571	7.892	8.047	8.241	8.359	8.669	8.684	8.704	9.127	7.782	8.382	8.325	8.899	8.899	8.592	8.69	8.672	8.208	8.714	8.88	8.924	8.924	8.684	8.689
Human	215075_s_at	10.345	10.018	10.042	9.849	9.849	9.849	9.831	9.855	9.711	9.711	9.751	9.751	10.4	10.45	10.024	10.072	10.451	9.91	9.907	9.905	9.931	9.92	9.991	9.991	9.879	10.447	10.471	10.413	10.591	9.687	9.671	9.656	9.988	10.234	9.774	9.367	9.901	9.901	9.692	9.907	9.907	9.818	9.916	9.893	9.873	9.873	9.847	9.853
Human	214292_at	7.066	7.003	7.46	7.413	7.413	7.413	7.318	7.295	7.152	7.152	7.178	7.178	7.934	8.081	7.409	7.329	7.321	7.298	7.296	7.292	7.295	7.289	7.145	7.145	7.192	7.512	7.369	7.518	7.318	7.348	7.352	7.346	7.181	7.506	6.936	6.877	7.202	7.202	7.091	7.286	7.1	7.119	7.098	7.12	7.27	7.27	7.018	7.004
Human	213501_at	8.182	8.101	7.678	7.949	7.949	7.949	8.017	8.055	8.407	8.407	8.469	8.469	8.188	8.297	7.582	7.66	8.013	7.678	7.676	7.67	7.622	7.616	7.5	7.5	6.845	7.945	7.947	7.879	7.739	7.874	7.877	7.874	7.615	7.906	7.666	7.395	7.427	7.427	8.285	9.476	10.187	9.196	10.277	10.764	8.862	8.862	8.454	8.454
Human	211226_at	6.505	6.188	6.986	6.93	6.93	6.93	6.602	6.445	6.349	6.349	6.413	6.413	6.742	6.799	6.413	6.717	6.645	6.421	6.418	6.413	6.441	6.433	6.453	6.453	6.323	6.805	6.686	6.754	6.653	6.344	6.337	6.328	6.293	6.724	6.484	6.431	6.391	6.391	6.357	6.707	6.439	6.55	6.428	6.4	6.904	6.904	6.443	6.443
Human	215413_at	8.006	7.605	8.443	7.922	7.922	7.922	7.938	7.833	7.68	7.68	7.756	7.756	8.062	8.112	7.893	7.783	8.054	7.622	7.611	7.603	7.569	7.555	7.644	7.644	7.228	8.149	7.897	8.145	8.291	7.613	7.6	7.579	7.787	8.816	7.94	7.728	7.91	7.91	8.025	7.754	7.813	7.279	7.861	7.753	8.012	8.012	7.668	7.687
Human	202529_at	10.065	10.383	9.842	9.791	9.791	9.791	9.825	10.375	10.612	10.612	10.462	10.462	9.394	9.224	10.015	9.876	10.419	10.672	10.679	10.682	10.642	10.646	10.596	10.596	10.621	10.358	10.6	10.48	10.689	10.969	10.99	11.021	10.462	9.869	10.256	10.31	10.311	10.311	10.391	10.508	10.438	10.364	10.444	10.534	10.625	10.625	10.389	10.386
Human	207225_at	7.092	6.564	7.819	7.577	7.577	7.577	7.452	7.197	7.601	7.601	7.755	7.755	7.376	7.482	6.911	6.934	7.572	7.021	7.015	7.007	6.967	6.952	6.894	6.894	6.806	7.603	7.604	7.576	7.602	7.107	7.094	7.079	7.044	7.704	7.049	7.006	6.855	6.855	7.282	7.449	7.372	7.216	7.387	7.351	7.454	7.454	7.027	7.019
Human	211300_s_at	7.545	8.404	7.729	6.889	6.889	6.889	6.588	6.745	6.976	6.976	6.812	6.812	6.915	6.597	8.336	7.19	7.568	6.44	6.431	6.423	6.384	6.37	6.369	6.369	6.29	6.958	6.766	6.991	6.966	6.355	6.332	6.303	6.768	7.357	6.894	7.28	7.2	7.2	6.793	7.599	7.38	6.5	7.46	7.464	7.078	7.078	6.653	6.65
Human	221413_at	7.705	7.049	7.961	7.894	7.894	7.894	8.063	8.009	7.669	7.669	7.722	7.722	8.105	8.123	8.137	7.749	8.038	8.049	8.045	8.041	8	7.99	8.033	8.033	7.739	8.409	8.148	8.379	8.2	8.619	8.63	8.63	7.249	8.451	7.766	7.737	7.879	7.879	8.108	7.719	7.643	7.977	7.613	7.403	7.803	7.803	7.981	7.975
Human	207884_at	7.22	6.717	8.235	7.387	7.387	7.387	7.275	7.402	7.03	7.03	6.984	6.984	7.456	7.446	7.554	7.168	7.86	7.201	7.195	7.183	7.169	7.151	7.112	7.112	6.981	8.079	8.005	7.905	7.827	7.243	7.225	7.207	7.061	7.837	7.103	7.231	7.142	7.142	7.702	7.624	7.05	7.946	6.969	6.785	7.578	7.578	7.213	7.19
Human	201557_at	10.205	9.594	9.907	9.912	9.912	9.912	9.443	10.698	10.13	10.13	9.96	9.96	10.166	10.094	10.769	10.261	10.185	11.681	11.691	11.701	11.759	11.752	11.954	11.954	11.555	12.044	12.011	12.066	11.591	11.779	11.789	11.797	11.078	10.598	10.035	10.357	9.957	9.957	10.077	9.597	10.04	10.023	10.042	9.989	9.915	9.915	10.561	10.583
Human	209464_at	7.768	9.347	8.625	7.639	7.639	7.639	7.56	7.403	7.427	7.427	7.339	7.339	7.504	7.282	7.983	7.448	8.909	7.17	7.163	7.152	7.094	7.077	7.007	7.007	6.978	7.704	7.422	7.812	7.683	7.177	7.156	7.134	7.474	7.978	7.82	7.097	7.697	7.697	7.532	8.291	8.716	7.7	8.808	9.018	7.575	7.575	7.386	7.39
Human	212372_at	8.772	11.049	11.459	9.266	9.266	9.266	9.859	10.816	11.562	11.562	11.363	11.363	8.748	8.541	10.153	9.123	9.474	11.588	11.606	11.622	11.778	11.798	12.101	12.101	11.744	10.975	11.474	10.95	10.919	11.195	11.205	11.232	11.279	9.67	9.684	10.322	10.408	10.408	10.864	9.301	8.761	9.146	8.726	8.519	10.544	10.544	11.5	11.52
Human	206359_at	7.974	7.32	8.483	7.989	7.989	7.989	7.98	7.78	7.796	7.796	7.598	7.598	7.775	7.636	8.708	8.291	8.25	7.508	7.504	7.496	7.523	7.514	7.483	7.483	7.323	7.855	7.695	7.92	7.808	7.326	7.312	7.286	7.601	7.974	7.841	7.566	8.106	8.106	8.145	7.94	7.62	7.972	7.588	7.509	8.122	8.122	8.103	8.126
Human	203167_at	9.948	10.87	10.332	9.448	9.448	9.448	9.266	9.579	9.778	9.778	9.628	9.628	9.479	9.392	9.875	9.923	10.319	9.182	9.177	9.166	9.204	9.187	9.078	9.078	9.793	9.769	9.914	9.918	9.985	8.704	8.679	8.654	9.653	9.725	9.4	9.821	9.801	9.801	9.982	10.327	9.264	9.932	9.203	9.13	9.455	9.455	9.288	9.233
Human	200923_at	9.783	9.632	10.599	9.098	9.098	9.098	10.037	10.457	11.675	11.675	11.566	11.566	8.819	8.402	10.359	10.145	11.138	9.834	9.832	9.821	9.801	9.788	9.576	9.576	9.945	9.853	9.863	10.322	10.653	9.24	9.227	9.216	11.078	10.093	11.389	11.322	9.662	9.662	11.538	11.389	12.196	11.903	12.222	12.701	10.425	10.425	10.879	10.856
Human	210428_s_at	10.168	10.853	10.179	9.633	9.633	9.633	9.788	10.273	10.078	10.078	10.019	10.019	9.351	9.087	10.47	10.286	10.588	10.593	10.601	10.605	10.584	10.595	10.61	10.61	10.928	10.333	10.566	10.123	10.104	10.727	10.749	10.773	10.542	9.795	10.422	10.265	9.596	9.596	10.403	10.7	10.672	10.59	10.679	10.87	9.799	9.799	10.234	10.224
Human	218275_at	8.215	8.435	8.029	8.043	8.043	8.043	8.161	8.231	7.984	7.984	8.031	8.031	8.21	8.234	8.022	8.03	8.15	7.942	7.937	7.931	7.894	7.881	7.813	7.813	7.789	8.197	7.912	8.404	8.184	8.038	8.036	8.025	7.996	8.452	8.54	7.942	7.745	7.745	8.585	8.762	9.033	8.208	9.108	9.319	9.358	9.358	8.968	9.018
Human	210565_at	8.314	8.399	8.832	8.711	8.711	8.711	9.002	8.292	7.84	7.84	7.804	7.804	9.546	9.866	8.334	8.04	8.517	7.965	7.959	7.954	7.936	7.924	8.008	8.008	7.415	8.367	8.312	8.432	8.454	8.049	8.043	8.026	7.842	8.642	7.948	8.002	8.743	8.743	8.232	8.136	8.141	8.338	8.123	8.053	9.464	9.464	8.095	8.089
Human	200656_s_at	10.231	12.887	10.628	9.877	9.877	9.877	10.269	9.803	10.328	10.328	10.143	10.143	9.039	8.63	10.341	11.408	8.959	9.21	9.23	9.246	9.105	9.134	9.004	9.004	9.11	7.783	8.131	7.875	7.851	9.72	9.789	9.852	9.596	7.06	10.568	10.866	9.881	9.881	10.433	11.305	10.945	11.585	10.887	11.719	11.819	11.819	10.197	10.188
Human	209577_at	8.511	8.952	8.674	8.767	8.767	8.767	9.014	8.909	8.675	8.675	8.686	8.686	8.293	8.235	8.533	8.446	8.586	9.149	9.157	9.164	9.178	9.188	9.256	9.256	9.078	8.767	8.896	8.744	8.716	9.042	9.059	9.071	9.326	8.266	8.294	8.16	8.397	8.397	9.126	8.993	8.762	9.409	8.703	8.875	9.945	9.945	9.181	9.208
Human	207945_s_at	9.798	10.384	8.578	8.387	8.387	8.387	8.392	8.874	8.978	8.978	8.984	8.984	9.453	9.438	9.477	9.587	8.828	8.403	8.406	8.41	8.34	8.351	8.386	8.386	8.297	8.05	8.159	7.887	7.776	8.649	8.675	8.701	8.536	8.09	9.099	9.328	8.467	8.467	9.179	9.681	9.647	8.773	9.726	10.149	9.055	9.055	9.159	9.187
Human	203064_s_at	9.442	9.489	8.373	9.475	9.475	9.475	9.57	9.268	9.22	9.22	9.165	9.165	8.984	8.945	9.113	8.855	9.079	9.351	9.358	9.366	9.408	9.423	9.477	9.477	9.344	8.802	8.991	8.778	8.876	9.298	9.316	9.338	9.203	8.574	9.274	9.464	9.06	9.06	9.283	9.125	8.968	8.803	8.983	9.064	8.796	8.796	8.846	8.837
Human	204690_at	10.213	10.036	9.248	10.102	10.102	10.102	9.891	9.801	9.747	9.747	9.901	9.901	9.581	9.622	9.447	9.47	9.57	9.776	9.781	9.782	9.828	9.835	10.002	10.002	9.662	9.171	9.13	9.531	9.832	9.347	9.349	9.35	10.285	9.165	9.636	9.951	9.945	9.945	9.949	9.739	9.668	9.406	9.692	9.742	9.438	9.438	9.626	9.601
Human	202224_at	9.357	10.897	9.75	9.198	9.198	9.198	9.469	9.58	9.474	9.474	9.542	9.542	9.034	9.012	8.939	9.598	9.346	9.65	9.654	9.658	9.634	9.634	9.607	9.607	9.96	9.641	9.721	9.643	9.607	9.578	9.588	9.601	9.979	9.309	9.524	9.462	9.58	9.58	9.749	9.905	10.376	9.956	10.414	10.711	9.854	9.854	9.539	9.501
Human	32811_at	10.527	12.129	11.39	10.882	10.882	10.882	10.953	10.994	11.179	11.179	11.112	11.112	11.219	11.27	11.066	10.95	11.194	10.664	10.654	10.648	10.649	10.641	10.564	10.564	10.847	11.025	10.938	10.971	10.922	10.69	10.677	10.663	10.511	11.719	11.19	10.773	10.982	10.982	11.194	11.281	11.455	11.295	11.469	11.432	10.825	10.825	11.213	11.201
Human	201191_at	9.387	9.319	9.377	8.875	8.875	8.875	8.953	9.861	9.161	9.161	9.141	9.141	9.675	9.718	9.429	9.28	9.295	10.246	10.256	10.262	10.264	10.264	10.52	10.52	9.504	9.961	10.069	10.26	10.158	10.326	10.349	10.371	10.129	9.094	9.819	9.761	8.676	8.676	9.673	9.369	9.996	10.188	9.979	10.181	9.084	9.084	9.449	9.442
Human	202191_s_at	9.016	8.158	8.72	8.781	8.781	8.781	9.186	10.195	9.419	9.419	9.367	9.367	9.386	9.514	8.674	9.213	9.028	11.87	11.889	11.911	11.984	12.022	12.24	12.24	11.173	11.071	11.061	10.406	10.274	12.456	12.497	12.554	10.443	9.854	8.934	8.517	9.104	9.104	9.154	8.966	8.383	8.842	8.341	8.091	8.485	8.485	8.239	8.187
Human	208148_at	6.564	6.394	7.548	8.928	8.928	8.928	8.875	6.63	7.558	7.558	7.536	7.536	6.736	6.724	6.81	6.52	7.073	6.416	6.407	6.397	6.361	6.341	6.306	6.306	6.055	7.008	6.845	7.194	7.168	6.457	6.436	6.412	6.485	7.459	7.33	8.031	11.057	11.057	6.58	6.522	6.819	6.61	6.838	6.692	6.632	6.632	6.347	6.345
Human	204631_at	6.19	5.904	7.131	14.964	14.964	14.964	14.386	6.493	6.942	6.942	6.944	6.944	6.451	6.337	6.378	6.375	6.622	6.457	6.454	6.451	6.441	6.434	6.51	6.51	6.462	6.756	6.603	6.739	6.695	6.233	6.22	6.202	6.923	6.854	7.329	8.91	13.939	13.939	6.418	6.626	6.261	6.198	6.267	6.119	6.681	6.681	6.625	6.645
Human	221295_at	8.603	8.117	8.972	8.761	8.761	8.761	8.975	8.622	8.424	8.424	8.31	8.31	8.818	8.93	8.379	8.547	9.1	8.395	8.388	8.379	8.377	8.364	8.422	8.422	8.353	9.02	8.819	8.901	8.593	8.114	8.09	8.055	8.786	9.14	8.785	8.346	8.483	8.483	8.63	8.57	8.746	8.68	8.752	8.642	8.767	8.767	8.227	8.196
Human	213136_at	10.719	9.4	9.219	9.581	9.581	9.581	9.748	9.834	9.769	9.769	9.834	9.834	9.97	9.78	10.744	10.716	10.828	9.541	9.543	9.543	9.42	9.424	9.322	9.322	10.032	9.208	9.248	9.217	9.225	10.132	10.155	10.181	9.394	9.342	10.405	10.494	9.774	9.774	9.996	9.894	10.131	10.321	10.114	10.247	9.747	9.747	9.929	9.907
Human	210002_at	6.198	7.777	8.71	6.482	6.482	6.482	6.136	6.943	10.264	10.264	10.168	10.168	6.352	6.174	7.187	8.794	6.526	5.825	5.816	5.808	5.827	5.811	5.833	5.833	5.868	6.501	6.419	6.475	6.42	5.653	5.621	5.589	5.86	6.777	6.539	6.194	6.538	6.538	7.692	7.818	9.038	9.199	9.023	9.408	7.568	7.568	6.76	6.614
Human	202816_s_at	7.874	9.153	7.663	6.778	6.778	6.778	6.616	7.115	7.683	7.683	7.478	7.478	7.05	6.922	7.266	7.838	6.994	6.661	6.66	6.656	6.627	6.624	6.538	6.538	6.292	6.791	6.784	6.766	6.804	6.686	6.687	6.684	6.826	6.79	7.464	7.286	6.921	6.921	7.315	7.703	7.486	6.913	7.538	7.693	7.533	7.533	7.422	7.424
Human	210067_at	5.885	5.573	6.721	6.895	6.895	6.895	6.793	6.824	6.413	6.413	6.182	6.182	6.216	6.204	6.193	6.351	6.593	7.652	7.66	7.663	7.841	7.857	7.523	7.523	7.674	8.127	8.466	7.147	7.322	6.722	6.705	6.695	8.155	6.828	6.373	6.177	6.288	6.288	6.438	6.259	6.232	6.539	6.204	5.996	6.448	6.448	6.263	6.255
Human	203440_at	6.927	13.077	8.522	6.465	6.465	6.465	6.258	8.669	12.564	12.564	12.902	12.902	6.549	6.362	6.821	8.88	7.449	10.602	10.634	10.668	10.818	10.89	11.039	11.039	11.431	8.023	8.534	7.818	7.65	10.23	10.305	10.393	10.654	7.233	6.62	7.352	6.083	6.083	7.096	6.441	6.35	8.334	6.169	5.936	9.571	9.571	9.462	9.514
Human	206233_at	6.592	6.136	6.902	6.8	6.8	6.8	6.628	7.411	7.261	7.261	7.031	7.031	6.578	6.596	6.29	7.058	6.992	8.489	8.498	8.512	8.456	8.477	8.724	8.724	8.265	7.727	8.023	7.587	7.322	9.397	9.447	9.495	7.443	7.588	6.923	7.127	8.527	8.527	6.691	6.792	6.854	7.445	6.8	6.552	6.79	6.79	6.737	6.714
Human	204297_at	9.611	10.07	7.892	8.16	8.16	8.16	8.133	8.611	8.896	8.896	8.929	8.929	8.413	8.25	9.236	8.936	7.875	8.367	8.372	8.377	8.324	8.342	8.374	8.374	8.537	7.523	7.503	7.572	7.548	8.253	8.274	8.297	9.158	7.746	8.8	9.255	8.321	8.321	8.865	8.472	8.77	8.005	8.84	9.017	8.399	8.399	9.031	9.07
Human	37433_at	6.182	6.045	6.523	6.632	6.632	6.632	6.521	6.221	6.11	6.11	6.132	6.132	6.423	6.466	6.182	6.47	6.339	6.247	6.243	6.239	6.209	6.204	6.179	6.179	6.06	6.44	6.357	6.408	6.461	6.493	6.491	6.489	5.979	6.705	6.338	6.29	6.233	6.233	6.124	5.931	5.98	6.229	5.957	5.788	6.295	6.295	6.241	6.245
Human	203075_at	9.953	10.073	7.551	9.352	9.352	9.352	9.545	9.534	9.957	9.957	10.046	10.046	9.495	9.501	9.47	9.776	8.892	9.254	9.265	9.273	9.307	9.337	9.377	9.377	9.704	8.097	8.635	8.062	8.341	8.721	8.747	8.778	10.153	8.049	9.706	9.617	9.226	9.226	9.662	9.328	9.714	9.392	9.743	10.085	8.365	8.365	9.14	9.073
Human	204790_at	8.676	10.801	8.401	8.391	8.391	8.391	8.474	8.6	9.969	9.969	9.591	9.591	7.492	7.304	8.455	8.124	7.898	8.918	8.925	8.931	8.785	8.8	8.667	8.667	9.558	8.178	8.415	8.162	7.978	9.478	9.516	9.552	9.124	8.208	7.257	7.828	8.846	8.846	8.504	8.371	9.305	8.952	9.337	9.562	8.609	8.609	9.366	9.38
Human	202002_at	8.623	8.845	9.854	8.728	8.728	8.728	9.02	8.922	8.799	8.799	8.871	8.871	9.23	9.345	8.836	8.339	8.981	9.089	9.081	9.074	9.183	9.164	9.265	9.265	8.855	9.55	8.932	9.96	9.838	8.808	8.772	8.718	8.735	9.895	8.842	8.705	9.5	9.5	8.742	9.019	9.389	8.182	9.499	9.435	9.368	9.368	9.141	9.205
Human	206939_at	7.219	6.565	7.745	7.549	7.549	7.549	7.613	7.394	7.955	7.955	7.952	7.952	7.477	7.557	7.031	7.417	7.709	7.28	7.271	7.264	7.307	7.297	7.188	7.188	7.217	7.826	7.842	7.747	7.525	7.275	7.249	7.217	6.83	8.228	7.066	6.904	7.296	7.296	7.392	7.71	7.204	7.807	7.149	6.912	7.601	7.601	7.703	7.704
Human	212386_at	9.693	11.222	8.522	10.622	10.622	10.622	10.595	10.695	10.992	10.992	11.05	11.05	9.052	8.5	11.614	11.426	9.456	11.611	11.636	11.662	11.66	11.708	11.828	11.828	12.287	10.463	10.802	9.629	9.745	12.24	12.294	12.378	10.641	8.962	9.915	10.25	11.015	11.015	10.35	9.187	8.772	9.083	8.744	8.479	8.707	8.707	9.255	9.166
Human	201588_at	11.546	12.101	10.459	11.93	11.93	11.93	11.794	11.208	11.535	11.535	11.765	11.765	11.148	11.157	10.98	11.032	10.959	11.033	11.052	11.064	11.104	11.123	11.283	11.283	11.53	10.267	10.93	10.335	10.779	10.721	10.741	10.778	11.375	9.058	11.281	11.504	11.042	11.042	11.307	11.507	11.189	11.048	11.202	11.544	11.289	11.289	11.163	11.158
Human	208065_at	5.711	5.373	6.574	6.259	6.259	6.259	5.896	6.069	5.85	5.85	5.857	5.857	6.326	6.361	6.174	6.087	6.38	6.17	6.165	6.161	6.248	6.242	6.2	6.2	6.092	6.498	6.48	6.526	6.527	5.99	5.972	5.951	5.753	6.64	6.093	5.993	5.867	5.867	5.903	5.866	5.816	6.038	5.795	5.544	6.214	6.214	5.972	5.971
Human	203293_s_at	7.474	8.907	7.13	7.355	7.355	7.355	7.315	7.23	8.251	8.251	8.078	8.078	7.112	7.028	7.365	7.639	6.872	7.07	7.061	7.054	6.998	6.989	6.999	6.999	6.234	7.493	7.117	7.365	7.089	7.218	7.201	7.178	7.161	8.098	7.803	7.653	7.688	7.688	7.145	7.218	7.254	7.558	7.227	7.031	8.182	8.182	7.852	7.88
Human	203685_at	9.36	6.915	7.552	9.516	9.516	9.516	9.371	8.582	8.663	8.663	8.87	8.87	9.046	9.001	9.831	9.5	8.404	8.828	8.835	8.844	8.89	8.916	8.666	8.666	9.941	7.905	8.104	7.776	7.928	8.016	8.032	8.049	10.209	8.093	7.92	8.977	9.393	9.393	8.065	7.863	8.304	8.338	8.301	8.383	7.373	7.373	8.897	8.898
Human	222346_at	7.361	7.014	7.695	7.709	7.709	7.709	7.728	7.512	7.366	7.366	7.544	7.544	7.814	7.974	7.135	7.251	7.438	7.482	7.477	7.473	7.547	7.544	7.607	7.607	7.39	7.781	7.422	7.659	7.457	7.287	7.273	7.25	7.257	7.985	7.889	7.377	8.12	8.12	7.448	7.85	7.552	7.286	7.577	7.518	7.524	7.524	7.474	7.501
Human	215726_s_at	7.751	8.065	6.941	7.3	7.3	7.3	7.355	8.642	8.95	8.95	9.165	9.165	7.244	7.069	7.88	8.752	7.998	7.309	7.307	7.3	7.117	7.11	7.005	7.005	7.059	7.319	7.6	7.4	7.251	7.831	7.852	7.875	7.656	7.514	9.252	8.296	8.297	8.297	10.428	8.733	9.005	11.488	8.779	9.008	11.918	11.918	11.427	11.476
Human	210136_at	10.718	8.552	8.214	9.744	9.744	9.744	9.339	10.175	8.475	8.475	8.663	8.663	11.208	11.45	10.396	10.507	8.971	10.649	10.663	10.68	11.119	11.161	11.036	11.036	11.145	9.88	10.078	9.348	8.964	9.164	9.119	9.105	10.355	9.097	9.595	8.763	7.943	7.943	9.849	9.546	10.037	9.898	10.05	10.375	9.448	9.448	10.102	10.203
Human	220821_at	6.357	5.994	7.242	6.752	6.752	6.752	6.654	6.485	6.248	6.248	6.275	6.275	6.846	6.915	6.476	6.787	6.635	6.42	6.414	6.404	6.414	6.399	6.447	6.447	6.273	6.88	6.74	7.048	6.86	6.336	6.307	6.279	6.41	7.094	6.497	6.47	6.706	6.706	6.5	6.331	6.321	6.517	6.304	6.089	6.628	6.628	6.474	6.478
Human	202845_s_at	10.347	10.905	8.75	9.988	9.988	9.988	10.074	10.329	10.452	10.452	10.521	10.521	10.315	10.407	9.915	10.016	9.343	10.359	10.375	10.387	10.387	10.413	10.491	10.491	10.979	9.388	9.874	9.301	9.181	10.358	10.399	10.443	10.573	8.635	10.033	10.488	10.151	10.151	10.183	10.473	10.103	9.497	10.158	10.509	9.262	9.262	10.574	10.56
Human	217656_at	7.001	6.13	7.367	7.118	7.118	7.118	7.101	6.963	6.731	6.731	6.838	6.838	6.881	6.886	6.775	7.036	7.497	6.937	6.931	6.927	6.85	6.842	6.849	6.849	7.027	7.215	7.215	7.184	7.19	7.214	7.211	7.206	6.917	7.53	6.883	6.816	7.281	7.281	7.023	6.813	6.834	6.861	6.832	6.73	7.094	7.094	7.187	7.198
Human	202068_s_at	9.563	11.117	9.014	7.983	7.983	7.983	8.108	9.325	8.401	8.401	8.326	8.326	8.617	8.644	8.443	8.199	8.713	8.585	8.583	8.573	8.54	8.535	8.583	8.583	8.824	8.737	9.109	8.741	8.937	8.647	8.649	8.648	8.648	8.87	8.831	8.485	8.621	8.621	10.641	10.393	10.168	10.861	10.105	10.403	10.89	10.89	8.173	8.074
Human	208466_at	8.583	8.547	9.149	8.595	8.595	8.595	8.609	8.514	8.289	8.289	8.316	8.316	8.231	8.133	8.66	8.495	8.86	8.429	8.422	8.413	8.425	8.411	8.401	8.401	8.529	9.012	8.83	8.984	8.863	8.338	8.319	8.299	8.377	9.158	8.312	8.096	8.825	8.825	8.785	9.076	8.752	8.788	8.749	8.703	8.944	8.944	8.428	8.419
Human	215054_at	8.346	8.214	7.807	7.075	7.075	7.075	6.909	8.127	8.574	8.574	8.611	8.611	9.22	9.57	7.764	8.382	7.334	8.302	8.309	8.317	8.342	8.362	8.241	8.241	9.014	7.467	7.496	7.474	7.409	8.193	8.202	8.207	8.491	7.647	7.311	7.154	7.447	7.447	7.556	7.078	6.655	7.32	6.594	6.332	8.042	8.042	8.846	8.931
Human	203951_at	7.182	10.232	7.906	7.894	7.894	7.894	8.106	8.326	10.628	10.628	10.673	10.673	7.416	7.128	9.163	8.855	7.741	7.623	7.626	7.625	7.643	7.647	7.759	7.759	7.174	7.354	7.472	7.482	7.629	7.356	7.362	7.356	7.981	7.396	7.843	7.472	8.743	8.743	8.885	9.218	9.234	11.176	9.058	8.985	8.035	8.035	8.982	8.726
Human	209166_s_at	10.481	9.248	9.283	8.964	8.964	8.964	9.129	9.378	9.046	9.046	8.996	8.996	10.324	10.177	11.22	10.713	9.928	8.44	8.437	8.433	8.396	8.389	8.301	8.301	8.992	8.55	8.542	8.695	8.871	8.244	8.237	8.228	9.06	8.768	9.558	9.829	8.721	8.721	10.032	9.74	9.465	9.733	9.441	9.701	9.632	9.632	9.106	9.087
Human	39729_at	10.5	11.188	8.985	11.954	11.954	11.954	11.909	10.988	11.809	11.809	11.876	11.876	10.328	10.392	9.93	9.106	11.16	11.437	11.468	11.492	11.468	11.477	11.749	11.749	11.495	10.738	11.087	11.072	11.365	11.218	11.249	11.3	12.213	8.177	10.248	11.644	12.059	12.059	10.567	10.885	10.682	11.107	10.644	11.371	11.599	11.599	11.142	11.141
Human	203022_at	8.746	9.767	9.298	8.269	8.269	8.269	8.496	8.389	7.839	7.839	7.833	7.833	8.433	8.418	8.234	8.126	9.358	8.151	8.144	8.135	8.079	8.06	7.989	7.989	8.607	8.928	8.673	8.867	8.701	7.848	7.824	7.796	8.964	8.91	8.49	8.508	8.575	8.575	8.715	8.679	8.969	8.688	8.995	9.072	8.759	8.759	8.352	8.343
Human	202159_at	9.271	9.584	8.968	8.907	8.907	8.907	9.151	9.126	8.63	8.63	8.513	8.513	9.013	8.997	8.964	9.01	9.37	9.264	9.274	9.282	9.296	9.299	9.519	9.519	9.093	8.944	8.953	9.163	9.006	9.162	9.185	9.208	9.4	8.237	8.832	9.425	9.066	9.066	9.156	9.301	9.254	9.03	9.274	9.52	9.115	9.115	8.797	8.782
Human	200935_at	8.673	10.772	8.718	7.666	7.666	7.666	7.712	8.035	8.385	8.385	8.24	8.24	7.658	7.472	8.452	8.044	7.513	7.727	7.729	7.729	7.728	7.73	7.639	7.639	7.797	7.578	7.492	7.644	7.475	7.855	7.866	7.875	7.537	7.579	7.52	8.102	7.713	7.713	8.497	8.565	8.891	7.176	9.047	9.401	9.125	9.125	8.584	8.655
Human	201039_s_at	9.907	10.549	10.096	11.766	11.766	11.766	11.402	9.945	10.357	10.357	10.414	10.414	10.494	10.647	9.904	9.786	9.884	9.965	9.976	9.984	9.971	9.983	10.091	10.091	9.674	9.847	9.963	9.5	9.492	9.91	9.92	9.94	10.215	8.815	9.817	10.034	9.945	9.945	9.64	9.364	9.794	9.441	9.826	10.035	10.08	10.08	10.01	10.012
Human	209807_s_at	7.724	8.334	7.91	8.005	8.005	8.005	8.165	7.624	7.331	7.331	7.327	7.327	8.372	8.528	7.79	7.659	7.65	7.607	7.605	7.601	7.53	7.525	7.575	7.575	7.11	7.831	7.819	7.766	7.653	8.009	8.02	8.029	7.328	7.775	7.192	7.462	7.961	7.961	7.355	7.403	7.458	7.708	7.435	7.382	7.724	7.724	7.673	7.673
Human	217926_at	10.936	11.409	10.301	11.204	11.204	11.204	11.03	10.544	10.861	10.861	10.867	10.867	9.949	9.714	11.101	10.235	11.488	10.594	10.604	10.608	10.672	10.674	10.651	10.651	11.11	10.379	10.619	10.594	10.654	9.953	9.941	9.943	11.316	9.569	10.783	10.927	11.213	11.213	10.632	10.572	10.419	11.045	10.362	10.454	10.587	10.587	10.829	10.806
Human	202801_at	10.173	10.619	9.765	11.165	11.165	11.165	11.283	10.553	11.353	11.353	11.24	11.24	10.281	10.224	10.548	10.787	10.219	10.785	10.793	10.797	10.79	10.797	10.826	10.826	11.114	10.379	10.434	10.486	10.416	10.807	10.819	10.841	10.882	9.94	10.336	10.484	11.778	11.778	10.278	10.28	10.099	10.106	10.098	10.174	10.45	10.45	10.541	10.54
Human	218115_at	9.313	10.255	10.379	9.325	9.325	9.325	9.585	9.394	8.95	8.95	9.081	9.081	10.245	10.384	9.135	9.688	10.819	8.999	8.989	8.977	8.933	8.918	8.844	8.844	9.16	9.804	9.817	9.54	9.585	8.953	8.924	8.89	9.239	10.088	9.741	9.26	9.211	9.211	9.477	9.895	9.936	10.132	9.919	9.843	9.643	9.643	9.228	9.207
Human	47560_at	8.547	8.062	9.016	8.104	8.104	8.104	8.283	9.673	9.139	9.139	8.817	8.817	8.476	8.434	8.581	8.791	9.333	10.901	10.913	10.93	10.947	10.975	11.172	11.172	11.41	10.081	10.59	9.763	9.442	11.143	11.192	11.242	10.451	9.604	8.707	8.863	8.49	8.49	9.052	9.081	9.36	9.558	9.342	9.269	8.373	8.373	8.816	8.776
Human	202161_at	9.255	9.304	8.701	8.535	8.535	8.535	8.878	8.601	8.981	8.981	8.822	8.822	8.714	8.604	9.468	8.811	8.371	8.582	8.591	8.597	8.546	8.551	8.471	8.471	8.198	8.119	8.25	8.333	8.067	8.906	8.937	8.971	8.467	7.668	7.943	7.889	8.352	8.352	8.641	8.018	7.823	7.419	7.86	7.97	8.402	8.402	8.54	8.57
Human	200666_s_at	11.113	10.853	9.541	10.064	10.064	10.064	10.037	10.823	10.302	10.302	10.226	10.226	10.291	10.194	10.709	9.787	11.62	10.828	10.842	10.85	10.837	10.852	10.796	10.796	11.475	9.999	10.256	10.182	10.418	10.609	10.637	10.673	11.412	9.284	10.713	11.407	10.284	10.284	11.152	11.726	10.975	9.941	11.068	11.394	10.582	10.582	10.778	10.8
Human	206882_at	8.326	8.284	9.675	9.436	9.436	9.436	9.386	8.938	8.982	8.982	9.021	9.021	8.811	8.904	8.546	8.016	8.631	9.595	9.592	9.598	9.262	9.254	9.228	9.228	8.306	9.503	8.93	9.634	9.696	11.501	11.542	11.582	8.632	9.879	8.852	8.597	9.552	9.552	8.439	8.487	8.648	7.424	8.759	8.566	8.593	8.593	8.63	8.729
Human	203848_at	9.381	8.561	8.396	8.934	8.934	8.934	8.742	8.76	8.752	8.752	8.73	8.73	8.985	9.015	9.133	8.551	8.577	8.437	8.441	8.444	8.412	8.418	8.478	8.478	8.681	8.166	8.133	8.16	8.317	8.547	8.56	8.576	8.527	8.041	8.892	9.383	8.786	8.786	9.001	9.004	8.76	8.367	8.796	8.964	8.682	8.682	8.592	8.596
Human	221785_at	7.895	8.515	9.329	8.063	8.063	8.063	7.89	7.853	7.923	7.923	7.89	7.89	8.019	7.936	8.45	7.761	8.31	7.938	7.934	7.929	7.986	7.978	8.089	8.089	7.315	8.466	8.548	8.349	8.437	7.901	7.89	7.873	7.462	8.314	7.918	8.084	8.387	8.387	7.641	8.148	8.172	7.843	8.202	8.21	8.155	8.155	7.691	7.688
Human	209344_at	9.572	12.808	10.471	7.25	7.25	7.25	7.813	8.568	9.083	9.083	9.026	9.026	7.867	7.401	9.65	10.145	7.782	8.23	8.232	8.237	7.983	7.984	8.022	8.022	7.435	7.973	7.974	7.901	7.612	9.222	9.257	9.292	8.404	8.04	8.142	8.854	9.143	9.143	9.041	9.81	9.688	8.334	9.811	10.134	8.134	8.134	9.635	9.63
Human	208819_at	11.594	11.102	9.914	9.042	9.042	9.042	9.451	10.428	9.543	9.543	9.486	9.486	11.48	11.541	11.179	11.012	11.157	10.045	10.055	10.059	10.005	10.02	9.885	9.885	10.349	9.613	9.754	9.374	9.339	10.187	10.215	10.252	10.291	9.026	10.101	10.357	9.566	9.566	10.533	10.921	11.462	11.112	11.494	12.007	10.786	10.786	10.381	10.363
Human	221706_s_at	8.6	8.287	8.265	8.567	8.567	8.567	8.555	8.181	7.833	7.833	7.911	7.911	8.32	8.32	8.578	7.616	8.45	8.406	8.412	8.418	8.41	8.422	8.581	8.581	8.224	8.002	8.062	7.897	7.785	7.997	8.006	8.015	9.284	7.69	7.38	8.19	7.882	7.882	8.002	7.99	7.605	7.797	7.588	7.611	8.182	8.182	7.753	7.738
Human	209262_s_at	8.722	10.179	9.611	10.416	10.416	10.416	10.223	9.728	9.732	9.732	9.794	9.794	8.234	8.013	9.017	8.551	8.96	9.654	9.663	9.671	9.681	9.688	9.833	9.833	9.349	9.401	9.297	9.382	9.053	9.622	9.638	9.65	9.712	8.74	10.858	10.61	9.354	9.354	10.394	10.664	11.047	10.926	11.058	11.698	10.568	10.568	10.307	10.313
Human	207187_at	9.408	9.78	10.032	9.449	9.449	9.449	9.465	9.37	9.019	9.019	9.059	9.059	10.058	10.114	9.877	9.941	9.706	9.079	9.068	9.059	9.072	9.058	9.035	9.035	9.085	9.79	9.713	9.619	9.452	9.116	9.099	9.073	8.754	10.199	9.347	9.333	9.278	9.278	9.394	9.279	9.35	9.813	9.308	9.174	9.746	9.746	9.407	9.405
Human	206231_at	9.279	9.416	10.45	10.175	10.175	10.175	9.935	9.81	9.949	9.949	10.139	10.139	9.544	9.62	9.053	9.537	10.026	10.153	10.152	10.151	10.271	10.268	10.308	10.308	10.782	10.734	10.753	10.386	10.239	9.724	9.694	9.669	9.958	10.244	10.011	9.283	10.246	10.246	9.537	9.648	9.814	9.702	9.824	9.686	9.762	9.762	9.803	9.815
Human	207105_s_at	8.344	8.752	8.707	8.663	8.663	8.663	8.545	8.496	8.455	8.455	8.373	8.373	8.756	8.918	8.093	7.795	8.675	8.435	8.429	8.422	8.507	8.489	8.442	8.442	8.939	9.226	8.961	9.221	8.874	8.088	8.062	8.025	8.292	9.057	8.505	8.442	8.841	8.841	8.489	8.566	8.599	8.583	8.601	8.532	8.826	8.826	8.311	8.314
Human	204974_at	8.101	8.305	8.493	8.774	8.774	8.774	8.526	9.263	9.322	9.322	9.468	9.468	8.369	8.424	8.175	7.961	8.17	10.896	10.914	10.934	11.109	11.131	11.428	11.428	11.316	10.444	10.715	10.173	9.473	10.655	10.663	10.683	10.281	8.957	8.246	8.457	9.437	9.437	8.156	8.464	8.245	8.067	8.261	8.125	8.408	8.408	8.694	8.72
Human	203752_s_at	12.777	12.327	10.256	12.175	12.175	12.175	12.151	12.606	12.374	12.374	12.367	12.367	12.324	12.279	12.795	12.419	12.393	12.836	12.855	12.863	12.867	12.891	12.863	12.863	13.29	12.215	12.881	11.876	11.797	12.907	12.937	12.993	12.829	10.881	11.849	12.545	12.664	12.664	12.639	12.703	12.62	12.675	12.615	12.868	12.429	12.429	12.858	12.894
Human	204647_at	8.165	10.224	8.037	9.469	9.469	9.469	9.704	8.497	8	8	7.984	7.984	7.903	7.942	7.411	9.371	7.928	9.079	9.091	9.099	8.696	8.701	8.464	8.464	9.372	8.366	8.132	8.48	8.319	10.653	10.726	10.804	9.451	7.79	8.036	8.055	8.334	8.334	8.246	8.052	7.523	7.488	7.526	7.445	8.063	8.063	8.728	8.752
Human	205143_at	7.668	7.897	8.516	8.144	8.144	8.144	7.979	8.971	8.138	8.138	8.103	8.103	8.008	8.092	7.548	7.987	8.121	10.794	10.811	10.831	11.019	11.039	11.09	11.09	11.825	10.751	11.267	10.157	10.309	10.1	10.1	10.112	10.599	8.931	7.812	7.447	7.849	7.849	7.849	8.072	7.934	8.342	7.897	7.606	7.907	7.907	8.006	8.005
Human	218052_s_at	9.661	9.674	8.534	8.898	8.898	8.898	8.667	8.924	8.933	8.933	9.212	9.212	9.095	8.976	9.791	9.196	9.352	8.702	8.707	8.71	8.764	8.774	8.815	8.815	9.553	8.577	8.849	8.37	8.445	8.556	8.563	8.567	8.581	8.105	8.977	9.204	8.669	8.669	9.004	9.289	9.403	9.171	9.424	9.749	8.876	8.876	8.739	8.726
Human	206516_at	7.997	7.898	8.365	7.816	7.816	7.816	8.17	7.944	7.395	7.395	7.508	7.508	8.208	8.217	8.213	7.894	8.269	7.938	7.937	7.936	7.861	7.847	7.84	7.84	7.25	8.361	8.119	8.429	8.155	8.361	8.374	8.382	7.687	7.971	7.996	7.898	7.617	7.617	7.918	7.576	7.733	7.897	7.718	7.714	8.193	8.193	7.657	7.651
Human	215952_s_at	12.854	12.98	11.573	12.131	12.131	12.131	11.963	11.661	11.914	11.914	11.787	11.787	13.456	13.771	12.201	11.822	11.693	11.122	11.152	11.172	11.21	11.225	11.542	11.542	10.983	10.827	11.39	10.567	10.954	10.748	10.776	10.814	11.654	7.967	10.522	11.881	11.628	11.628	11.397	11.567	11.145	11.118	11.147	11.683	11.084	11.084	10.938	10.904
Human	201396_s_at	9.289	9.599	9.918	9.467	9.467	9.467	9.862	9.525	9.412	9.412	9.356	9.356	9.3	9.26	9.433	9.288	9.879	9.773	9.777	9.776	9.851	9.846	9.953	9.953	9.755	10.138	10.066	10.061	9.968	9.485	9.48	9.462	9.722	9.331	9.073	9.281	9.529	9.529	9.484	9.794	9.72	8.993	9.786	9.936	9.546	9.546	9.52	9.538
Human	203235_at	8.274	8.799	8.342	8.116	8.116	8.116	8.268	8.261	8.038	8.038	7.85	7.85	8.622	8.725	8.218	7.741	8.37	8.446	8.452	8.459	8.446	8.445	8.492	8.492	8.241	8.163	8.071	8.481	8.278	8.735	8.76	8.778	8.057	7.838	7.772	7.828	8.017	8.017	8.065	8.384	8.527	8.283	8.549	8.714	8.673	8.673	7.728	7.724
Human	207460_at	8.732	7.424	8.047	7.711	7.711	7.711	7.492	7.473	7.204	7.204	7.243	7.243	8.561	8.594	8.961	7.532	8.079	7.157	7.149	7.141	7.118	7.101	7.057	7.057	7.035	7.845	7.539	7.825	7.768	7.261	7.246	7.225	7.031	7.986	7.296	7.176	7.294	7.294	7.443	7.637	7.519	7.255	7.543	7.541	7.533	7.533	7.264	7.266
Human	208677_s_at	9.907	10.816	10.228	9.569	9.569	9.569	9.943	10.146	11.897	11.897	11.608	11.608	9.757	9.684	10.047	9.748	9.903	10.296	10.312	10.323	10.262	10.273	10.388	10.388	9.057	10.188	10.751	9.832	9.818	10.284	10.293	10.31	10.874	8.631	9.482	9.75	10.309	10.309	9.775	10.099	11.797	9.588	11.998	12.709	9.833	9.833	10.719	10.76
Human	205382_s_at	9.755	7.813	8.095	11.146	11.146	11.146	11.655	9.547	11.374	11.374	11.056	11.056	10.054	10.122	10.924	8.45	11.203	7.863	7.856	7.849	7.874	7.863	7.807	7.807	8.165	8.219	8.09	8.359	8.333	7.512	7.501	7.485	8.215	8.639	9.202	11.701	13.262	13.262	10.296	9.818	9.657	11.267	9.51	8.982	8.47	8.47	8.766	8.514
Human	213523_at	8.506	8.47	8.025	7.712	7.712	7.712	8.017	8.278	8.518	8.518	8.623	8.623	7.887	7.836	8.061	7.697	8.044	8.473	8.481	8.489	8.474	8.487	8.477	8.477	9.031	8.069	8.392	7.922	7.912	8.436	8.457	8.475	8.771	7.564	8.024	8.116	7.448	7.448	8.221	8.964	8.414	8.157	8.438	8.603	8.168	8.168	7.832	7.824
Human	217729_s_at	10.424	10.269	9.613	10.747	10.747	10.747	10.545	10.062	10.26	10.26	10.047	10.047	8.76	8.374	10.494	10.034	9.997	10.592	10.61	10.629	10.526	10.546	10.814	10.814	9.947	9.74	9.703	9.697	9.183	11.39	11.445	11.506	10.098	8.625	10.082	10.903	10.247	10.247	10.106	9.874	9.865	8.579	9.982	10.342	9.359	9.359	9.822	9.826
Human	205349_at	8.609	6.499	7.287	7.14	7.14	7.14	6.836	7.975	6.739	6.739	6.805	6.805	8.457	8.461	8.082	7.363	9.381	7.048	7.042	7.035	7.078	7.069	7.144	7.144	7.72	7.262	7.182	7.461	7.39	6.581	6.55	6.519	7.51	7.647	9.289	9.027	6.588	6.588	8.843	9.513	7.015	7.26	6.992	6.901	7.219	7.219	6.948	6.923
Human	213298_at	7.806	9.775	8.287	8.098	8.098	8.098	8.87	7.773	7.702	7.702	7.563	7.563	8.297	8.449	7.603	7.529	7.748	7.41	7.403	7.395	7.442	7.43	7.622	7.622	6.954	7.9	7.622	7.953	7.864	7.382	7.363	7.334	7.007	8.171	7.53	7.695	7.176	7.176	7.878	7.831	7.901	7.14	7.97	7.902	8.016	8.016	8.497	8.546
Human	336_at	9.157	9.753	9.527	8.803	8.803	8.803	9.002	9.084	9.022	9.022	9.037	9.037	9.676	9.862	8.854	9.355	9.225	8.924	8.911	8.902	8.921	8.91	8.873	8.873	9.193	9.34	9.238	9.395	9.541	8.847	8.821	8.794	8.785	10.273	8.704	8.711	9.463	9.463	9.068	9.304	9.32	8.841	9.363	9.214	9.648	9.648	9.216	9.222
Human	212518_at	10.04	10.379	10.258	9.483	9.483	9.483	9.516	10.469	10.293	10.293	10.153	10.153	10.211	10.28	9.909	10.23	9.977	10.897	10.904	10.913	10.834	10.836	11.051	11.051	11.354	11.085	11.278	10.721	10.222	11.478	11.498	11.528	10.428	10.195	10.332	9.945	9.382	9.382	10.264	10.286	10.25	9.974	10.275	10.338	9.616	9.616	10.134	10.114
Human	215148_s_at	9.186	8.416	8.964	8.58	8.58	8.58	8.549	8.366	8.009	8.009	7.959	7.959	8.942	8.89	9.427	8.477	8.854	8.255	8.252	8.249	8.175	8.172	7.993	7.993	8.903	8.335	8.394	8.311	8.418	8.705	8.728	8.747	7.949	8.574	8.084	8.247	7.789	7.789	8.359	8.41	8.083	8.158	8.076	8.021	8.354	8.354	8.195	8.188
Human	206267_s_at	8.867	8.706	9.5	8.357	8.357	8.357	8.945	8.866	7.961	7.961	8.054	8.054	9.616	9.817	8.884	8.853	8.488	9.143	9.142	9.139	9.32	9.311	9.48	9.48	8.695	9.786	9.322	9.686	9.523	8.606	8.577	8.537	8.743	9.324	8.953	8.104	8.501	8.501	8.596	8.614	8.703	7.116	8.847	8.701	8.838	8.838	8.418	8.493
Human	203890_s_at	7.628	8.948	7.819	7.514	7.514	7.514	7.947	7.508	8.488	8.488	8.282	8.282	7.48	7.521	7.178	7.286	7.663	7.502	7.503	7.505	7.533	7.534	7.486	7.486	7.732	7.581	7.604	7.468	7.279	7.511	7.512	7.505	7.259	7.419	6.962	7.303	8.063	8.063	7.313	8.186	8.154	8.01	8.167	8.35	7.619	7.619	7.241	7.193
Human	204203_at	8.469	8.152	7.506	7.483	7.483	7.483	7.786	7.366	7.214	7.214	7.094	7.094	6.925	6.809	7.428	7.055	7.409	7.128	7.129	7.129	7.108	7.108	7.103	7.103	6.825	7.188	7.303	7.094	7.037	7.172	7.179	7.186	7.22	7.032	7.312	7.776	8.145	8.145	7.654	8.782	9.565	9.151	9.603	10.195	8.258	8.258	7.065	7.03
Human	205508_at	8.612	8.627	9.268	11.08	11.08	11.08	10.799	9.52	9.545	9.545	9.228	9.228	8.918	8.947	9.031	8.673	9.157	10.501	10.51	10.519	10.431	10.419	10.654	10.654	10.605	10.364	9.877	10.919	10.254	11.111	11.105	11.111	10.155	9.506	9.07	8.959	10.701	10.701	8.852	8.921	8.946	8.871	8.953	8.876	9.337	9.337	8.633	8.612
Human	204934_s_at	7.672	7.668	8.389	8.089	8.089	8.089	7.927	8.02	7.426	7.426	7.359	7.359	8.38	8.545	7.554	8.128	8.132	7.755	7.75	7.742	7.689	7.676	7.582	7.582	7.893	8.199	8.133	8.249	8.189	7.774	7.764	7.75	8.023	8.291	7.562	7.493	7.965	7.965	8.379	7.806	7.876	7.966	7.868	7.816	11.34	11.34	10.276	10.398
Human	205384_at	8.007	8.374	8.946	12.058	12.058	12.058	12.012	10.012	11.521	11.521	11.487	11.487	8.442	8.369	9.189	8.523	8.815	10.925	10.936	10.935	10.865	10.87	10.581	10.581	11.222	10.878	11.339	10.676	10.574	10.788	10.802	10.823	11.828	9.828	8.746	9.71	11.457	11.457	9.525	8.837	8.92	9.154	8.899	8.546	11.45	11.45	8.874	8.775
Human	216617_s_at	6.596	6.358	8.151	7.576	7.576	7.576	7.361	7.723	6.847	6.847	6.894	6.894	6.976	7.002	6.794	6.917	7.134	9.417	9.437	9.434	9.613	9.626	9.449	9.449	9.498	9.058	9.467	9.04	8.635	7.974	7.945	7.933	10.929	7.34	6.846	6.971	7.51	7.51	6.618	6.746	6.621	7.039	6.583	6.466	7.236	7.236	6.821	6.811
Human	207139_at	8.096	7.749	8.896	8.634	8.634	8.634	8.362	8.297	8.099	8.099	8.061	8.061	8.353	8.362	8.353	8.127	8.571	8.3	8.293	8.284	8.127	8.113	8.09	8.09	7.493	8.733	8.501	8.74	8.637	9.052	9.058	9.061	7.996	9.034	8.544	8.049	8.492	8.492	8.346	8.528	8.094	8.329	8.073	7.854	8.462	8.462	8.237	8.242
Human	212955_s_at	10.15	10.661	9.771	11.872	11.872	11.872	11.621	10.722	11.084	11.084	11.081	11.081	9.429	9.289	10.003	9.304	10.318	11.142	11.163	11.177	11.165	11.177	11.157	11.157	11.742	10.403	10.781	10.663	10.726	10.931	10.951	10.985	11.759	8.885	10.709	10.771	11.304	11.304	10.796	10.452	9.801	9.963	9.787	9.967	10.226	10.226	10.236	10.216
Human	210715_s_at	9.943	8.675	8.549	8.684	8.684	8.684	8.718	10.317	8.714	8.714	8.645	8.645	9.64	9.502	9.756	9.724	10.116	9.895	9.9	9.908	9.992	10.002	10.36	10.36	9.952	9.579	9.712	9.564	9.608	9.79	9.808	9.827	9.468	9.29	11.704	11.345	8.724	8.724	11.343	11.704	11.889	11.445	11.93	12.596	9.147	9.147	11.066	11.117
Human	214339_s_at	9.603	8.075	8.705	8.455	8.455	8.455	8.234	8.452	7.752	7.752	7.934	7.934	9.837	9.792	10.336	9.27	9.007	8.036	8.03	8.024	8.034	8.027	7.991	7.991	8.258	8.321	8.176	8.32	8.269	7.908	7.896	7.877	8.155	8.614	8.343	7.988	8.013	8.013	8.512	8.402	8.387	8.376	8.388	8.375	8.587	8.587	8.139	8.155
Human	204272_at	7.828	7.319	8.051	7.785	7.785	7.785	7.639	7.991	7.502	7.502	7.58	7.58	8.255	8.35	7.967	7.643	8.031	7.584	7.575	7.567	7.531	7.518	7.395	7.395	7.57	8.074	8.168	8.073	7.943	7.755	7.732	7.717	7.397	8.461	8.131	7.695	7.784	7.784	8.477	11.298	13.964	13.624	13.995	15.222	9.28	9.28	7.8	7.777
Human	220605_s_at	10.673	10.561	10.75	11.981	11.981	11.981	12.065	11.181	10.812	10.812	10.763	10.763	10.738	10.686	10.977	10.744	11.129	11.582	11.581	11.576	11.628	11.614	11.591	11.591	11.699	11.781	11.477	12.219	11.954	11.164	11.139	11.111	11.911	11.641	11.162	11.24	12.005	12.005	11.024	10.814	10.803	11.349	10.754	10.638	11.202	11.202	11.094	11.091
Human	201531_at	11.9	10.021	9.682	10.801	10.801	10.801	10.793	11.297	11.559	11.559	11.436	11.436	11.838	11.768	12.245	12.574	11.827	10.42	10.406	10.389	10.436	10.43	10.304	10.304	10.49	10.583	10.808	10.67	11.003	10.176	10.168	10.155	10.402	11.84	10.778	11.696	11.971	11.971	11.996	12.309	11.683	11.828	11.67	11.522	12.03	12.03	12.329	12.35
Human	201480_s_at	10.164	10.044	10.547	9.645	9.645	9.645	9.69	10.087	9.955	9.955	9.845	9.845	9.641	9.482	10.377	10.014	10.276	10.344	10.35	10.353	10.341	10.336	10.35	10.35	10.349	10.305	10.41	10.535	10.476	10.412	10.414	10.419	10.314	9.725	10.171	9.884	10.054	10.054	10.067	9.885	10.391	9.788	10.445	10.562	10.179	10.179	10.092	10.095
Human	204102_s_at	13.359	13.182	13.654	13.594	13.594	13.594	13.406	13.275	13.038	13.038	12.85	12.85	13.991	14.011	14.073	13.406	13.971	12.976	12.988	12.991	12.947	12.945	12.944	12.944	13.23	13.318	13.652	13.054	13.237	13.087	13.085	13.104	12.998	11.71	12.734	13.297	13.546	13.546	13.288	12.962	13.263	13.968	13.198	13.366	13.244	13.244	13.457	13.424
Human	202424_at	10.461	11.621	9.788	11.389	11.389	11.389	11.336	10.514	10.303	10.303	10.278	10.278	10.184	10.043	10.88	9.911	10.775	10.772	10.786	10.798	10.829	10.837	10.9	10.9	11.411	10.4	10.785	10.471	10.413	10.483	10.497	10.516	11.18	9.301	10.155	10.639	10.493	10.493	10.464	10.977	11.294	11.436	11.281	11.914	10.129	10.129	10.303	10.3
Human	201252_at	9.82	10.447	10.055	9.367	9.367	9.367	9.395	9.468	9.319	9.319	9.287	9.287	9.478	9.473	9.517	9.035	9.831	9.508	9.509	9.506	9.501	9.498	9.572	9.572	9.378	9.484	9.374	9.591	9.9	9.487	9.485	9.479	9.549	9.442	9.479	9.344	9.332	9.332	9.448	9.848	9.594	9.012	9.647	9.726	9.514	9.514	9.257	9.261
Human	203809_s_at	7.255	8.615	7.461	7.369	7.369	7.369	7.367	7.113	7.158	7.158	7.015	7.015	7.684	7.783	7.341	7.026	7.231	7.038	7.033	7.03	6.978	6.968	7.046	7.046	6.425	7.351	6.97	7.415	7.323	7.293	7.293	7.285	6.916	7.592	6.885	7.008	6.945	6.945	6.976	7.332	7.135	6.564	7.187	7.162	7.538	7.538	6.966	6.992
Human	220024_s_at	9.15	8.787	9.945	9.813	9.813	9.813	9.746	9.534	9.161	9.161	9.142	9.142	9.767	9.992	8.85	8.93	9.157	9.536	9.524	9.51	9.559	9.545	9.528	9.528	9.623	9.748	9.171	10.138	9.809	9.332	9.316	9.289	9.484	10.872	9.538	9.25	10.104	10.104	9.626	9.549	9.446	8.779	9.507	9.435	9.578	9.578	9.327	9.351
Human	203085_s_at	10.689	11.317	10.848	8.217	8.217	8.217	8.763	8.848	8.963	8.963	8.722	8.722	10.289	10.24	10.799	10.367	10.052	8.304	8.307	8.303	8.203	8.198	7.871	7.871	8.873	8.841	8.994	8.421	8.195	8.101	8.106	8.092	9.445	7.97	8.409	8.436	8.618	8.618	8.809	8.735	7.978	9.475	7.842	7.836	8.579	8.579	8.6	8.523
Human	206199_at	7.312	7.42	7.858	7.024	7.024	7.024	7.159	7.515	6.732	6.732	6.695	6.695	8.024	8.014	7.392	7.484	7.697	6.94	6.929	6.92	6.831	6.815	6.747	6.747	6.547	7.531	7.641	7.49	7.428	7.267	7.261	7.252	6.839	8.084	8.321	10.178	6.584	6.584	8.091	10.797	13.03	7.979	13.489	14.721	7.311	7.311	7.042	7.001
Human	203136_at	10.829	12.123	10.839	9.859	9.859	9.859	10.14	10.824	10.295	10.295	10.157	10.157	10.487	10.44	10.65	10.39	11.172	11.002	11.016	11.024	11.005	11.009	11.074	11.074	11.192	10.61	11.268	10.812	11.257	10.843	10.856	10.884	11.456	9.495	10.226	10.667	9.821	9.821	10.931	10.805	10.849	10.947	10.84	11.073	10.467	10.467	10.659	10.625
Human	214966_at	7.396	6.878	8.343	7.446	7.446	7.446	7.388	7.639	7.397	7.397	7.237	7.237	7.674	7.721	7.522	7.38	7.538	8.123	8.128	8.133	8.057	8.062	8.125	8.125	8.093	8.348	8.664	7.837	7.715	8.513	8.541	8.563	7.979	7.613	7.293	7.123	7.389	7.389	7.22	7.168	7.5	7.525	7.498	7.496	7.685	7.685	7.689	7.704
Human	211771_s_at	8.282	7.79	7.987	7.827	7.827	7.827	7.704	7.665	7.372	7.372	7.442	7.442	9.018	9.184	8.214	8.177	7.327	7.527	7.525	7.523	7.48	7.473	7.38	7.38	7.255	7.738	7.305	7.793	7.637	7.816	7.828	7.827	7.322	7.726	7.326	7.269	7.591	7.591	7.337	7.498	7.325	6.856	7.368	7.395	7.78	7.78	7.544	7.575
Human	203228_at	9.399	9.233	9.669	9.093	9.093	9.093	8.679	9.119	8.446	8.446	8.375	8.375	9.329	9.433	8.667	8.861	9.777	9.318	9.328	9.336	9.215	9.224	9.232	9.232	9.15	9.092	9.519	8.843	9.037	9.648	9.681	9.714	9.535	8.291	8.899	8.779	8.618	8.618	9.013	9.071	9.012	9.335	8.983	9.084	9.006	9.006	8.864	8.853
Human	208186_s_at	9.075	9.322	9.696	9.45	9.45	9.45	9.638	9.314	9.523	9.523	9.619	9.619	9.242	9.213	9.643	8.986	9.639	9.437	9.434	9.428	9.507	9.497	9.375	9.375	9.762	9.81	9.376	9.941	9.965	9.024	8.995	8.97	9.538	9.783	9.596	9.077	10.33	10.33	9.215	9.118	8.976	8.086	9.057	8.909	9.216	9.216	9.518	9.572
Human	222028_at	8.229	8.089	7.297	7.359	7.359	7.359	7.439	7.563	7.28	7.28	7.274	7.274	7.663	7.678	7.686	7.575	7.53	7.458	7.461	7.462	7.339	7.345	7.228	7.228	7.37	7.052	7.171	7.095	7.159	8.048	8.075	8.108	7.358	7.131	7.565	7.469	6.727	6.727	7.59	7.055	7.302	7.273	7.305	7.306	7.071	7.071	7.309	7.296
Human	214443_at	8.234	8.985	9.059	8.07	8.07	8.07	8.395	8.054	8.022	8.022	7.887	7.887	7.672	7.57	8.112	8.106	8.352	7.961	7.956	7.95	7.917	7.904	7.892	7.892	7.717	8.463	8.333	8.453	8.389	8.054	8.04	8.023	7.932	8.529	7.93	7.82	8.41	8.41	8.267	8.095	8.353	8.63	8.328	8.268	8.544	8.544	8.186	8.184
Human	203382_s_at	8.016	7.834	9.36	8.693	8.693	8.693	8.911	10.097	8.963	8.963	8.626	8.626	8.344	7.586	12.044	11.687	10.677	11.327	11.348	11.353	11.15	11.136	10.728	10.728	11.436	11.616	12.309	11.75	12.796	11.165	11.155	11.153	13.285	9.093	7.923	8.467	8.601	8.601	9.858	8.682	8.774	8.493	8.799	8.772	13.749	13.749	11.559	11.663
Human	206738_at	8.099	8.06	9.22	8.526	8.526	8.526	8.458	8.433	8.26	8.26	8.32	8.32	8.138	8.112	8.209	8.234	8.651	8.592	8.585	8.578	8.59	8.573	8.486	8.486	8.57	9.212	8.644	9.303	9.076	8.598	8.576	8.545	8.418	9.345	8.784	8.071	8.668	8.668	8.505	8.462	8.665	7.983	8.727	8.633	11.041	11.041	8.467	8.507
Human	203719_at	9.472	10.136	9.549	10.028	10.028	10.028	9.813	9.352	10.083	10.083	10.079	10.079	9.246	9.301	9.084	8.608	9.381	8.967	8.966	8.962	8.994	8.989	9.013	9.013	9.623	9.146	9.133	9.231	9.304	8.469	8.439	8.41	9.573	9.103	9.753	9.736	9.849	9.849	9.612	9.636	9.164	8.775	9.199	9.16	9.16	9.16	9.133	9.142
Human	207384_at	8.717	8.175	8.881	8.887	8.887	8.887	8.778	8.407	7.979	7.979	8.076	8.076	9.302	9.491	8.607	8.271	8.547	8.047	8.043	8.038	8.048	8.038	8.167	8.167	7.44	8.638	8.459	8.476	8.515	7.999	7.991	7.974	7.982	8.473	8.59	8.703	8.421	8.421	8.557	8.491	8.326	7.995	8.356	8.4	8.433	8.433	7.85	7.848
Human	201979_s_at	8.905	9.533	9.556	8.806	8.806	8.806	9.099	9.041	9.233	9.233	9.119	9.119	8.939	8.907	9.04	8.881	9.323	9.274	9.275	9.275	9.262	9.257	9.279	9.279	8.905	9.423	9.293	9.485	9.499	9.442	9.439	9.429	9	9.267	9.056	9.297	9.343	9.343	8.884	9.004	9.183	8.475	9.248	9.27	9.439	9.439	8.859	8.884
Human	206187_at	9.5	9.526	9.991	9.241	9.241	9.241	9.548	9.288	9.208	9.208	9.143	9.143	9.91	10.066	9.231	9.674	9.516	9.054	9.048	9.041	9.037	9.026	8.995	8.995	9.034	9.541	9.391	9.511	9.363	9.087	9.077	9.059	8.941	9.742	8.92	8.865	8.807	8.807	9.284	9.357	9.372	9.148	9.392	9.392	9.529	9.529	9.372	9.378
Human	217903_at	8.747	9.024	8.953	8.69	8.69	8.69	8.465	8.903	9.118	9.118	8.999	8.999	8.697	8.67	8.857	8.706	8.641	9.062	9.07	9.075	9.244	9.257	9.203	9.203	9.949	8.895	9.216	8.706	8.218	8.541	8.534	8.524	8.729	8.235	8.519	8.696	8.854	8.854	8.789	8.878	9.148	9.119	9.151	9.317	8.592	8.592	8.938	8.937
Human	208074_s_at	10.647	12.385	10.653	9.774	9.774	9.774	9.929	10.032	9.654	9.654	9.415	9.415	10.215	10.171	10.379	10.01	10.085	10.114	10.133	10.148	10.209	10.223	10.488	10.488	10.016	9.779	10.283	9.659	9.393	9.66	9.676	9.699	10.54	8.115	9.203	10.015	9.347	9.347	9.924	10.451	10.005	9.695	10.033	10.478	10.316	10.316	9.629	9.621
Human	208751_at	9.184	9.508	7.657	9.093	9.093	9.093	9.569	9.376	9.272	9.272	9.164	9.164	9.257	9.246	9.347	9.141	8.464	9.907	9.929	9.95	9.851	9.887	10.06	10.06	9.64	8.652	9.071	8.363	7.702	10.53	10.595	10.668	9.808	7.535	8.308	9.728	10.164	10.164	8.957	9.166	9.083	9.075	9.084	9.367	9.531	9.531	9.489	9.502
Human	201194_at	10.751	11.89	10.779	13.319	13.319	13.319	12.935	11.75	12.632	12.632	12.587	12.587	9.971	9.72	11.231	11.072	10.738	12.461	12.48	12.492	12.454	12.461	12.542	12.542	12.419	12.044	12.274	12.127	12.144	12.355	12.361	12.38	13.05	10.389	10.838	12.071	11.757	11.757	11.684	11.251	11.6	10.882	11.665	11.905	10.032	10.032	11.073	11.016
Human	206293_at	6.074	5.689	6.627	6.535	6.535	6.535	6.297	6.268	5.951	5.951	6.106	6.106	6.601	6.657	6.357	6.425	6.469	6.006	5.997	5.991	5.986	5.971	5.917	5.917	6.512	6.538	6.378	6.606	6.619	5.917	5.893	5.869	6.104	6.895	6.719	6.164	6.133	6.133	6.486	6.264	6.353	8.809	6.129	5.952	10.044	10.044	6.285	6.292
Human	209158_s_at	9.173	9.417	9.332	9.235	9.235	9.235	9.395	8.962	8.526	8.526	8.474	8.474	8.651	8.527	9.261	8.489	9.216	8.922	8.929	8.934	9.014	9.013	9.249	9.249	8.535	8.769	8.753	9.075	8.859	8.711	8.702	8.704	8.651	8.219	8.941	9.445	9.587	9.587	9.266	9.18	8.984	8.531	9.026	9.17	8.318	8.318	8.68	8.683
Human	209782_s_at	8.409	7.524	8.168	9.488	9.488	9.488	9.212	8.677	8.608	8.608	8.344	8.344	7.94	7.661	9.338	8.345	8.996	9.256	9.266	9.271	9.19	9.198	9.086	9.086	9.081	8.866	9.144	8.841	8.471	9.777	9.813	9.845	8.97	8.224	8.451	8.958	9.241	9.241	8.325	8.57	7.986	9.992	7.804	7.702	8.474	8.474	8.82	8.798
Human	206109_at	7.519	7.457	7.753	8.2	8.2	8.2	8.113	8.196	7.979	7.979	8	8	8.318	8.525	7.454	7.432	7.642	8.029	8.027	8.028	7.992	7.995	8.196	8.196	7.615	8.027	7.619	7.855	7.709	8.443	8.456	8.467	7.571	8.242	8.366	9.002	8.162	8.162	8.378	8.137	7.389	7.688	7.362	7.162	7.612	7.612	7.809	7.816
Human	37028_at	10.355	10.137	9.989	9.757	9.757	9.757	9.984	10.111	10.265	10.265	10.154	10.154	10.063	10.049	10.463	9.903	9.929	9.59	9.588	9.584	9.605	9.608	9.558	9.558	9.81	9.604	9.718	9.458	9.432	9.569	9.572	9.575	9.407	9.778	10.025	10.453	10.025	10.025	10.734	10.373	9.937	9.993	9.932	9.947	10.086	10.086	10.162	10.162
Human	200649_at	10.684	10.943	10.666	10.512	10.512	10.512	10.594	10.653	11.217	11.217	11.16	11.16	9.882	9.591	11.354	10.835	10.276	10.557	10.561	10.565	10.574	10.579	10.656	10.656	10.515	10.315	10.376	10.366	10.201	10.336	10.338	10.339	10.959	10.093	10.272	10.962	11.073	11.073	11.007	10.832	11.021	11.216	11.003	11.219	11.643	11.643	11.303	11.334
Human	208478_s_at	7.796	9.157	7.878	7.006	7.006	7.006	7.097	7.354	6.922	6.922	6.857	6.857	7.585	7.491	8.101	7.485	7.774	7.453	7.451	7.447	7.525	7.514	7.619	7.619	7.064	7.947	7.509	7.983	7.767	7.28	7.265	7.234	7.152	7.68	6.937	6.951	6.952	6.952	7.337	7.987	8.226	6.946	8.343	8.54	7.699	7.699	7.125	7.138
Human	219760_at	8.233	9.127	8.701	9.666	9.666	9.666	9.719	8.93	8.924	8.924	8.963	8.963	8.164	8.172	8.208	7.809	8.673	9.49	9.5	9.507	9.633	9.637	9.848	9.848	9.219	9.233	9.334	9.463	9.362	9.104	9.107	9.1	9.293	8.453	8.582	8.645	9.11	9.11	8.659	8.65	8.512	9.148	8.454	8.438	8.501	8.501	8.247	8.201
Human	204192_at	10.93	6.877	7.747	7.717	7.717	7.717	7.466	8.367	7.067	7.067	7.142	7.142	11.316	11.169	12.241	11.477	9.983	7.828	7.829	7.828	7.732	7.73	7.636	7.636	7.38	7.66	7.485	7.819	7.76	7.754	7.76	7.754	8.745	7.75	7.799	7.768	7.184	7.184	8.109	7.505	7.367	7.614	7.344	7.284	7.567	7.567	7.178	7.177
Human	200031_s_at	14.792	14.265	14.398	14.257	14.257	14.257	14.037	14.025	13.497	13.497	13.332	13.332	14.917	14.946	14.926	14.511	14.942	13.509	13.51	13.506	13.405	13.392	13.346	13.346	13.57	13.553	13.403	13.918	13.966	13.506	13.511	13.508	14.147	13.432	13.765	14.33	13.859	13.859	14.285	14.017	13.976	14.275	13.949	13.837	13.74	13.74	13.846	13.809
Human	218831_s_at	10.494	9.381	10.291	10.076	10.076	10.076	10.393	10.4	10.352	10.352	10.15	10.15	11.152	11.185	11.54	11.49	10.769	9.445	9.441	9.43	9.35	9.335	9.029	9.029	9.641	10.02	10.007	10.014	10.178	9.335	9.328	9.312	10.138	9.93	10.271	10.635	10.284	10.284	11.057	10.401	11.509	12.026	11.462	11.707	11.642	11.642	11.037	11.028
Human	212032_s_at	9.465	10.711	9.617	10.693	10.693	10.693	10.646	10.065	9.83	9.83	9.663	9.663	9.247	9.116	9.919	9.215	10.067	10.57	10.587	10.598	10.532	10.538	10.569	10.569	10.606	10.322	10.57	10.271	10.254	10.728	10.747	10.778	10.761	8.761	9.748	10.518	10.416	10.416	10.001	9.662	9.398	9.548	9.384	9.529	9.8	9.8	10.158	10.167
Human	207600_at	7.721	7.407	7.934	7.838	7.838	7.838	7.818	7.718	7.565	7.565	7.614	7.614	8.153	8.273	7.652	7.878	7.676	7.536	7.533	7.53	7.495	7.491	7.433	7.433	7.336	7.813	7.973	7.65	7.549	7.664	7.663	7.66	7.497	7.899	7.619	7.237	7.914	7.914	7.776	7.771	7.714	8.144	7.674	7.643	8.036	8.036	7.702	7.686
Human	218215_s_at	8.851	9.152	8.449	8.858	8.858	8.858	9.199	8.721	8.836	8.836	8.829	8.829	8.374	8.237	9.023	8.904	8.696	8.881	8.889	8.894	8.902	8.909	9.032	9.032	8.702	8.558	8.423	8.63	8.351	8.52	8.531	8.536	9.596	7.988	8.238	9.262	9.253	9.253	8.801	8.719	9.092	8.763	9.122	9.41	8.847	8.847	9.058	9.056
Human	203422_at	8.704	9.124	9.782	8.647	8.647	8.647	8.559	8.383	7.844	7.844	8.027	8.027	8.915	8.854	9.255	8.142	9.358	8.255	8.251	8.244	8.17	8.155	8.135	8.135	7.723	8.849	8.676	8.8	8.977	8.387	8.377	8.361	8.444	8.682	8.586	8.085	8.009	8.009	8.42	8.555	8.569	8.332	8.591	8.55	8.723	8.723	8.104	8.099
Human	211709_s_at	8.433	10.895	9.676	7.974	7.974	7.974	8.726	8.641	8.201	8.201	8.19	8.19	8.43	8.489	8.047	8.651	8.975	8.718	8.716	8.71	8.571	8.563	8.486	8.486	8.673	8.909	8.781	8.914	8.979	9.128	9.148	9.157	8.956	8.905	7.897	8.515	8.478	8.478	8.667	8.561	8.206	8.287	8.198	8.111	8.447	8.447	8.343	8.307
Human	204733_at	7.534	6.976	8.284	7.92	7.92	7.92	7.774	8.972	7.814	7.814	7.693	7.693	8.059	7.964	7.744	8.232	8.391	10.144	10.155	10.15	10.263	10.26	10.13	10.13	10.597	9.471	9.604	10.385	10.628	9.152	9.135	9.126	11.258	8.96	8.172	7.696	8.393	8.393	8.253	9.959	8.08	8.659	8.027	7.837	8.13	8.13	8.374	8.386
Human	206125_s_at	7.686	7.333	7.938	8.324	8.324	8.324	7.802	8.166	7.755	7.755	7.627	7.627	8.32	8.365	7.939	7.508	8.022	7.939	7.935	7.931	7.916	7.913	7.884	7.884	7.909	8.076	7.89	8.075	7.943	7.905	7.895	7.88	8.095	8.29	7.871	8.191	8.392	8.392	7.993	9.617	7.432	8.191	7.363	7.179	7.744	7.744	7.528	7.521
Human	200695_at	10.591	11.567	11.183	11.069	11.069	11.069	11.059	10.94	11.486	11.486	11.369	11.369	10.579	10.516	10.836	10.32	10.785	11.235	11.244	11.251	11.26	11.258	11.431	11.431	10.716	11.339	11.26	11.328	10.839	11.308	11.311	11.316	11.001	10.325	10.402	11.129	11.302	11.302	10.715	10.95	11.156	10.575	11.209	11.465	10.431	10.431	10.968	10.981
Human	206270_at	7.888	8.105	8.451	8.06	8.06	8.06	7.621	7.91	6.889	6.889	6.835	6.835	8.397	8.626	7.529	7.138	8.022	8.247	8.248	8.248	8.317	8.316	8.37	8.37	7.511	9.043	9.325	8.384	8.074	8.274	8.277	8.269	7.667	8.182	7.063	6.924	7.238	7.238	7.599	7.977	7.835	7.764	7.842	7.815	7.779	7.779	7.099	7.065
Human	217088_s_at	8.295	8.148	9.342	8.669	8.669	8.669	8.304	8.344	8.129	8.129	8.092	8.092	8.913	9.039	8.398	8.366	8.854	8.066	8.058	8.048	8.007	7.989	7.968	7.968	7.846	8.717	8.681	8.759	8.779	8.028	8.01	7.984	8.262	8.948	8.378	8.149	8.616	8.616	8.448	8.352	8.422	8.557	8.409	8.28	8.665	8.665	8.035	8.015
Human	205742_at	7.333	7.13	7.232	9.095	9.095	9.095	8.788	7.473	13.792	13.792	14.062	14.062	7.314	7.313	7.515	6.778	7.055	6.447	6.441	6.432	6.436	6.42	6.373	6.373	6.293	7.073	7.052	7.109	7.121	6.414	6.396	6.375	6.318	7.038	7.865	7.522	8.405	8.405	7.24	6.881	6.971	7.238	6.947	6.941	6.996	6.996	6.732	6.717
Human	206161_s_at	7.027	6.538	7.355	7.567	7.567	7.567	7.093	7.66	7.036	7.036	6.885	6.885	7.815	8.062	6.832	6.639	7.184	8.589	8.599	8.612	8.882	8.907	8.995	8.995	8.715	8.22	8.175	7.826	7.77	7.864	7.863	7.856	8.05	7.455	7.368	6.946	7.464	7.464	6.889	7.102	6.771	6.765	6.772	6.675	7.372	7.372	6.9	6.909
Human	213792_s_at	8.526	8.232	8.647	9.779	9.779	9.779	9.91	9.711	10.031	10.031	10.084	10.084	9.058	9.028	8.764	10.596	9.017	9.467	9.472	9.474	9.376	9.389	9.503	9.503	9.683	8.561	8.628	8.836	9.021	9.632	9.646	9.653	9.959	8.957	9.828	10.724	9.033	9.033	10.203	9.591	10.457	10.363	10.466	10.804	10.273	10.273	10.447	10.467
Human	209367_at	10.201	8.083	9.592	8.799	8.799	8.799	8.705	8.845	8.3	8.3	8.214	8.214	9.788	9.84	9.581	9.299	9.774	8.111	8.112	8.108	8.051	8.043	7.947	7.947	8.264	8.421	8.65	8.395	8.263	8.049	8.051	8.045	8.569	8.039	9.188	9.092	8.576	8.576	9.397	9.422	9.972	9.988	9.971	10.365	9.037	9.037	9.05	9.05
Human	200072_s_at	11.579	11.603	9.973	10.16	10.16	10.16	10.176	10.524	10.241	10.241	10.198	10.198	10.845	10.738	11.278	10.703	11.463	10.27	10.289	10.302	10.167	10.179	10.308	10.308	9.856	9.62	10.059	9.662	10.105	10.801	10.839	10.893	10.452	8.255	10.416	10.743	9.532	9.532	10.658	10.349	10.562	10.329	10.583	11.113	10.084	10.084	10.149	10.104
Human	202927_at	8.587	9.652	7.762	8.183	8.183	8.183	8.227	8.893	7.973	7.973	7.936	7.936	7.662	7.586	8.026	7.369	8.747	10.075	10.098	10.123	10.271	10.298	10.737	10.737	10.411	9.561	9.901	9.172	8.962	9.497	9.504	9.526	10.267	7.618	7.901	8.298	8.286	8.286	8.612	8.394	8.24	8.26	8.238	8.38	7.974	7.974	8.113	8.089
Human	201697_s_at	10.017	10.63	8.384	7.977	7.977	7.977	8.203	8.887	8.063	8.063	8.105	8.105	9.727	9.692	9.906	8.744	10.465	8.852	8.865	8.872	8.613	8.621	8.643	8.643	8.865	8.391	8.822	8.265	8.743	9.745	9.791	9.851	9.225	7.448	8.666	8.191	8.297	8.297	8.704	8.149	8.707	8.958	8.684	8.924	8.472	8.472	7.94	7.874
Human	208537_at	7.528	7.174	8.215	8.134	8.134	8.134	7.93	7.768	7.49	7.49	7.54	7.54	7.91	7.924	7.853	7.628	8.309	7.842	7.836	7.828	7.821	7.805	7.816	7.816	7.567	8.305	8.126	8.497	8.279	7.681	7.662	7.64	8.096	8.41	7.982	7.547	8.586	8.586	7.714	7.862	7.92	8.156	7.899	7.821	8.051	8.051	7.665	7.646
Human	202638_s_at	8.516	7.619	8.451	7.812	7.812	7.812	8.126	7.971	7.523	7.523	7.709	7.709	8.138	7.731	10.212	9.774	7.99	7.17	7.164	7.156	7.11	7.107	7.066	7.066	7.493	7.209	7.186	7.223	7.263	6.988	6.982	6.958	7.794	7.843	7.354	7.592	8.311	8.311	8.855	7.917	7.224	7.972	7.156	7.077	9.141	9.141	7.937	7.965
Human	209953_s_at	10.074	10.604	9.987	10.687	10.687	10.687	10.661	9.947	10.211	10.211	10.049	10.049	9.516	9.303	10.37	10.557	9.884	10.048	10.056	10.065	10.045	10.054	10.269	10.269	9.149	9.495	9.369	9.663	9.715	10.222	10.243	10.266	9.94	9.141	9.752	10.376	10.893	10.893	9.959	10.079	10.148	10.025	10.159	10.405	10.105	10.105	9.965	9.946
Human	212575_at	7.637	7.943	8.173	7.384	7.384	7.384	7.424	7.398	7.22	7.22	6.981	6.981	8.476	8.616	7.956	7.874	7.448	7.366	7.367	7.369	7.344	7.341	7.426	7.426	6.713	7.493	7.216	7.458	7.223	7.734	7.747	7.747	6.886	7.256	6.997	7.378	7.175	7.175	7.065	7.383	7.356	7.08	7.381	7.446	7.882	7.882	7.092	7.075
Human	201106_at	11.841	11.983	11.095	12.114	12.114	12.114	12.139	11.796	11.386	11.386	11.345	11.345	11.633	11.573	12.162	11.495	11.783	11.773	11.791	11.797	11.874	11.876	12.009	12.009	11.92	11.767	12.253	11.763	11.761	11.206	11.204	11.206	12.273	9.94	11.514	11.808	11.225	11.225	11.943	10.674	10.863	12.346	10.728	10.782	11.887	11.887	11.877	11.853
Human	200811_at	11.406	11.226	9.832	11.444	11.444	11.444	11.752	11.313	11.962	11.962	11.758	11.758	10.186	9.861	11.822	11.105	10.914	11.514	11.53	11.543	11.523	11.529	11.707	11.707	10.916	11.083	11.256	11.254	11.55	11.861	11.894	11.938	11.122	9.866	11.573	12.1	11.479	11.479	11.303	11.05	10.598	11.006	10.561	10.684	10.327	10.327	11.444	11.421
Human	205354_at	8.34	9.101	8.783	12.09	12.09	12.09	11.78	8.46	9.224	9.224	9.12	9.12	8.127	8.156	7.991	7.984	8.629	8.785	8.797	8.801	8.846	8.853	8.851	8.851	9.01	8.589	8.752	8.536	8.334	8.302	8.302	8.306	9.397	7.579	7.877	9.233	10.081	10.081	8.118	7.986	7.488	8.098	7.433	7.417	10.775	10.775	8.97	9.013
Human	202573_at	10.057	9.325	8.917	9.07	9.07	9.07	9.029	9.399	8.552	8.552	8.568	8.568	10.508	10.712	9.864	9.236	9.486	9.229	9.237	9.243	9.239	9.248	9.242	9.242	10.435	9.122	9.353	8.874	9.188	9.317	9.334	9.348	9.135	8.423	9.117	9.237	9.122	9.122	9.4	9.455	8.889	8.56	8.919	9.046	8.896	8.896	9.097	9.117
Human	206803_at	7.504	7.124	7.903	7.828	7.828	7.828	7.598	7.956	7.411	7.411	7.551	7.551	8.017	8.117	7.466	7.852	7.894	8.297	8.297	8.296	8.535	8.545	8.003	8.003	8.663	8.607	9.118	8.133	8.566	7.766	7.742	7.698	7.469	8.359	7.74	7.291	7.47	7.47	7.716	7.798	7.621	8.236	7.565	7.361	7.977	7.977	7.48	7.471
Human	204869_at	5.824	5.506	6.791	6.499	6.499	6.499	6.021	7.293	6.52	6.52	6.273	6.273	6.504	6.581	6.11	6.343	6.665	8.879	8.894	8.913	9.312	9.359	9.539	9.539	10.444	7.842	8.392	7.355	7.002	8.073	8.083	8.105	7.599	7.372	6.443	6.275	6.355	6.355	6.11	6.265	6.33	6.873	6.28	5.986	6.312	6.312	6.293	6.259
Human	206746_at	7.25	7.124	7.672	7.53	7.53	7.53	7.251	7.156	6.99	6.99	7.092	7.092	7.011	7.002	7.094	6.878	7.346	7.041	7.034	7.027	7.092	7.081	7.22	7.22	6.942	7.549	7.396	7.544	7.488	6.635	6.604	6.568	7.17	7.821	7.286	6.867	7.039	7.039	7.371	7.398	7.194	7.135	7.199	7.074	7.114	7.114	7.121	7.12
Human	218145_at	9.556	9.156	9.772	8.636	8.636	8.636	9.115	9.168	8.549	8.549	8.497	8.497	9.661	9.716	9.501	9.264	9.536	8.907	8.9	8.897	8.859	8.857	8.876	8.876	9.099	9.192	9.148	8.966	8.906	9.102	9.103	9.095	8.737	9.59	9.133	8.915	8.676	8.676	9.336	9.716	9.068	9.113	9.064	9.006	10.435	10.435	8.959	8.954
Human	221827_at	10.655	10.149	9.874	9.087	9.087	9.087	9.458	9.824	9.553	9.553	9.489	9.489	10.558	10.69	10.048	10.093	10.429	9.257	9.254	9.249	9.196	9.19	9.141	9.141	9.155	9.368	9.468	9.42	9.448	9.404	9.407	9.4	9.334	9.63	9.993	9.869	9.636	9.636	10.143	10.505	10.385	10.71	10.356	10.48	10.476	10.476	9.78	9.769
Human	212073_at	8.887	9.583	8.471	9.331	9.331	9.331	9.144	8.912	9.371	9.371	9.291	9.291	8.417	8.373	8.621	8.358	8.572	9.045	9.047	9.053	9.076	9.085	9.146	9.146	8.441	8.584	8.631	8.689	8.923	9.314	9.324	9.35	8.403	8.761	9.054	8.619	9.094	9.094	8.932	8.925	9.279	8.828	9.32	9.408	8.525	8.525	9.035	9.045
Human	40284_at	6.504	6.022	7.114	6.727	6.727	6.727	6.454	6.943	6.309	6.309	6.344	6.344	7.188	7.34	6.53	6.78	6.814	6.389	6.38	6.371	6.245	6.229	6.225	6.225	6.09	6.878	6.779	6.928	6.877	6.333	6.313	6.29	7.342	7.319	6.437	6.433	6.333	6.333	7.832	7.821	8.112	6.663	8.244	8.492	8.162	8.162	6.568	6.575
Human	203888_at	8.807	9.095	10.178	9.056	9.056	9.056	9.327	9.006	9.061	9.061	9.032	9.032	8.739	8.518	10.057	9.49	9.506	8.591	8.581	8.571	8.493	8.472	8.388	8.388	8.438	9.406	9.325	9.367	9.462	8.557	8.533	8.502	9.082	9.725	9.191	9.704	9.905	9.905	9.415	9.309	8.944	9.398	8.902	8.748	9.189	9.189	8.738	8.699
Human	218708_at	9.898	9.963	9.333	9.272	9.272	9.272	9.33	9.422	9.372	9.372	9.35	9.35	9.086	8.911	9.82	9.555	9.887	9.299	9.297	9.295	9.231	9.23	9.232	9.232	9.349	9.124	9.146	9.287	9.298	9.383	9.381	9.38	9.585	9.49	9.445	9.546	9.485	9.485	9.672	9.732	9.45	9.331	9.461	9.403	9.418	9.418	9.439	9.414
Human	220627_at	8.372	8.234	9.246	8.396	8.396	8.396	8.655	8.554	8.282	8.282	8.351	8.351	8.073	7.922	8.778	8.149	9.235	8.775	8.766	8.76	8.763	8.752	8.68	8.68	8.748	9.305	9.13	9.232	9.032	8.898	8.885	8.868	8.403	9.688	8.693	8.342	8.407	8.407	8.618	8.48	8.431	9.297	8.352	8.051	8.501	8.501	8.372	8.331
Human	201360_at	11.583	11.64	10.463	11.311	11.311	11.311	11.939	12.387	12.254	12.254	12.083	12.083	11.416	11.13	13.315	12.471	12.341	13.132	13.155	13.16	13.225	13.227	13.108	13.108	13.493	13.608	14.103	13.143	12.423	12.688	12.676	12.682	13.596	10.704	11.228	12.551	12.066	12.066	12.046	12.096	12.428	12.475	12.424	12.638	11.88	11.88	11.895	11.82
Human	206656_s_at	11.277	11.74	10.294	9.329	9.329	9.329	9.665	11.134	10.146	10.146	10.246	10.246	11.454	11.682	10.725	10.934	10.553	11.652	11.68	11.701	11.538	11.561	11.701	11.701	11.404	10.886	11.305	10.59	10.997	12.579	12.648	12.737	11.416	8.737	10.235	10.459	9.794	9.794	10.699	10.206	10.283	10.13	10.297	10.673	11.971	11.971	10.958	10.973
Human	201481_s_at	10.506	10.86	10.816	9.754	9.754	9.754	10.167	10.982	11.831	11.831	11.835	11.835	10.358	10.301	10.616	10.504	10.968	11.22	11.227	11.23	11.133	11.135	11.139	11.139	11.35	11.059	11.487	11.072	11.188	11.647	11.673	11.703	11.173	10.434	10.561	10.474	10.024	10.024	10.821	11.393	11.923	11.052	12.002	12.363	10.223	10.223	10.831	10.755
Human	213795_s_at	9.021	9.028	7.722	7.316	7.316	7.316	7.425	8.759	7.372	7.372	7.223	7.223	7.818	7.657	8.796	7.728	8.099	9.664	9.684	9.699	9.726	9.749	9.843	9.843	10.106	9.013	9.616	8.771	8.628	9.471	9.507	9.552	10.017	7.585	8.685	8.719	6.966	6.966	8.437	8.134	8.39	7.891	8.436	8.575	7.623	7.623	7.882	7.874
Human	207848_at	7.994	8.147	8.954	8.087	8.087	8.087	8.343	8.209	7.838	7.838	8.002	8.002	8.871	9.13	7.812	7.677	8.312	8.251	8.242	8.237	8.32	8.272	8.353	8.353	7.52	8.678	8.245	10.348	14.111	8.194	8.177	8.144	7.667	9.253	8.157	8.08	8.532	8.532	8.066	8.241	8.187	6.935	8.301	8.163	8.503	8.503	8.12	8.175
Human	218159_at	10.12	10.205	9.392	9.623	9.623	9.623	9.795	10.109	9.55	9.55	9.529	9.529	9.954	9.935	10.107	9.818	10.122	9.967	9.974	9.975	9.99	9.996	10.145	10.145	9.906	9.925	10.17	9.739	9.857	10	10.011	10.015	9.783	9.276	9.928	10.243	9.399	9.399	10.474	10.043	9.858	10.203	9.827	9.917	10.222	10.222	9.819	9.804
Human	218081_at	8.985	9.524	7.853	7.221	7.221	7.221	7.266	8.362	7.105	7.105	7.16	7.16	8.895	9.068	8.554	7.481	7.462	8.809	8.828	8.844	8.844	8.881	8.661	8.661	9.225	7.473	7.95	7.307	7.124	8.325	8.36	8.389	9.983	6.757	7.158	8.192	6.877	6.877	7.948	7.834	7.305	8.28	7.217	7.329	7.51	7.51	7.128	7.049
Human	212312_at	9.686	10.066	7.825	8.462	8.462	8.462	8.373	9.652	9.058	9.058	9.225	9.225	10.232	10.552	8.854	8.903	9.746	9.519	9.538	9.555	9.484	9.514	9.457	9.457	10.052	8.339	8.761	8.228	8.14	9.586	9.637	9.694	10.157	7.464	9.12	8.754	8.122	8.122	9.857	9.771	8.94	9.22	8.914	9.204	9.351	9.351	9.659	9.681
Human	208018_s_at	10.474	7.009	8	7.69	7.69	7.69	7.883	8.689	8.318	8.318	8.411	8.411	11.836	12.238	9.98	11.481	8.423	7.515	7.516	7.514	7.393	7.388	7.227	7.227	7.577	7.568	7.785	7.606	7.577	7.262	7.257	7.247	8.897	7.462	8.058	7.622	7.552	7.552	8.749	8.113	8.107	9.492	7.981	8.14	8.326	8.326	7.746	7.698
Human	200712_s_at	9.785	9.904	8.115	8.08	8.08	8.08	8.573	8.696	9.3	9.3	9.214	9.214	8.859	8.748	9.248	9.278	9.099	8.501	8.508	8.51	8.476	8.484	8.35	8.35	8.451	7.996	8.327	8.156	8.046	8.096	8.096	8.099	9.567	7.822	8.54	8.508	8.314	8.314	8.622	8.924	9.425	8.771	9.484	9.864	8.21	8.21	8.898	8.837
Human	200903_s_at	9.578	10.631	9.686	9.66	9.66	9.66	9.868	9.34	9.41	9.41	9.355	9.355	8.964	8.778	9.602	8.89	9.722	9.007	9.014	9.017	9.08	9.086	9.143	9.143	8.721	8.81	9.117	8.854	9.093	8.449	8.448	8.455	9.567	8.277	8.847	9.751	9.11	9.11	9.764	10.41	9.814	9.422	9.849	10.27	10.645	10.645	10.607	10.645
Human	201415_at	9.85	10.133	9.524	9.299	9.299	9.299	9.343	9.662	9.157	9.157	9.195	9.195	8.884	8.703	9.69	9.341	9.762	9.591	9.592	9.593	9.644	9.647	9.712	9.712	9.758	9.547	9.512	9.536	9.595	9.312	9.323	9.327	9.721	9.509	10.267	9.97	8.963	8.963	10.159	10.246	10.322	9.987	10.352	10.656	9.754	9.754	10.033	10.062
Human	202572_s_at	8.45	9.951	9.129	9.216	9.216	9.216	9.236	8.869	9.554	9.554	9.265	9.265	7.856	7.705	8.59	8.352	7.94	9.281	9.288	9.295	9.426	9.437	9.381	9.381	9.532	9.545	9.641	8.962	8.667	9.095	9.101	9.105	8.698	8.605	8.804	8.874	9.446	9.446	8.771	8.578	8.467	7.832	8.525	8.561	8.422	8.422	8.92	8.948
Human	201058_s_at	8.641	13.275	10.958	9.371	9.371	9.371	10.004	9.247	12.848	12.848	12.58	12.58	7.836	7.307	11.001	10.217	9.189	8.228	8.217	8.201	8.12	8.111	8.107	8.107	7.676	8.194	8.146	8.498	8.521	7.745	7.731	7.722	9.675	9.38	7.681	9.39	10.818	10.818	9.976	9.94	10.011	11.613	9.866	9.412	8.88	8.88	10.582	10.4
Human	217286_s_at	10.56	10.499	9.837	10.045	10.045	10.045	10.08	11.089	10.483	10.483	10.435	10.435	10.353	10.359	10.562	9.988	10.23	12.344	12.365	12.385	12.401	12.413	12.739	12.739	12.322	11.8	11.882	11.917	11.958	12.516	12.539	12.574	12.073	10.107	10.488	10.782	10.464	10.464	10.308	10.151	10.282	10.402	10.271	10.395	9.254	9.254	10.252	10.244
Human	214524_at	7.234	6.706	8.44	7.615	7.615	7.615	7.65	7.465	7.255	7.255	7.142	7.142	7.654	7.718	7.339	7.35	7.997	7.411	7.402	7.396	7.469	7.453	7.45	7.45	7.283	8.224	8.021	8.147	8.148	7.34	7.323	7.292	6.861	8.336	7.387	7.238	7.281	7.281	7.495	7.767	7.38	7.582	7.362	7.269	7.966	7.966	7.351	7.365
Human	214461_at	7.578	7.447	7.361	7.374	7.374	7.374	7.699	7.263	6.973	6.973	7.021	7.021	7.202	7.213	6.979	7.736	7.452	6.843	6.832	6.823	6.784	6.767	6.693	6.693	6.522	7.551	7.468	7.484	7.332	6.988	6.973	6.956	6.713	8.001	7.436	7.218	7.096	7.096	7.726	7.453	7.528	7.853	7.498	7.448	12.068	12.068	7.675	7.668
Human	201300_s_at	10.208	11.466	7.724	8.826	8.826	8.826	9.237	10.409	10.821	10.821	10.851	10.851	7.978	7.515	9.974	10.353	8.85	11.993	12.027	12.048	12.091	12.116	12.175	12.175	12.756	11.654	12.338	11.047	11.175	11.93	11.964	12.026	12.077	8.391	9.502	11.061	10.657	10.657	9.574	8.748	7.796	9.629	7.629	7.403	8.909	8.909	9.895	9.808
Human	214832_at	7.532	7.66	8.292	7.742	7.742	7.742	7.729	7.474	7.492	7.492	7.394	7.394	7.919	8.04	7.411	7.352	8.02	7.026	7.022	7.011	6.981	6.966	6.991	6.991	6.592	7.701	7.801	7.619	7.471	7.048	7.036	7.013	7.041	7.449	7.347	7.299	7.367	7.367	7.736	7.589	8.179	8.545	8.146	8.293	8.283	8.283	7.709	7.664
Human	221471_at	10.189	11.175	8.727	9.355	9.355	9.355	9.522	10.374	10.193	10.193	10.164	10.164	9.837	9.82	10.033	10.015	9.64	11.046	11.07	11.088	11.212	11.244	11.549	11.549	10.425	10.229	10.725	9.864	9.987	10.855	10.887	10.939	10.677	8.567	9.403	9.816	9.931	9.931	9.926	10.392	9.995	9.703	10.021	10.348	9.663	9.663	9.595	9.55
Human	217718_s_at	13.227	13.5	11.182	11.537	11.537	11.537	11.797	12.835	12.176	12.176	12.432	12.432	12.93	12.936	13.09	12.915	11.77	13.267	13.297	13.321	13.45	13.465	13.721	13.721	13.463	13.29	13.699	12.817	13.12	12.933	12.948	12.984	13.111	10.078	12.418	12.654	11.524	11.524	12.525	12.449	12.786	12.686	12.796	13.406	11.351	11.351	12.549	12.527
Human	207366_at	9.303	9.627	10.544	9.509	9.509	9.509	9.44	9.791	9.414	9.414	9.652	9.652	9.725	9.788	9.48	9.357	10.113	10.148	10.138	10.131	10.423	10.414	10.911	10.911	9.317	10.734	10.141	10.803	10.592	9.509	9.458	9.403	8.982	11.217	10.074	9.39	9.835	9.835	9.582	9.92	9.889	9.755	9.901	9.613	10.005	10.005	9.901	9.925
Human	202071_at	8.923	10.942	9.355	9.756	9.756	9.756	9.969	10.572	10.194	10.194	10.09	10.09	8.335	8.006	9.182	9.289	8.63	10.282	10.296	10.302	10.419	10.434	9.991	9.991	11.249	9.442	9.645	9.789	10.32	9.225	9.232	9.234	11.591	8.722	12.101	11.694	10.368	10.368	11.866	11.015	10.816	10.29	10.864	11.289	11.643	11.643	11.767	11.812
Human	205388_at	7.98	7.614	7.935	15.138	15.138	15.138	14.658	7.933	7.529	7.529	7.491	7.491	8.283	8.306	7.908	7.599	7.805	7.852	7.851	7.848	7.926	7.927	8.066	8.066	7.184	7.887	7.846	7.913	7.894	7.761	7.754	7.742	7.416	7.996	8.068	9.524	13.946	13.946	7.982	8.398	8.271	7.69	8.324	8.484	7.878	7.878	7.849	7.884
Human	203936_s_at	9.198	8.068	8.337	8.647	8.647	8.647	9.171	8.753	7.848	7.848	8.121	8.121	11.364	11.149	12.999	11.578	9.96	7.913	7.911	7.906	7.831	7.819	7.822	7.822	7.248	8.352	8.242	8.344	8.141	8.039	8.032	8.019	8.132	8.115	8.17	8.14	7.77	7.77	8.637	8.767	8.591	8.758	8.575	8.676	8.257	8.257	7.771	7.733
Human	35150_at	10.833	10.703	11.293	10.866	10.866	10.866	11.005	10.769	10.465	10.465	10.367	10.367	11.141	11.082	11.351	11.266	11.526	10.509	10.498	10.486	10.459	10.438	10.408	10.408	10.547	11.468	11.318	11.326	11.236	10.513	10.493	10.462	10.531	11.753	10.671	10.983	10.734	10.734	10.931	10.898	10.897	11.466	10.845	10.675	11.136	11.136	10.722	10.703
Human	201202_at	10.344	12.12	8.326	8.412	8.412	8.412	8.926	9.202	9.199	9.199	9.497	9.497	8.806	8.413	10.059	9.274	10.599	8.987	8.997	9.007	8.887	8.914	8.928	8.928	9.082	7.845	8.126	7.743	7.893	9.237	9.275	9.321	9.619	7.894	9.703	10.107	8.277	8.277	9.495	9.595	10.216	8.893	10.337	10.832	9.348	9.348	9.309	9.336
Human	212501_at	12.57	11.413	9.905	12.534	12.534	12.534	12.258	11.375	11.468	11.468	11.595	11.595	12.104	12.222	11.358	13.069	10.975	10.25	10.264	10.263	10.44	10.464	10.29	10.29	11.212	9.69	10.258	9.45	9.565	9.017	9.018	9.024	11.283	8.79	11.575	11.873	10.96	10.96	12.037	11.041	10.431	11.514	10.333	10.372	12.361	12.361	10.429	10.31
Human	202716_at	9.895	9.402	9.854	9.468	9.468	9.468	9.62	9.752	9.998	9.998	9.83	9.83	9.714	9.579	10.098	10.394	10.31	9.656	9.651	9.646	9.625	9.625	9.542	9.542	9.62	9.721	9.766	9.622	9.729	9.788	9.785	9.779	9.511	10.216	9.74	9.537	9.815	9.815	9.877	9.746	9.98	9.648	10.01	9.991	9.707	9.707	9.795	9.81
Human	218968_s_at	8.619	8.693	8.715	8.93	8.93	8.93	8.619	8.704	9.059	9.059	9.087	9.087	8	7.877	8.638	7.965	8.616	8.933	8.936	8.938	9.026	9.034	9.13	9.13	9.332	8.786	8.826	8.713	8.858	8.59	8.584	8.58	8.919	8.668	9.226	8.86	8.825	8.825	8.593	9.121	8.767	8.286	8.811	8.826	8.011	8.011	8.62	8.635
Human	206504_at	5.804	5.434	6.513	6.338	6.338	6.338	5.908	6.006	5.907	5.907	5.96	5.96	6.188	6.19	6.02	6.169	6.148	5.767	5.758	5.749	5.744	5.729	5.687	5.687	5.841	6.444	6.333	6.367	6.365	5.749	5.721	5.691	5.725	6.769	6.676	6.367	5.941	5.941	6.182	5.957	5.921	6.29	5.888	5.588	6.223	6.223	6.523	6.545
Human	221442_at	7.202	7.125	8.167	7.557	7.557	7.557	7.713	7.266	7.104	7.104	7.036	7.036	7.273	7.022	8.527	7.636	8.026	7.142	7.134	7.122	7.099	7.078	7.013	7.013	6.541	7.997	7.933	7.956	7.835	7.404	7.391	7.377	6.631	7.962	7.204	7.446	7.348	7.348	7.414	7.226	7.279	8.08	7.206	7.031	7.695	7.695	7.204	7.16
Human	209590_at	8.464	8.455	9.623	8.319	8.319	8.319	8.425	9.07	8.887	8.887	8.506	8.506	8.745	8.774	8.554	8.521	9.044	9.465	9.463	9.459	9.535	9.531	9.362	9.362	9.597	9.397	9.386	9.725	9.869	9.019	9.003	8.982	9.725	9.705	9.109	9.078	8.021	8.021	8.83	9.002	8.296	8.477	8.28	7.982	8.535	8.535	8.592	8.594
Human	208383_s_at	5.694	5.345	6.397	6.412	6.412	6.412	6.012	6.298	6.298	6.298	6.225	6.225	6.354	6.37	6.093	7.216	6.258	5.888	5.881	5.875	5.864	5.854	5.824	5.824	6.007	6.211	6.147	6.289	6.367	5.809	5.789	5.767	6.026	6.623	6.02	6.042	5.81	5.81	6.645	7.497	10.699	10.572	10.711	11.479	11.349	11.349	12.031	12.332
Human	208399_s_at	6.976	6.563	7.671	7.616	7.616	7.616	7.711	7.605	7.037	7.037	7.051	7.051	7.615	7.729	6.992	7.495	7.909	7.947	7.948	7.947	7.997	7.995	8.072	8.072	7.858	8.01	7.957	8.076	8.024	7.634	7.624	7.609	8.162	7.861	7.005	7.297	7.619	7.619	7.402	8.611	9.725	10.167	9.684	10.113	7.452	7.452	6.937	6.882
Human	206866_at	7.814	8.968	8.919	8.08	8.08	8.08	8.369	8.293	7.676	7.676	7.761	7.761	7.745	7.658	7.998	8.398	8.318	9.059	9.061	9.068	9.282	9.291	9.281	9.281	9.334	9.289	9.18	8.921	8.844	8.228	8.212	8.189	9.003	8.802	8.009	8.125	8.117	8.117	7.904	8.238	8.199	7.632	8.25	8.162	8.186	8.186	7.957	7.977
Human	216088_s_at	8.788	9.826	8.813	8.538	8.538	8.538	8.869	7.862	7.443	7.443	7.58	7.58	8.148	8.128	8.279	7.549	8.095	7.661	7.661	7.658	7.706	7.697	7.898	7.898	7.185	7.955	7.776	8.084	8.127	7.37	7.353	7.331	7.791	7.71	7.598	7.934	7.924	7.924	7.99	8.195	8.15	7.282	8.228	8.338	7.998	7.998	7.714	7.707
Human	210150_s_at	7.946	6.945	8.381	8.645	8.645	8.645	9.34	9.26	9.333	9.333	9.428	9.428	8.379	8.129	9.495	9.331	8.861	9.051	9.061	9.068	8.864	8.871	8.897	8.897	8.944	8.437	8.578	8.534	8.393	9.948	10.014	10.075	9.071	8.046	9.937	10.426	9.165	9.165	9.732	9.055	8.466	9.313	8.389	8.413	8.863	8.863	9.645	9.619
Human	210508_s_at	8.118	7.588	8.489	8.372	8.372	8.372	8.228	8.348	7.921	7.921	7.833	7.833	8.29	8.424	7.625	7.868	8.501	8.405	8.401	8.399	8.326	8.316	8.233	8.233	8.192	8.981	8.766	8.729	8.615	8.536	8.533	8.525	8.634	8.739	8.775	8.159	8.417	8.417	8.482	8.403	8.182	8.163	8.184	8.169	8.399	8.399	8.119	8.12
Human	204540_at	7.351	6.824	7.928	13.96	13.96	13.96	13.76	9.288	12.002	12.002	12.138	12.138	7.697	7.816	7.041	7.038	6.968	11.908	11.951	11.993	11.961	11.994	12.394	12.394	11.987	11.431	12.206	10.568	9.352	12.496	12.547	12.646	11.331	7.409	7.495	9.179	12.949	12.949	6.851	7.238	6.784	6.869	6.776	6.781	7.208	7.208	6.972	6.95
Human	215984_s_at	8.395	8.901	9.05	8.089	8.089	8.089	8.292	8.145	8.253	8.253	7.979	7.979	8.635	8.682	8.42	8.525	8.455	8.144	8.142	8.139	8.109	8.105	8.234	8.234	7.125	8.422	8.378	8.297	8.289	8.285	8.286	8.281	8.077	8.418	7.74	7.943	8.048	8.048	7.964	8.311	8.505	7.844	8.565	8.688	8.452	8.452	8.189	8.206
Human	203919_at	8.099	8.802	8.427	8.096	8.096	8.096	8.098	8.934	8.521	8.521	8.346	8.346	7.917	7.832	8.505	8.132	8.246	10.025	10.045	10.061	10.079	10.089	10.426	10.426	9.333	9.714	10.021	9.645	9.498	10.072	10.103	10.14	9.914	7.913	7.559	8.345	8.185	8.185	8.453	7.681	7.555	8.214	7.495	7.475	8.978	8.978	8.651	8.626
Human	204336_s_at	10.878	9.587	9.853	9.269	9.269	9.269	9.406	9.885	9.667	9.667	9.695	9.695	11.225	11.274	11.163	11.106	10.222	9.605	9.603	9.6	9.542	9.539	9.413	9.413	9.586	9.777	9.663	9.673	9.651	9.513	9.51	9.506	10.201	9.833	9.792	9.558	9.367	9.367	9.711	9.279	8.827	9.603	8.756	8.562	9.663	9.663	9.712	9.72
Human	205289_at	6.503	6.054	6.979	6.634	6.634	6.634	6.331	6.84	7.09	7.09	7.173	7.173	6.591	6.52	6.633	8.109	6.529	6.149	6.143	6.137	6.124	6.114	6.055	6.055	6.093	6.531	6.567	6.526	6.537	6.063	6.047	6.028	6.302	6.725	6.4	6.455	6.44	6.44	7.503	8.044	8.879	7.241	9.028	9.515	6.876	6.876	7.176	7.17
Human	213222_at	7.898	8.367	7.474	9.319	9.319	9.319	9.203	9.282	8.814	8.814	8.428	8.428	7.391	7.377	7.335	8.444	7.667	11.249	11.279	11.313	11.874	11.934	12.209	12.209	11.78	10.714	11.276	9.363	9.106	9.589	9.565	9.561	10.415	8.157	7.785	8.007	7.965	7.965	8.239	8.061	7.527	8.745	7.416	7.185	8.121	8.121	9.268	9.223
Human	202508_s_at	5.8	5.526	6.664	6.522	6.522	6.522	6.144	8.823	6.725	6.725	6.269	6.269	6.245	6.249	6.212	6.334	6.635	13.083	13.129	13.175	13.208	13.246	13.744	13.744	13.318	12.364	12.724	11.616	11.133	13.502	13.556	13.624	12.605	8.224	6.345	6.357	6.753	6.753	6.264	6.141	6.115	6.975	6.037	5.734	6.43	6.43	6.303	6.254
Human	202325_s_at	10.948	11.967	10.094	13.132	13.132	13.132	12.657	11.145	13.009	13.009	13.217	13.217	9.325	8.976	10.62	10.311	10.577	11.5	11.529	11.547	11.546	11.565	11.776	11.776	11.375	10.939	11.464	10.75	11.208	11.2	11.224	11.269	12.296	8.447	10.763	11.746	12.784	12.784	11.09	11.231	11.582	11.19	11.618	12.203	11.698	11.698	11.72	11.716
Human	200602_at	8.16	9.9	7.162	7.443	7.443	7.443	8.12	9.736	10.076	10.076	10.05	10.05	6.976	6.634	8.515	9.187	7.885	11.007	11.044	11.069	11.211	11.251	11.251	11.251	11.844	9.572	10.2	9.539	9.593	10.632	10.676	10.748	10.986	7.124	8.879	9.513	9.82	9.82	9.393	9.206	9.89	9.55	9.921	10.477	8.481	8.481	10.537	10.537
Human	214611_at	6.796	6.765	7.236	7.086	7.086	7.086	6.791	7.114	6.731	6.731	6.856	6.856	7.72	7.949	6.656	7.234	6.964	7.088	7.083	7.079	7.117	7.111	7.275	7.275	7.335	7.351	7.428	7.362	7.291	6.983	6.972	6.955	6.94	7.605	6.987	6.801	7.249	7.249	6.948	6.755	6.87	6.833	6.874	6.653	7.069	7.069	6.627	6.617
Human	200642_at	12.275	13.014	11.755	12.607	12.607	12.607	12.477	12.499	12.996	12.996	13.09	13.09	11.182	10.931	12.382	11.667	12.028	12.99	13.01	13.019	13.048	13.046	13.203	13.203	12.797	12.926	13.216	13.113	13.558	12.533	12.536	12.552	13.75	10.887	12.246	12.754	12.802	12.802	12.488	11.585	12.414	13.443	12.32	12.734	13.633	13.633	12.937	12.944
Human	204191_at	8.173	7.931	8.123	8.459	8.459	8.459	8.397	8.136	8.242	8.242	8.121	8.121	8.092	8.09	8.069	8.197	8.367	8.056	8.051	8.047	7.999	7.994	7.99	7.99	7.805	8.278	8.329	8.2	8.209	8.02	8.01	7.998	8.429	8.644	7.951	8.157	8.439	8.439	8.251	8.156	8.128	8.549	8.09	8.002	8.553	8.553	7.956	7.942
Human	208514_at	7.454	7.389	8.391	7.559	7.559	7.559	7.377	7.454	7.707	7.707	7.806	7.806	8.004	8.185	7.272	7.067	7.869	7.173	7.162	7.153	7.136	7.117	7.11	7.11	6.583	7.92	7.57	7.909	8.02	7.362	7.343	7.32	6.803	8.304	7.252	7.059	6.931	6.931	7.481	7.33	7.083	6.978	7.093	6.809	7.507	7.507	7.119	7.132
Human	210365_at	7.744	7.287	7.725	7.794	7.794	7.794	7.773	7.54	7.314	7.314	7.197	7.197	8.017	8.168	7.256	7.595	8.058	7.276	7.265	7.255	7.235	7.222	7.109	7.109	6.985	7.855	7.966	7.805	7.95	7.391	7.372	7.345	7.048	8.524	8.022	7.168	7.309	7.309	7.662	7.339	7.482	8.054	7.43	7.205	7.819	7.819	7.63	7.622
Human	209033_s_at	11.397	10.268	8.613	11.159	11.159	11.159	11.238	10.616	10.842	10.842	11.013	11.013	10.579	10.485	11.184	11.141	10.484	10.698	10.719	10.737	10.785	10.816	10.999	10.999	11.305	9.77	10.326	9.521	9.86	10.792	10.824	10.873	10.353	8.577	10.61	11.013	10.217	10.217	10.504	9.863	10.199	10.265	10.193	10.449	9.581	9.581	10.246	10.213
Human	210454_s_at	7.993	7.82	8.533	8.282	8.282	8.282	8.13	8.617	8.062	8.062	8.203	8.203	8.06	8.081	7.966	7.864	8.15	9.475	9.484	9.499	9.364	9.389	9.893	9.893	9.411	8.508	8.497	8.317	8.166	9.825	9.858	9.894	10.069	8.466	7.942	7.663	7.876	7.876	8.184	8.505	8.179	8.248	8.173	8.123	7.922	7.922	7.997	8.001
Human	202086_at	11.171	7.029	8.542	8.657	8.657	8.657	9.539	10.075	9.528	9.528	9.484	9.484	10.731	10.733	10.738	10.343	10.634	9.481	9.484	9.484	9.593	9.595	9.55	9.55	9.731	9.14	9.236	9.491	9.813	8.74	8.737	8.735	10.111	9.108	11.198	10.85	9.505	9.505	10.521	10.216	9.592	9.701	9.583	9.752	9.783	9.783	9.667	9.669
Human	204623_at	8.654	8.444	8.741	8.531	8.531	8.531	8.778	9.327	8.183	8.183	8.278	8.278	8.855	8.753	9.067	9.371	8.906	8.296	8.289	8.285	8.257	8.251	8.23	8.23	7.94	8.545	8.375	8.542	8.436	8.495	8.502	8.498	8.07	9.04	11.144	9.312	8.346	8.346	10.899	10.725	12.714	12.07	12.773	13.538	9.35	9.35	8.616	8.622
Human	214476_at	8.156	8.077	8.534	8.302	8.302	8.302	7.733	8.068	7.492	7.492	7.706	7.706	9.097	9.456	7.569	7.703	8.287	7.545	7.536	7.524	7.486	7.467	7.45	7.45	7.159	8.34	8.328	8.289	8.42	7.465	7.442	7.411	7.8	8.494	8.311	7.61	8.052	8.052	8.336	9.951	8.481	8.079	8.518	8.487	8.437	8.437	7.754	7.749
[truncated: 854 more rows]
[truncated: 8 more columns]

## Sheet: Mouse
organism	probeset	cell culture / primary cell	fibroblast	cardiomyocyte	limb (extremities)	hindlimb	skeletal muscle	muscle	organ system	cardiovascular system	heart	heart ventricle	heart left ventricle	haemolymphoid system	blood	lymph node	spleen	thymus	nervous system	central nervous system (CNS)	brain (encephalon)	forebrain	telencephalon (cerebrum)	cerebal cortex	cerebral cortex region	hippocampus	basal ganglia	amygdala	diencephalon	hypothalamus	hindbrain (rhombencephalon)	metencephalon	cerebellum	midbrain (mesencephalon)	peripheral nervous system (PNS)	sensory organ	eye	eye muscle	extraocular skeletal muscle	visceral organ	alimentary system	intestine	small intestine	large intestine	colon	liver and biliary system	liver	renal/urinary system	kidney
[truncated: 2,127 more rows]
[truncated: 8 more columns]

[truncated: 1 more sheets: Rat]
