# Supplementary material for: Global regulatory architecture of human, mouse and rat tissue transcriptomes
Source: BMC Genomics. 2013 Oct 20;14:716. doi: 10.1186/1471-2164-14-716 (PMC4008137; doi:10.1186/1471-2164-14-716)
Supplement: Additional file 2 — Gene expression values for sets of 8954 gene orthologs of human, mouse and rat across 56 tissue type categories. Orthologous gene sets are represented by Affymetrix probe sets from the platforms Human133 Plus 2.0, Mouse430 2.0, and Rat230 2.0. [file 1471-2164-14-716-S2.zip]

Archive with 1 entries (1 files):
- additional_file_2.xls
