# Supplementary material for: Global regulatory architecture of human, mouse and rat tissue transcriptomes
Source: BMC Genomics. 2013 Oct 20;14:716. doi: 10.1186/1471-2164-14-716 (PMC4008137; doi:10.1186/1471-2164-14-716)
Supplement: Additional file 2 — Gene expression values for sets of 8954 gene orthologs of human, mouse and rat across 56 tissue type categories. Orthologous gene sets are represented by Affymetrix probe sets from the platforms Human133 Plus 2.0, Mouse430 2.0, and Rat230 2.0. [file 1471-2164-14-716-S2.zip › additional_file_2.xls]

## Sheet: Human
organism	probeset	cell culture / primary cell	fibroblast	limb (extremities)	hindlimb	skeletal muscle	muscle	skeletal muscle	organ system	cardiovascular system	heart	heart ventricle	heart left ventricle	integumental system	gland	mammary gland (breast)	nervous system	central nervous system (CNS)	brain (encephalon)	forebrain	telencephalon (cerebrum)	cerebral cortex	cerebral cortex region	hippocampus	basal ganglia	amygdala	diencephalon	hypothalamus	hindbrain (rhombencephalon)	metencephalon	sensory organ	visceral organ	alimentary system	stomach	intestine	small intestine	large intestine	colon	liver and biliary system	liver	renal/urinary system	kidney	reproductive system	female reproductive system	ovary (female gonad)	male reproductive system	testis (male gonad)	epididymis	respiratory system
Human	218694_at	9.719	13.086	11.669	11.669	11.669	10.971	10.971	9.67	11.187	11.286	11.314	11.395	10.578	10.638	10.638	10.254	10.223	10.203	9.936	9.96	10.008	10.031	9.885	10.034	10.074	9.837	10.14	11.039	11.311	7.131	10.753	9.458	9.974	9.584	10.503	9.549	9.528	9.289	9.289	12.127	12.206	11.383	11.389	11.23	11.351	8.705	12.34	11.228
Human	222444_at	10.838	11.639	10.413	10.413	10.413	9.552	9.552	10.093	9.838	9.853	9.832	9.894	9.532	9.626	9.626	10.246	10.237	10.234	10.086	10.119	10.172	10.217	10.063	9.933	9.906	9.951	9.914	10.63	10.778	9.686	10.817	9.628	9.45	10.11	9.616	10.129	10.178	10.978	10.978	12.661	12.862	10.848	10.885	9.905	10.647	8.107	12.202	11.16
Human	219335_at	9.49	10.331	8.614	8.614	8.614	7.752	7.752	8.85	8.527	8.588	8.614	8.683	8.91	8.977	8.977	7.946	7.941	7.947	7.865	7.874	8.061	8.058	7.928	7.734	7.999	7.83	7.868	7.956	7.93	9.93	9.301	9.296	8.345	9.854	8.498	9.906	10.007	9.766	9.766	9.571	9.599	9.057	8.944	8.458	9.682	7.579	10.342	9.388
Human	213709_at	7.84	9.889	7.773	7.773	7.773	7.736	7.736	8.055	7.969	8.029	8.042	8.085	7.641	7.651	7.651	8.844	8.862	8.895	8.721	8.758	8.915	8.897	8.791	8.799	9.034	8.568	8.747	9.687	9.897	7.617	8.447	7.595	7.45	7.474	7.741	7.464	7.46	8.262	8.262	10.476	10.697	8.505	8.53	8.2	8.367	7.741	9.186	7.838
Human	217975_at	11.297	14.214	9.847	9.847	9.847	8.582	8.582	10.584	11.56	11.549	11.524	11.573	11.441	11.575	11.575	10.944	10.922	10.862	10.568	10.516	10.659	10.659	10.51	10.615	10.478	10.784	11.028	11.592	11.721	11.38	12.055	11.929	11.597	12.874	10.605	12.96	13.025	11.302	11.302	11.089	10.977	12.451	12.39	13.419	12.791	11.794	13.856	12.943
Human	217963_s_at	13.539	15.975	11.417	11.417	11.417	11.468	11.468	13.646	13.855	13.861	13.795	13.802	13.92	14.052	14.052	15.217	15.231	15.249	15.252	15.274	15.327	15.318	15.481	15.222	15.61	15.162	15.653	15.391	15.37	12.479	13.844	13.011	13.509	13.606	12.915	13.632	13.651	14.21	14.21	14.081	14.085	14.159	14.073	15.007	14.64	14.544	15.182	14.454
Human	201994_at	14.585	16.009	14.208	14.208	14.208	13.823	13.823	13.747	13.297	13.18	13.128	13.139	14.123	14.219	14.219	13.985	13.99	13.996	13.89	13.901	14.119	14.135	14.023	13.794	14.142	13.844	14.086	14.558	14.679	14.23	14.442	13.78	13.642	14.752	13.78	14.789	14.866	14.447	14.447	14.929	14.988	14.743	14.819	14.815	14.322	13.402	15.037	14.56
Human	210198_s_at	7.04	8.114	6.667	6.667	6.667	7.622	7.622	9.333	9.053	8.881	8.729	8.696	8.236	8.145	8.145	15.675	15.717	15.715	15.731	15.615	15.325	15.202	15.951	15.698	15.252	16.211	16.153	14.897	14.482	6.451	8.095	8.856	10.002	8.871	9.32	8.854	8.72	6.733	6.733	7.275	7.051	8.517	8.191	8.557	10.326	11.064	9.456	6.888
Human	203636_at	9.357	11.64	7.914	7.914	7.914	8.643	8.643	9.43	9.766	9.653	9.626	9.658	9.921	9.952	9.952	9.588	9.583	9.605	9.412	9.441	9.251	9.281	9.619	9.702	9.54	9.29	9.327	10.689	11.155	10.587	10.475	10.449	9.484	11.229	9.254	11.304	11.374	9.867	9.867	10.406	10.349	10.479	10.474	9.753	10.505	9.362	10.819	11.001
Human	206386_at	7.237	6.89	7.063	7.063	7.063	7.806	7.806	7.616	7.649	7.646	7.659	7.659	7.437	7.376	7.376	7.542	7.543	7.545	7.618	7.614	7.533	7.538	7.602	7.685	7.662	7.633	7.49	7.295	7.194	6.897	7.759	7.314	7.568	6.976	7.617	6.952	6.93	14.476	14.476	6.998	6.981	7.329	7.351	7.508	7.205	7.506	6.529	6.949
Human	229160_at	6.748	6.364	10.469	10.469	10.469	10.127	10.127	7.544	9.268	9.506	9.621	9.72	7.219	7.242	7.242	7.717	7.722	7.773	7.908	8.038	8.679	8.759	8.548	7.75	8.336	7.365	7.867	7.16	6.734	5.767	8.317	6.981	6.822	6.697	8.376	6.633	6.63	7.886	7.886	7.93	7.967	10.057	10.18	12.862	9.379	11.372	10.688	7.305
Human	223509_at	7.753	7.426	8.036	8.036	8.036	8.379	8.379	8.328	8.2	8.205	8.216	8.213	7.762	7.696	7.696	8.057	8.05	8.041	8.157	8.112	8.064	8.084	8.019	8.173	8.086	8.344	8.235	7.628	7.445	7.469	8.827	8.129	9.102	7.869	9.733	7.797	7.787	11.069	11.069	12.097	12.482	7.897	7.827	7.936	8.286	8.151	9.178	7.6
Human	209440_at	11.789	13.477	11.737	11.737	11.737	11.016	11.016	10.812	10.98	11.037	11.091	11.157	10.617	10.699	10.699	10.963	10.951	10.932	10.759	10.717	10.799	10.802	10.847	10.577	11.068	10.935	11.382	11.412	11.439	11.133	10.52	10.265	10.314	10.498	10.688	10.49	10.503	12.149	12.149	9.862	9.777	10.419	10.357	10.804	10.765	10.372	10.878	11.303
Human	208763_s_at	12.514	10.807	12.847	12.847	12.847	12.307	12.307	12.68	12.778	12.677	12.667	12.713	12.996	13.022	13.022	11.889	11.842	11.806	11.601	11.576	11.573	11.522	11.535	11.774	11.608	11.702	11.906	12.431	12.646	11.956	12.161	11.64	13.257	11.555	12.738	11.509	11.465	12.251	12.251	12.299	12.15	11.888	11.772	12.786	12.535	10.665	11.926	14.026
Human	209628_at	10.731	10.857	7.842	7.842	7.842	7.258	7.258	9.519	8.302	8.391	8.489	8.587	9.256	9.345	9.345	7.996	8.002	7.964	7.85	7.809	7.796	7.827	7.841	7.859	7.766	8.017	7.934	7.696	7.515	10.299	9.909	9.779	7.745	10.856	7.49	10.985	11.133	10.428	10.428	10.937	11.146	9.312	9.275	7.78	9.516	10.936	9.71	10.311
Human	202422_s_at	9.664	9.764	7.072	7.072	7.072	7.854	7.854	9.008	9.754	9.898	9.962	10.08	7.598	7.571	7.571	8.264	8.247	8.235	8.244	8.228	8.283	8.256	8.763	8.203	8.643	8.311	8.529	8.24	8.11	7.949	9.182	7.63	8.556	7.223	8.38	7.179	7.131	7.897	7.897	12.34	12.701	9.183	9.319	8.763	8.433	9.04	8.861	9.682
Human	209763_at	7.664	8.808	9.293	9.293	9.293	9.949	9.949	9.312	9.594	9.155	8.992	9.019	11.423	11.414	11.414	9.538	9.449	9.387	9.691	10	10.033	10.111	9.627	10.002	10.33	8.403	8.104	9.451	9.934	7.298	10.182	9.312	10.59	8.722	10.799	8.643	8.506	8.046	8.046	10.47	10.263	10.511	10.327	8.623	11.533	8.767	11.373	12.328
Human	214607_at	8.987	8.123	8.477	8.477	8.477	9.452	9.452	9.578	9.211	9.132	9.094	9.025	9.759	9.813	9.813	11.454	11.472	11.531	11.813	11.909	12.215	12.232	12.306	11.892	12.521	11.41	12.024	10.32	9.833	8.934	8.819	8.714	9.816	8.206	9.308	8.163	8.094	8.268	8.268	8.141	8.081	9.367	9.258	9.211	9.971	9.874	10.878	8.701
Human	202966_at	6.508	6.884	6.831	6.831	6.831	6.91	6.91	6.802	6.744	6.744	6.747	6.742	7.532	7.625	7.625	6.714	6.701	6.698	6.733	6.732	6.682	6.683	6.78	6.756	6.683	6.737	6.693	6.646	6.638	6.137	7.2	7.181	7.796	6.904	7.09	6.896	6.871	6.576	6.576	7.244	7.304	7.588	7.486	6.916	8.148	6.677	11.933	6.439
Human	204850_s_at	7.212	6.614	6.835	6.835	6.835	7.104	7.104	7.273	7.394	7.452	7.491	7.527	7.728	7.74	7.74	8.245	8.256	8.282	8.539	8.637	8.789	8.865	8.091	8.446	8.756	8.13	8.41	7.487	7.227	6.704	7.024	7.118	7.114	6.786	7.063	6.775	6.758	6.437	6.437	6.902	6.913	7.208	7.215	7.081	7.172	6.987	8.25	6.775
Human	222808_at	10.757	10.997	6.828	6.828	6.828	7.713	7.713	9.626	8.184	8.059	8.071	8.097	9.04	9.072	9.072	8.427	8.433	8.41	8.278	8.214	7.963	7.909	8.231	8.473	8.249	8.546	8.454	8.445	8.421	10.521	10.353	10.47	8.997	11.655	8.649	11.77	11.913	11.003	11.003	10.974	11.11	9.761	9.664	8.78	10.295	7.921	10.41	10.583
Human	220552_at	6.116	5.964	6.378	6.378	6.378	6.393	6.393	6.173	5.696	5.585	5.533	5.488	6.299	6.275	6.275	6.351	6.351	6.357	6.334	6.318	6.282	6.253	6.42	6.405	6.356	6.4	6.332	6.485	6.491	5.969	6.257	6.362	6.251	6.146	6.282	6.14	6.131	6.055	6.055	6.321	6.321	6.243	6.265	6.246	6.117	6.279	5.739	6.082
Human	236165_at	7.849	6.897	7.233	7.233	7.233	7.261	7.261	7.768	7.114	7.078	7.079	7.076	7.362	7.391	7.391	7.247	7.245	7.249	7.262	7.274	7.371	7.394	7.226	7.214	7.317	7.212	7.185	7.24	7.247	6.697	7.735	7.299	7.433	6.976	7.377	6.961	6.937	7.224	7.224	9.201	9.389	7.714	7.815	7.374	7.159	6.978	7.213	7.267
Human	207307_at	6.323	6.289	6.425	6.425	6.425	6.385	6.385	6.613	6.333	6.343	6.351	6.35	6.241	6.22	6.22	8.129	8.19	8.247	8.456	8.593	7.226	7.276	7.816	8.605	8.931	7.885	9.33	7.288	6.389	5.935	6.291	6.385	6.295	6.127	6.217	6.123	6.118	5.8	5.8	6.425	6.433	6.328	6.358	6.167	6.162	6.179	5.816	6.079
Human	201215_at	10.875	14.994	11.343	11.343	11.343	10.964	10.964	11.077	12.504	12.315	12.322	12.345	12.711	12.646	12.646	11.554	11.504	11.446	11.378	11.261	11.294	11.264	11.304	11.666	11.409	11.869	11.602	10.47	9.985	12.408	13.061	11.797	12.093	11.933	12.003	11.93	11.919	14.343	14.343	13.795	13.843	13.186	13.345	13.22	12.303	10.668	13.019	14.075
Human	219795_at	7.201	5.679	6.331	6.331	6.331	6.049	6.049	6.998	5.591	5.529	5.49	5.454	8.169	8.37	8.37	6.077	6.082	6.087	6.068	6.054	5.983	5.968	6.012	6.199	6.168	6.124	6.003	6.158	6.187	13.047	7.681	8.043	6.417	8.294	6.182	8.375	8.484	5.695	5.695	6.655	6.647	6.715	6.769	6.102	6.414	5.934	5.635	12.204
Human	227875_at	7.977	9.148	7.704	7.704	7.704	8.108	8.108	8.274	9.624	9.739	9.836	9.941	9.59	9.819	9.819	8.669	8.667	8.681	8.443	8.412	7.58	7.595	7.955	8.362	8.047	8.572	8.476	8.746	8.602	7.758	9.215	8.333	8.154	8.43	8.782	8.416	8.421	8.024	8.024	10.592	10.7	10.081	10.261	8.25	9.083	7.927	10.271	7.797
Human	219297_at	10.344	11.166	8.805	8.805	8.805	8.721	8.721	9.625	9.162	9.175	9.216	9.256	9.092	9.126	9.126	9.112	9.103	9.092	8.987	8.991	8.935	8.937	9.076	8.912	9.026	8.972	8.884	9.402	9.529	9.159	9.999	9.578	9.004	10.035	8.762	10.084	10.167	10.646	10.646	11.187	11.33	9.643	9.662	9.159	9.534	9.06	10.025	10.129
Human	226875_at	10.688	11.385	8.208	8.208	8.208	8.632	8.632	10.154	9.068	8.864	8.84	8.863	9.567	9.523	9.523	8.732	8.687	8.642	8.667	8.674	8.354	8.349	8.448	8.49	8.423	8.636	8.597	8.181	7.968	8.439	9.909	9.485	9.657	9.714	8.942	9.743	9.77	9.845	9.845	10.249	10.241	9.422	9.424	8.786	9.409	8.508	10.77	11.992
Human	201121_s_at	12.988	14.378	11.102	11.102	11.102	10.378	10.378	12.711	11.568	11.463	11.472	11.518	12.779	12.845	12.845	12.745	12.737	12.712	12.562	12.516	12.468	12.465	12.67	12.474	12.827	12.756	13.015	12.808	12.761	12.765	13.518	12.81	11.858	14.188	11.788	14.279	14.384	14.98	14.98	14.411	14.529	13.526	13.601	12.591	13.111	11.43	14.468	13.174
Human	219805_at	8.236	8.267	9.024	9.024	9.024	7.632	7.632	8.006	8.173	8.243	8.283	8.322	8.019	8.073	8.073	7.914	7.922	7.931	7.916	7.92	7.945	7.958	7.776	7.87	7.945	7.897	7.987	7.766	7.723	8.544	7.825	7.803	7.586	7.724	7.907	7.717	7.723	8.193	8.193	7.593	7.528	7.932	7.971	7.645	7.714	7.596	7.935	7.647
Human	201899_s_at	12.515	12.748	12.283	12.283	12.283	12.034	12.034	11.906	11.927	12.025	12.04	12.083	11.472	11.521	11.521	11.284	11.268	11.24	11.161	11.137	11.057	11.057	11.126	11.234	11.283	11.264	11.162	11.288	11.302	12.138	12.207	12.083	11.147	13.037	11.679	13.088	13.191	12.064	12.064	13.07	13.199	11.935	12	11.174	11.58	10.489	11.962	12.264
Human	218757_s_at	10.75	11.789	9.873	9.873	9.873	9.575	9.575	9.867	9.228	9.125	9.114	9.135	9.471	9.48	9.48	10.019	10.025	10.031	9.779	9.781	9.888	9.917	9.576	9.664	9.729	9.771	10.002	11.134	11.481	9.878	10.232	10.127	9.843	10.49	9.603	10.523	10.57	10.255	10.255	10.411	10.418	10.213	10.279	10.392	9.846	8.715	9.933	10.296
Human	209565_at	10.989	11.194	10.003	10.003	10.003	9.644	9.644	10.34	9.856	9.874	9.91	9.966	10.094	10.116	10.116	9.648	9.652	9.671	9.548	9.531	9.628	9.632	9.443	9.4	9.351	9.618	9.745	10.024	10.147	10.553	10.125	10.431	9.822	11.046	9.886	11.091	11.158	10.611	10.611	9.878	9.848	9.732	9.711	9.63	9.848	9.234	10.325	10.537
Human	202298_at	13.887	13.816	15.093	15.093	15.093	13.822	13.822	13.12	14.175	14.34	14.312	14.311	13.324	13.379	13.379	13.295	13.298	13.306	13.206	13.195	13.077	13.031	13.158	13.288	13.486	13.25	13.404	13.631	13.677	13.633	13.728	13.712	13.278	14.733	14.007	14.761	14.845	14.239	14.239	14.46	14.539	13.221	13.225	13.112	13.196	11.972	13.605	13.983
Human	223439_at	9.812	10.442	9.438	9.438	9.438	9.219	9.219	9.132	8.759	8.721	8.722	8.738	8.642	8.624	8.624	8.602	8.595	8.583	8.578	8.537	8.483	8.487	8.454	8.639	8.351	8.751	8.606	8.203	8.047	9.623	9.067	9.177	8.593	9.479	9.034	9.496	9.535	9.246	9.246	8.743	8.73	8.932	8.935	8.943	8.913	8.719	8.92	9.507
Human	226255_at	12.014	11.245	10.806	10.806	10.806	9.963	9.963	11.052	10.112	10.16	10.196	10.256	11.106	11.15	11.15	10.548	10.559	10.572	10.417	10.463	10.603	10.704	10.351	10.418	10.296	10.225	10.226	11.023	11.18	11.239	11.19	10.966	9.942	11.727	9.824	11.799	11.894	12.441	12.441	11.133	11.175	10.985	10.994	10.62	10.936	9.672	11.815	11.649
Human	220556_at	6.25	6.02	9.037	9.037	9.037	9.523	9.523	6.291	6.621	6.68	6.676	6.682	6.33	6.318	6.318	6.304	6.308	6.319	6.311	6.315	6.273	6.277	6.275	6.378	6.324	6.291	6.234	6.367	6.421	6.037	6.42	6.647	6.23	6.303	7.677	6.251	6.248	6.126	6.126	6.624	6.65	6.298	6.331	6.469	6.116	6.107	5.827	6.123
Human	200821_at	11.961	12.459	12.466	12.466	12.466	11.637	11.637	11.329	10.105	10.109	10.142	10.212	10.984	10.981	10.981	11.314	11.349	11.355	11.31	11.186	10.916	10.86	11.056	11.394	10.342	11.827	11.586	10.336	10.055	10.907	11.019	10.358	9.585	10.695	10.902	10.687	10.745	11.888	11.888	11.048	11.078	11.127	11.105	10.454	11.25	9.719	12.045	11.764
Human	202213_s_at	10.547	12.783	8.867	8.867	8.867	8.005	8.005	9.448	9.553	9.721	9.84	9.976	9.024	9.125	9.125	8.513	8.515	8.519	8.221	8.242	8.271	8.269	8.208	8.111	8.118	8.134	7.959	9.536	9.886	10.129	9.522	9.535	8.485	10.227	8.341	10.299	10.392	10.422	10.422	9.047	8.982	9.554	9.523	9.501	9.728	8.75	11.442	9.455
Human	218163_at	11.915	13.243	10.979	10.979	10.979	10.05	10.05	10.735	10.543	10.656	10.71	10.809	10.518	10.577	10.577	9.465	9.436	9.422	9.324	9.337	9.308	9.28	9.604	9.54	9.825	9.268	9.314	9.285	9.211	11.152	11.129	11.247	9.609	12.334	10.25	12.414	12.548	12.228	12.228	11.419	11.507	10.627	10.62	9.802	10.667	9.63	11.356	11.247
Human	219283_at	10.89	12.371	9.478	9.478	9.478	8.863	8.863	10.22	10.24	10.353	10.404	10.499	9.816	9.889	9.889	8.846	8.828	8.799	8.624	8.572	8.453	8.437	8.694	8.708	8.384	8.838	8.756	8.948	8.929	11.146	10.647	10.756	9.38	11.796	9.436	11.887	11.998	11.714	11.714	10.847	10.89	10.148	10.122	9.345	10.293	8.995	11.293	10.915
Human	203401_at	10.881	11.716	6.976	6.976	6.976	7.515	7.515	10.08	7.64	7.392	7.36	7.368	9.866	9.864	9.864	8.581	8.574	8.569	8.794	8.881	9.2	9.203	8.309	8.146	8.343	8.435	8.018	8.359	8.482	11.332	11.249	10.801	9.918	11.83	8.955	11.94	12.05	11.071	11.071	12.25	12.446	11.421	11.431	11.493	11.367	12.457	11.983	10.648
Human	220146_at	6.953	5.86	6.646	6.646	6.646	6.484	6.484	7.31	6.671	6.659	6.672	6.677	7.254	7.332	7.332	6.972	6.967	6.933	6.86	6.789	6.741	6.749	6.841	6.859	6.884	7.152	7.092	6.642	6.437	6.578	7.465	7.419	6.602	7.632	6.505	7.675	7.726	7.738	7.738	7.949	8.059	6.826	6.852	6.569	6.682	6.408	6.925	8.646
Human	230144_at	6.769	6.665	6.668	6.668	6.668	6.707	6.707	7.232	6.159	6.038	5.99	5.932	6.849	6.866	6.866	9.895	10.001	10.123	10.477	10.792	11.045	11.032	11.438	10.3	11.196	9.164	9.042	9.27	9.313	5.972	6.792	6.653	6.814	6.387	6.542	6.381	6.355	6.458	6.458	7.822	7.899	6.732	6.785	7.045	6.439	6.303	5.959	6.162
Human	226626_at	10.8	11.159	10.335	10.335	10.335	10.272	10.272	10.212	9.528	9.427	9.389	9.368	10.016	10.043	10.043	10.062	10.072	10.076	10.01	10.026	10.044	10.047	9.952	9.903	9.859	9.942	9.828	10.505	10.717	10.335	10.558	10.061	10.043	10.372	9.932	10.389	10.427	10.35	10.35	11.15	11.204	10.584	10.602	10.695	10.486	9.474	11.011	11.072
Human	228363_at	11.567	12.427	11.098	11.098	11.098	10.372	10.372	11.309	10.837	10.868	10.857	10.877	10.929	10.961	10.961	11.056	11.058	11.041	10.926	10.882	10.773	10.736	11.013	10.928	11.075	11.11	11.543	11.508	11.633	11.612	11.745	11.429	11.095	12.159	11.497	12.184	12.248	12.148	12.148	12.488	12.591	11.568	11.58	10.72	11.502	9.935	12.061	11.82
Human	209022_at	12.868	13.303	12.037	12.037	12.037	11.657	11.657	12.38	11.707	11.739	11.765	11.834	12.014	12.051	12.051	11.55	11.541	11.505	11.282	11.23	10.964	10.915	11.12	11.412	10.926	11.499	11.42	12.192	12.413	12.14	12.45	12.155	11.492	13.139	11.591	13.198	13.271	12.569	12.569	12.629	12.636	12.453	12.487	12.385	12.26	9.676	13.211	12.865
Human	210116_at	8.042	6.234	7.48	7.48	7.48	7.253	7.253	7.79	6.344	6.239	6.192	6.146	7.293	7.297	7.297	6.885	6.885	6.879	6.879	6.892	6.839	6.815	6.837	6.993	6.897	6.827	6.778	6.872	6.881	6.907	7.592	7.585	7.261	7.553	7.156	7.568	7.591	8.704	8.704	7.612	7.627	7.069	7.12	6.962	6.789	6.706	6.323	8.424
Human	208316_s_at	9.279	10.643	9.039	9.039	9.039	9.418	9.418	9.217	9.527	9.562	9.585	9.598	9.457	9.447	9.447	9.529	9.533	9.549	9.462	9.452	9.434	9.431	9.536	9.553	9.465	9.504	9.385	9.823	9.896	9.701	9.164	9.546	9.178	9.854	9.493	9.868	9.89	9.175	9.175	8.182	8.054	9.365	9.243	9.637	10.039	9.903	10.676	8.912
Human	216910_at	7.825	7.53	8.24	8.24	8.24	8.621	8.621	8.527	8.924	8.947	8.973	8.986	7.926	7.796	7.796	8.294	8.293	8.304	8.418	8.393	8.285	8.299	8.351	8.627	8.284	8.525	8.219	7.779	7.592	7.32	8.737	8.294	8.467	8.334	9.167	8.302	8.27	9.706	9.706	12.187	12.564	7.77	7.737	8.33	7.954	8.132	7.288	7.535
Human	204923_at	10.068	7.122	8.408	8.408	8.408	8.861	8.861	10.052	9.319	9.394	9.431	9.456	9.143	9.144	9.144	8.918	8.918	8.899	8.963	8.895	8.785	8.843	8.909	8.984	8.839	9.249	9.082	8.149	7.813	9.626	9.198	9.48	9.745	9.697	9.085	9.72	9.722	9.753	9.753	8.273	8.244	8.69	8.737	8.5	8.429	8.348	8.563	10.863
Human	222451_s_at	10.024	10.694	9.888	9.888	9.888	9.188	9.188	10.156	9.966	10.005	10.014	10.018	10.561	10.616	10.616	11.262	11.297	11.346	11.376	11.289	11.196	11.115	11.257	11.181	10.806	11.739	12.013	10.469	10.186	10.34	10.57	10.605	10.409	11.326	9.924	11.38	11.436	11.479	11.479	11.068	11.143	10.047	9.998	9.971	10.319	8.541	10.926	10.799
Human	221514_at	10.454	11.508	9.653	9.653	9.653	8.541	8.541	8.969	8.24	8.185	8.204	8.258	9.122	9.188	9.188	8.026	8.027	8.039	7.952	7.999	8.182	8.246	7.699	7.847	7.843	7.755	7.833	8.692	8.967	9.034	9.309	9.418	8.173	10.072	8.282	10.141	10.246	9.73	9.73	8.297	8.213	9.356	9.432	8.948	8.938	7.131	9.821	9.972
Human	205512_s_at	10.62	11.576	11.393	11.393	11.393	10.892	10.892	10.175	11.345	11.645	11.709	11.795	9.962	10.041	10.041	9.324	9.328	9.337	9.282	9.26	9.307	9.302	9.299	9.233	9.337	9.37	9.499	9.542	9.608	10.228	10.846	10.495	9.702	11.253	10.607	11.278	11.352	12.723	12.723	12.586	12.838	10.197	10.236	9.64	9.984	10.348	10.268	10.173
Human	206039_at	8.545	8.273	6.704	6.704	6.704	7.394	7.394	8.194	7.221	7.028	6.904	6.889	7.1	7.054	7.054	9.828	9.858	9.913	9.766	9.741	10.171	10.151	9.714	9.214	9.581	9.87	10.103	10.327	10.476	6.673	7.213	7.429	7.375	7.172	7.261	7.168	7.158	7.075	7.075	6.859	6.79	7.159	7.18	7.487	7.042	7.453	6.533	7.387
Human	204587_at	10.816	11.124	9.472	9.472	9.472	9.886	9.886	10.329	9.778	9.732	9.756	9.77	10.058	10.06	10.06	10.482	10.495	10.522	10.563	10.617	10.626	10.661	10.562	10.513	10.759	10.341	10.567	10.532	10.536	10.843	10.573	9.935	9.858	10.197	9.584	10.221	10.253	10.03	10.03	12.09	12.292	10.61	10.652	9.87	10.381	10.285	11.123	10.392
Human	207695_s_at	7.856	8	7.938	7.938	7.938	8.371	8.371	8.302	8.82	8.863	8.785	8.765	8.917	8.999	8.999	8.975	9.001	8.987	8.95	8.818	8.72	8.728	8.947	8.919	8.626	9.502	9.804	8.214	7.75	8.168	7.812	8.17	8.474	7.96	8.307	7.947	7.909	7.366	7.366	7.099	7.005	8.002	7.985	7.947	8.099	8.891	7.808	7.579
Human	218669_at	11.491	12.109	10.648	10.648	10.648	9.833	9.833	10.325	9.708	9.833	9.871	9.931	9.698	9.766	9.766	8.961	8.95	8.931	8.834	8.833	8.767	8.769	8.769	8.843	8.717	8.836	8.592	8.965	8.958	9.766	10.878	10.344	9.134	11.196	9.628	11.256	11.359	11.913	11.913	12.688	12.957	10.304	10.37	9.291	9.938	8.798	11.804	10.866
Human	219814_at	7.321	6.242	6.614	6.614	6.614	6.685	6.685	7.622	7.113	7.204	7.182	7.206	6.696	6.688	6.688	6.547	6.543	6.544	6.547	6.546	6.542	6.557	6.478	6.586	6.535	6.55	6.509	6.445	6.419	7.52	7.388	7.396	6.823	7.538	6.61	7.573	7.624	10.133	10.133	7.364	7.418	6.972	6.833	6.681	7.74	9.625	9.29	6.915
Human	219454_at	7.669	7.086	6.679	6.679	6.679	7.307	7.307	7.766	6.898	6.84	6.808	6.77	8.536	8.473	8.473	7.445	7.428	7.348	7.451	7.458	7.565	7.591	7.508	7.433	7.604	7.421	7.459	6.995	6.81	9.427	8.311	7.603	7.425	7.241	7.173	7.244	7.239	6.781	6.781	7.482	7.401	8.503	8.764	7.428	7.057	7.043	6.289	11.555
Human	221808_at	11.755	12.224	10.734	10.734	10.734	10.157	10.157	10.835	10.44	10.519	10.525	10.577	11.229	11.3	11.3	10.427	10.424	10.395	10.259	10.185	9.978	9.907	10.078	10.366	10.061	10.567	10.768	10.438	10.361	11.794	11.352	11.389	10.143	12.178	10.357	12.248	12.357	11.747	11.747	11.49	11.509	11.021	11.062	10.889	10.797	8.84	11.045	11.801
Human	241751_at	7.056	6.081	6.864	6.864	6.864	6.257	6.257	7.417	6.053	5.988	5.969	5.953	7.512	7.615	7.615	6.599	6.597	6.592	6.419	6.423	6.389	6.395	6.3	6.43	6.258	6.403	6.427	7.526	7.925	7.037	7.587	7.092	7.064	6.963	6.374	6.985	6.996	6.373	6.373	8.26	8.351	8.046	8.097	7.541	7.765	6.278	8.193	7.342
Human	209168_at	8.004	8.025	7.486	7.486	7.486	8.081	8.081	9.354	9.092	9.113	9.097	9.136	9.475	9.574	9.574	13.626	13.643	13.62	13.688	13.718	13.589	13.58	13.848	13.875	13.74	13.562	13.524	13.049	12.836	9.144	8.651	8.019	8.884	7.528	8.757	7.481	7.345	6.898	6.898	8.498	8.371	9.263	9.216	7.853	9.521	7.713	9.363	9.722
Human	230758_at	8.568	8.05	7.418	7.418	7.418	7.907	7.907	8.464	7.985	7.956	7.959	7.969	8.695	8.784	8.784	8.668	8.671	8.657	8.535	8.5	8.496	8.521	8.513	8.459	8.448	8.677	8.573	8.716	8.681	8.012	8.712	8.366	7.986	8.532	7.747	8.562	8.568	8.282	8.282	9.45	9.575	8.782	8.849	8.812	8.413	7.525	9.241	8.663
Human	204984_at	8.576	9.235	9.755	9.755	9.755	9	9	8.456	8.776	8.705	8.732	8.781	8.217	8.23	8.23	7.851	7.803	7.751	7.754	7.76	7.648	7.669	7.978	7.967	8.001	7.729	7.605	7.356	7.222	9.658	9.593	9.252	9.288	9.748	9.476	9.758	9.805	7.822	7.822	12.047	12.341	8.843	8.856	8.137	8.768	8.409	9.971	10.517
Human	209220_at	7.503	8.004	7.937	7.937	7.937	8.517	8.517	8.528	8.572	8.371	8.281	8.255	10.365	10.469	10.469	7.959	7.828	7.712	7.799	7.787	7.705	7.705	7.772	7.872	7.759	7.851	7.963	7.362	7.18	7.419	9.153	8.144	8.727	7.761	8.965	7.715	7.644	9.118	9.118	11.143	11.365	8.425	8.341	10.22	8.89	8.272	10.199	11.207
Human	202854_at	12.235	13.218	10.927	10.927	10.927	10.315	10.315	11.216	10.95	11.113	11.161	11.27	10.556	10.645	10.645	11.301	11.3	11.339	11.179	11.267	11.69	11.697	11.183	10.935	11.664	10.811	11.42	12.206	12.379	10.859	11.336	11.432	10.294	12.564	10.725	12.634	12.735	11.873	11.873	11.385	11.446	11.047	10.934	10.692	11.672	12.706	12.699	11.549
Human	219702_at	7.841	8.062	7.693	7.693	7.693	8.227	8.227	7.866	8.73	8.808	8.863	8.899	7.886	7.87	7.87	8.125	8.12	8.109	8.198	8.18	8.195	8.227	8.143	8.127	8.143	8.274	8.252	7.656	7.486	7.769	7.603	7.735	8.116	7.354	8.091	7.326	7.281	7.608	7.608	7.121	7.078	7.864	7.899	8.12	7.669	8.504	6.975	7.137
Human	218853_s_at	10.491	11.64	10.596	10.596	10.596	9.977	9.977	9.432	10.352	10.646	10.761	10.856	8.923	8.967	8.967	8.187	8.169	8.155	8.048	8.032	8.181	8.209	7.954	7.928	7.843	8.117	7.836	8.256	8.223	10.292	9.924	9.469	8.243	9.916	9.044	9.949	10.044	9.861	9.861	10.299	10.41	10.21	10.255	8.875	9.963	9.56	10.806	9.762
Human	203909_at	11.405	12.138	11.186	11.186	11.186	10.436	10.436	11.06	10.456	10.488	10.487	10.53	10.01	10.005	10.005	12.104	12.119	12.159	12.08	12.161	12.326	12.328	12.533	12.015	12.423	11.742	12.164	12.523	12.572	10.889	10.826	10.604	9.72	11.309	10.233	11.35	11.435	10.735	10.735	11.742	11.834	10.516	10.575	10.044	10.188	9.968	10.866	11.138
Human	201540_at	12.042	14.475	16.729	16.729	16.729	16.57	16.57	12.52	14.817	14.734	14.694	14.685	13.857	13.81	13.81	13.128	13.121	13.132	13.059	13.079	13.06	13.116	13.436	13.208	13.401	12.972	13.345	13.555	13.645	9.991	13.265	12.765	14.463	12.737	15.41	12.635	12.572	12.37	12.37	12.841	12.574	13.524	13.469	12.84	13.828	12.296	13.77	14.865
Human	202602_s_at	11.544	12.39	12.833	12.833	12.833	12.192	12.192	10.818	11.137	11.268	11.297	11.366	10.294	10.314	10.314	11.039	11.056	11.054	10.809	10.762	10.654	10.652	10.761	10.954	10.806	11.004	11.168	11.742	11.891	11.651	11.214	10.841	10.108	11.466	10.88	11.488	11.551	10.868	10.868	11.854	11.938	11.249	11.271	11.041	11.126	11.026	11.428	11.415
Human	215730_at	7.181	6.843	7.846	7.846	7.846	7.629	7.629	7.321	6.999	6.948	6.921	6.89	7.321	7.313	7.313	7.394	7.397	7.399	7.454	7.456	7.44	7.441	7.384	7.462	7.429	7.446	7.379	7.237	7.204	7.246	7.144	7.356	7.324	7.159	7.361	7.151	7.136	6.951	6.951	6.796	6.772	7.229	7.264	7.37	7.036	7.296	6.543	6.942
Human	207892_at	8.638	7.616	7.599	7.599	7.599	9.499	9.499	9.158	9.084	9.03	9	8.957	9.043	8.99	8.99	9.336	9.336	9.333	9.5	9.494	9.451	9.479	9.51	9.495	9.384	9.526	9.349	8.688	8.402	8.939	8.654	8.9	9.523	8.638	9.574	8.602	8.549	9.164	9.164	7.464	7.356	8.907	8.914	9.254	8.871	9.302	8.184	8.544
Human	206609_at	6.922	6.095	7.219	7.219	7.219	7.868	7.868	7.215	7.85	7.858	7.86	7.86	7.385	7.355	7.355	7.702	7.698	7.684	7.805	7.807	7.869	7.882	7.828	7.723	7.789	7.795	7.795	7.365	7.185	7.173	7.147	7.215	7.714	6.621	7.732	6.579	6.522	6.453	6.453	6.929	6.883	7.446	7.429	7.703	7.538	9.328	6.345	6.819
Human	207462_at	8.072	7.347	7.987	7.987	7.987	8.375	8.375	8.182	8.582	8.628	8.661	8.672	8.181	8.148	8.148	8.284	8.281	8.283	8.343	8.333	8.405	8.432	8.286	8.363	8.608	8.385	8.59	8.29	8.208	8.083	7.773	8.175	8.112	8.064	8.143	8.061	8.052	7.747	7.747	7.08	7.016	7.847	7.856	8.053	7.797	8.016	7.268	7.482
Human	1553244_at	6.283	7.235	6.267	6.267	6.267	6.079	6.079	6.089	5.446	5.353	5.299	5.247	6.096	6.096	6.096	6.031	6.031	6.037	5.998	5.993	5.946	5.934	6.012	6.041	5.963	6.02	5.947	6.166	6.205	5.921	6.272	6.454	5.919	6.393	6.108	6.404	6.418	5.844	5.844	6.627	6.68	6.139	6.173	6.088	5.95	5.902	5.694	6.01
Human	221895_at	10.52	11.167	8.956	8.956	8.956	9.227	9.227	10.62	10.018	10.049	10.053	10.079	9.936	9.924	9.924	10.813	10.823	10.813	10.771	10.688	10.683	10.635	10.761	10.623	10.453	11.116	11.089	10.377	10.155	10.585	10.13	9.921	10.091	10.104	9.077	10.144	10.169	10.202	10.202	10.547	10.607	10.054	10.118	10.099	9.702	9.257	9.442	10.279
Human	203689_s_at	10.877	11.424	8.675	8.675	8.675	7.867	7.867	10.695	9.657	9.667	9.66	9.698	9.896	9.971	9.971	10.162	10.173	10.179	9.872	9.859	9.876	9.842	9.766	9.992	9.787	9.922	9.785	11.328	11.706	10.658	11.149	10.234	9.507	11.11	9.234	11.182	11.254	11.747	11.747	13.036	13.263	10.981	11.051	10.317	10.589	9.38	12.461	11.07
Human	1554105_at	9.472	9.698	8.742	8.742	8.742	8.447	8.447	8.969	9.78	9.976	10.045	10.121	9.434	9.504	9.504	8.437	8.425	8.406	8.369	8.375	8.457	8.449	8.454	8.281	8.487	8.343	8.49	8.744	8.845	9.689	9.002	9.103	8.873	9.164	8.828	9.177	9.197	9.019	9.019	8.36	8.267	9.268	9.2	9.471	9.645	9.309	10.164	8.805
Human	36920_at	8.654	8.01	7.084	7.084	7.084	6.852	6.852	7.944	6.789	6.806	6.827	6.851	7.054	7.062	7.062	6.939	6.942	6.939	6.769	6.744	6.706	6.726	6.696	6.844	6.777	6.876	6.898	6.976	7.023	8.143	8.649	9.035	6.616	10.451	6.837	10.589	10.779	9.161	9.161	9.807	10.059	7.584	7.555	6.822	7.739	7.031	9.333	8.979
Human	213511_s_at	11.741	11.918	11.275	11.275	11.275	10.942	10.942	11.288	10.26	10.225	10.202	10.214	11.326	11.318	11.318	10.821	10.861	10.9	10.85	10.898	10.924	10.952	11.214	10.943	11.239	10.654	11.091	11.392	11.633	11.385	11.474	11.059	10.57	11.431	10.798	11.455	11.509	11.032	11.032	12.903	13.049	11.223	11.235	10.477	11.16	10.69	11.064	11.64
Human	203744_at	10.48	13.132	9.651	9.651	9.651	9.199	9.199	9.681	9.439	9.556	9.606	9.656	9.405	9.449	9.449	9.533	9.517	9.516	9.609	9.609	9.803	9.858	9.483	9.799	9.938	9.607	9.65	8.901	8.699	10.055	10.184	10.152	9.088	10.888	9.518	10.94	10.991	10.725	10.725	10.461	10.597	10.155	10.252	9.335	9.617	9.594	10.183	9.647
Human	208311_at	7.436	6.763	7.576	7.576	7.576	8.082	8.082	7.657	8.137	8.152	8.185	8.205	7.604	7.538	7.538	7.774	7.769	7.763	7.871	7.867	7.945	7.971	7.832	7.832	7.813	7.889	7.905	7.439	7.313	7.282	7.265	7.476	7.815	7.114	8.004	7.08	7.039	6.795	6.795	6.845	6.796	7.474	7.473	7.583	7.482	7.859	6.996	6.967
Human	220886_at	7.507	7.01	7.346	7.346	7.346	8.42	8.42	7.812	8.388	8.404	8.423	8.42	7.791	7.719	7.719	8.164	8.162	8.16	8.305	8.305	8.355	8.384	8.294	8.249	8.282	8.307	8.25	7.626	7.405	7.581	7.439	7.668	8.108	7.249	8.175	7.214	7.161	7.14	7.14	6.732	6.64	7.673	7.686	8.072	7.599	7.928	6.945	7.295
Human	209194_at	12.231	12.822	10.212	10.212	10.212	10.088	10.088	11.387	11.159	11.133	11.148	11.236	11.427	11.535	11.535	11.061	11.059	11.045	11.003	11.004	10.811	10.865	11.063	11.155	11.188	10.998	11.26	10.891	10.585	13.58	11.994	11.24	10.567	11.857	10.66	11.902	11.969	11.823	11.823	12.361	12.397	12.352	12.404	11.689	12.064	10.837	13.28	12.438
Human	215093_at	9.762	10.454	8.717	8.717	8.717	7.739	7.739	8.714	8.272	8.291	8.252	8.256	8.672	8.627	8.627	8.283	8.278	8.277	8.238	8.181	8.3	8.329	8.358	8.09	8.204	8.476	8.482	8.061	7.916	9.025	9.276	9.243	7.907	9.633	8.153	9.69	9.773	10.207	10.207	9.842	9.957	8.826	8.776	8.565	9.1	7.98	9.875	9.356
Human	205673_s_at	7.181	6.881	6.982	6.982	6.982	6.918	6.918	7.48	7.626	7.734	7.763	7.778	7.149	7.179	7.179	6.859	6.858	6.857	6.928	6.944	7.031	7.062	6.864	6.89	6.881	6.86	6.814	6.627	6.578	7.046	8.385	7.585	7.281	7.712	6.945	7.741	7.776	9.892	9.892	11.597	12.019	7.314	7.29	6.873	7.447	10.145	6.798	8.363
Human	1553074_at	6.701	6.552	9.967	9.967	9.967	7.94	7.94	6.711	9.074	9.424	9.612	9.751	6.663	6.578	6.578	6.695	6.696	6.702	6.692	6.681	6.619	6.617	6.679	6.75	6.681	6.738	6.748	6.744	6.76	6.117	6.632	6.865	6.713	6.589	7.736	6.545	6.539	6.393	6.393	6.53	6.516	6.576	6.587	6.525	6.514	6.557	6.165	6.498
Human	206742_at	7.263	6.137	9.714	9.714	9.714	9.85	9.85	8.071	9.21	9.311	9.371	9.363	9.737	9.898	9.898	8.025	8.018	8.004	8.05	8.027	8.027	8.028	8.055	8.007	7.962	8.147	8.094	7.775	7.666	7.381	8.404	7.747	8.966	7.062	9.233	6.979	6.841	7.671	7.671	8.43	8.487	8.064	8.074	7.989	8.008	7.681	9.043	11.46
Human	207469_s_at	9.325	10.559	7.91	7.91	7.91	8.092	8.092	8.608	8.831	8.74	8.691	8.693	8.869	8.81	8.81	9.2	9.188	9.135	9.017	8.897	8.658	8.618	8.716	9.104	8.744	9.517	9.502	8.359	8.048	10.501	9.372	8.877	8.581	8.649	8.497	8.655	8.666	10.609	10.609	9.556	9.475	9.223	9.195	9.015	9.382	7.914	10.099	10.029
Human	223784_at	6.575	6.185	6.225	6.225	6.225	6.384	6.384	6.929	6.392	6.419	6.426	6.421	6.462	6.478	6.478	6.313	6.318	6.32	6.296	6.289	6.19	6.177	6.34	6.327	6.281	6.328	6.234	6.268	6.261	6.451	8.155	6.573	6.94	6.299	6.509	6.291	6.291	11.331	11.331	13.663	14.338	6.708	6.67	6.356	6.918	6.42	8.284	7.123
Human	214082_at	8.311	7.644	7.519	7.519	7.519	8.434	8.434	8.353	8.581	8.598	8.636	8.681	8.195	8.191	8.191	8.265	8.266	8.269	8.354	8.36	8.425	8.479	8.277	8.386	8.229	8.332	8.264	7.669	7.441	8.812	7.971	7.782	8.171	7.321	8.058	7.293	7.246	7.49	7.49	7.619	7.554	8.292	8.325	8.186	8.105	8.441	7.51	8.263
Human	228415_at	10.628	12.45	7.502	7.502	7.502	8.288	8.288	10.028	8.744	8.691	8.69	8.695	9.704	9.761	9.761	9.777	9.784	9.736	9.646	9.594	9.668	9.667	9.313	9.343	9.201	9.861	9.769	9.203	8.76	8.565	10.305	10.035	9.408	10.682	8.914	10.749	10.83	9.721	9.721	10.245	10.358	10.669	10.602	8.632	11.044	11.413	14.799	10.353
Human	225383_at	10.703	10.92	9.929	9.929	9.929	10.095	10.095	10.673	10.169	10.117	10.128	10.155	10.596	10.679	10.679	10.616	10.629	10.628	10.545	10.536	10.574	10.547	10.593	10.571	10.631	10.583	10.847	11.113	11.282	10.283	10.663	10.211	10.739	10.601	10.185	10.617	10.64	11.454	11.454	10.24	10.192	10.954	10.903	12.747	11.235	11.326	11.67	11.003
Human	211788_s_at	7.393	7.076	7.903	7.903	7.903	7.436	7.436	7.322	7.202	7.146	7.162	7.169	7.286	7.208	7.208	7.168	7.171	7.177	7.186	7.187	7.124	7.094	7.234	7.189	7.089	7.181	7.151	7.152	7.189	6.81	7.235	7.299	7.063	7.059	7.332	7.048	7.039	7.442	7.442	7.145	7.123	7.335	7.319	7.124	7.424	7.401	7.238	6.77
Human	205777_at	8.089	7.96	8.921	8.921	8.921	8.355	8.355	8.17	7.791	7.743	7.728	7.684	8.177	8.196	8.196	8.332	8.357	8.391	8.498	8.549	8.425	8.447	8.65	8.603	8.635	8.284	8.174	7.943	7.863	7.742	8.407	7.87	8.109	7.654	8.051	7.639	7.615	8.242	8.242	11.849	12.197	7.727	7.734	8.259	7.689	8.107	7.107	7.318
Human	229411_at	8.867	8.704	8.744	8.744	8.744	9.552	9.552	9.178	8.823	8.604	8.537	8.469	9.302	9.251	9.251	10.165	10.197	10.251	10.526	10.67	10.622	10.587	10.996	10.588	11.412	9.927	10.282	9.673	9.537	8.997	8.72	8.976	9.8	8.755	9.679	8.719	8.676	8.305	8.305	7.662	7.462	9.092	9.024	9.332	9.472	9.931	9.094	8.636
Human	202219_at	10.11	11.003	12.227	12.227	12.227	11.415	11.415	10.911	11.898	12.094	12.127	12.131	10.451	10.425	10.425	11.751	11.802	11.855	11.913	11.916	11.942	11.94	11.995	11.887	11.75	11.904	11.962	11.308	11.273	11.597	10.343	11.251	9.853	12.064	10.711	12.116	12.226	8.829	8.829	10.694	10.704	10.125	10.04	9.249	10.594	11.476	10.743	9.207
Human	200837_at	13.004	13.028	10.594	10.594	10.594	11.344	11.344	12.432	11.459	11.276	11.224	11.213	13.255	13.285	13.285	12.218	12.195	12.176	12.244	12.236	12.104	12.064	12.352	12.329	12.437	12.28	12.535	11.674	11.439	12.961	12.556	12.298	12.089	12.847	12.201	12.872	12.909	12.868	12.868	12.783	12.773	12.504	12.391	12.514	13.13	12.849	12.746	12.853
Human	206216_at	8.919	8.818	12.247	12.247	12.247	11.303	11.303	9.17	10.495	10.605	10.613	10.617	9.31	9.246	9.246	9.615	9.629	9.65	9.653	9.64	9.681	9.686	9.518	9.635	9.466	9.706	9.701	9.39	9.325	8.747	8.832	9.217	9.491	9.015	10.289	8.966	8.942	9.431	9.431	7.956	7.836	8.841	8.823	9.164	8.937	9.154	8.237	8.625
Human	202471_s_at	11.659	12.503	12.091	12.091	12.091	11.073	11.073	11.285	11.433	11.474	11.503	11.553	11.304	11.307	11.307	11.006	11.003	11.026	10.969	11.026	10.884	10.872	11.214	11.026	11.133	10.732	10.847	11.351	11.522	11.387	11.253	11.296	10.302	12.087	11.275	12.118	12.193	11.725	11.725	11.349	11.343	11.054	11.034	10.814	11.169	10.854	11.247	11.307
Human	201004_at	13.597	14.186	12.243	12.243	12.243	10.77	10.77	13.06	12.408	12.408	12.421	12.507	13.165	13.235	13.235	11.418	11.413	11.385	11.273	11.215	11.035	11.036	11.164	11.528	11.24	11.513	11.726	11.423	11.467	13.6	13.488	13.383	13.324	14.476	12.794	14.54	14.631	14.2	14.2	13.612	13.677	13.264	13.22	12.209	13.513	12.584	14.053	13.796
Human	223543_at	9.111	9.818	8.97	8.97	8.97	9.594	9.594	9.343	9.074	8.942	8.899	8.823	9.396	9.375	9.375	10.996	11.027	11.076	11.275	11.475	11.671	11.671	11.749	11.096	11.808	10.442	10.675	11.286	11.478	9.229	8.765	8.837	9.709	8.49	9.58	8.448	8.389	8.615	8.615	7.801	7.637	9.23	9.275	9.145	8.979	9.373	8.283	8.578
Human	204584_at	7.79	8.546	7.929	7.929	7.929	8.03	8.03	8.469	8.916	8.848	8.779	8.764	8.027	7.981	7.981	10.963	10.891	10.88	10.838	10.995	11.59	11.573	11.142	10.523	11.756	10.185	11.358	11.998	12.269	6.747	8.037	8.114	9.53	7.649	8.887	7.602	7.445	6.793	6.793	9.933	10.044	7.725	7.684	7.967	7.952	7.771	7.431	7.042
Human	208111_at	8.038	7.058	8.725	8.725	8.725	8.506	8.506	8.147	8.459	8.445	8.445	8.425	8.342	8.317	8.317	8.252	8.26	8.278	8.382	8.405	8.333	8.291	8.329	8.462	8.605	8.286	8.194	7.962	7.869	8.129	7.838	8.004	8.449	7.692	8.302	7.669	7.63	7.62	7.62	7.524	7.489	7.931	7.99	8.312	7.603	7.887	7.109	7.695
Human	204425_at	9.637	8.201	9.801	9.801	9.801	8.929	8.929	9.636	8.792	8.702	8.676	8.659	9.388	9.403	9.403	9.11	9.111	9.108	9.057	9.056	9.041	9.023	8.902	9.034	9.139	9.064	9.106	9.408	9.488	9.199	8.937	9.11	9.487	9.179	9.261	9.176	9.171	9.265	9.265	8.186	8.1	8.855	8.904	9.093	8.587	9.004	8.218	9.532
Human	203025_at	10.827	11.821	11.175	11.175	11.175	10.633	10.633	10.297	9.996	9.931	9.931	9.931	10.284	10.26	10.26	9.987	9.995	10.014	10.015	10.044	10.103	10.131	9.833	10.136	10.107	9.892	9.961	9.833	9.814	9.95	10.368	10.119	9.888	10.546	10.24	10.558	10.587	10.353	10.353	11.378	11.512	10.149	10.202	9.86	9.858	9.438	9.634	10.306
Human	206617_s_at	8.693	7.864	7.831	7.831	7.831	8.69	8.69	8.809	9.14	9.169	9.199	9.215	8.781	8.768	8.768	8.863	8.85	8.826	8.944	8.909	8.934	8.956	9	8.754	8.774	9.092	9.142	8.193	7.925	8.641	8.312	8.28	8.696	8.015	8.591	7.993	7.944	9.135	9.135	7.954	7.922	8.146	8.135	8.261	8.21	8.469	8.168	8.838
Human	202474_s_at	10.685	11.018	11.163	11.163	11.163	10.334	10.334	10.64	10.247	10.179	10.152	10.13	10.756	10.772	10.772	10.506	10.511	10.523	10.516	10.539	10.588	10.592	10.428	10.511	10.577	10.42	10.541	10.522	10.577	10.326	10.762	10.328	10.769	10.498	10.671	10.492	10.485	10.353	10.353	11.84	11.926	10.861	10.92	10.757	10.53	10.542	10.361	10.391
Human	201587_s_at	12.729	12.891	11.274	11.274	11.274	9.6	9.6	10.929	10.455	10.395	10.434	10.495	11.458	11.517	11.517	10.204	10.197	10.17	10.095	10.071	10.277	10.318	9.862	10.173	10.182	10.197	10.434	10.087	9.987	11.828	11.125	11.558	10.893	12.265	10.959	12.315	12.401	11.608	11.608	10.556	10.518	10.677	10.586	10.448	11.179	10.219	11.132	11.809
Human	241924_at	8.527	7.848	8.81	8.81	8.81	8.376	8.376	8.552	8.402	8.388	8.357	8.318	9.046	9.145	9.145	8.365	8.366	8.365	8.308	8.282	8.106	8.06	8.28	8.283	8.274	8.42	8.493	8.94	9.159	8.538	8.466	7.98	8.86	7.567	8.201	7.543	7.475	8.067	8.067	8.573	8.573	8.824	8.807	8.897	8.919	8.405	9.41	8.736
Human	213746_s_at	11.677	12.823	10.601	10.601	10.601	9.247	9.247	10.777	11.306	10.789	10.754	10.757	12.232	12.309	12.309	9.692	9.635	9.58	9.515	9.495	9.372	9.383	9.426	9.693	9.769	9.598	9.687	9.459	9.48	10.034	11.286	10.497	12.748	10.398	11.525	10.355	10.247	10.091	10.091	9.993	9.604	12.481	12.492	12.346	12.42	10.296	12.578	12.188
Human	209477_at	10.5	11.212	11.096	11.096	11.096	10.942	10.942	10.391	10.616	10.521	10.475	10.431	10.811	10.87	10.87	10.723	10.729	10.731	10.753	10.744	10.659	10.614	10.859	10.748	10.897	10.79	10.836	10.567	10.51	10.554	10.421	10.373	11.005	10.381	10.759	10.366	10.332	10.669	10.669	9.87	9.782	10.651	10.658	11.358	10.614	10.491	10.356	10.438
Human	203912_s_at	10.782	11.038	12.929	12.929	12.929	11.959	11.959	10.468	10.336	10.354	10.293	10.262	10.072	10.087	10.087	9.661	9.656	9.651	9.742	9.756	9.757	9.777	9.706	9.825	9.814	9.686	9.795	9.141	8.96	10.121	10.434	10.422	10.013	10.807	10.706	10.81	10.856	10.476	10.476	11.039	11.098	10.058	10.026	9.689	10.233	9.327	10.903	10.748
Human	37278_at	10.354	9.853	9.99	9.99	9.99	10.276	10.276	10.187	10.394	10.389	10.382	10.38	10.175	10.164	10.164	10.275	10.276	10.273	10.285	10.281	10.347	10.363	10.213	10.166	10.189	10.303	10.353	10.325	10.341	9.559	9.753	9.851	10.54	9.728	10.49	9.699	9.667	9.925	9.925	8.906	8.803	9.881	9.905	10.218	9.747	9.812	9.65	10.143
Human	207809_s_at	12.696	12.559	10.915	10.915	10.915	10.418	10.418	11.995	11.779	11.845	11.877	11.925	12.201	12.297	12.297	11.998	11.997	12.006	11.888	11.883	12.109	12.087	11.968	11.633	12.181	11.909	12.33	12.596	12.775	12.706	11.87	11.669	11.356	12.233	11.076	12.278	12.337	12.085	12.085	12.103	12.123	11.565	11.464	11.401	12.13	11.503	12.259	12.821
Human	201864_at	12.067	12.69	10.836	10.836	10.836	11.034	11.034	12.172	12.209	12.13	12.108	12.106	12.338	12.4	12.4	14.006	14.012	14.026	14.14	14.16	14.369	14.328	14.405	13.856	14.405	14.057	14.41	13.895	13.822	11.797	11.532	11.078	12.409	11.026	11.699	11	10.951	11.029	11.029	11.443	11.381	12.01	12.067	12.803	11.693	12.115	11.323	11.692
Human	203262_s_at	11.518	12.208	11.345	11.345	11.345	10.523	10.523	10.344	10.694	10.644	10.661	10.703	10.703	10.768	10.768	10.418	10.408	10.418	10.285	10.264	10.324	10.298	10.249	10.316	10.088	10.376	10.397	10.542	10.66	10.555	10.268	10.312	10.466	10.625	10.329	10.637	10.662	10.991	10.991	9.058	8.905	10.264	10.262	10.188	10.271	9.356	10.007	11.31
Human	203623_at	9.058	9.701	7.617	7.617	7.617	8.574	8.574	8.896	9.043	8.983	8.966	8.971	9.215	9.262	9.262	9.079	9.049	9.016	8.965	8.973	9.002	9.009	9.008	8.845	8.913	8.932	9.158	9.441	9.571	8.973	8.653	8.845	9.242	8.846	8.699	8.852	8.841	8.578	8.578	7.41	7.264	8.974	8.973	9.875	8.982	8.65	8.811	8.914
Human	219061_s_at	10.8	11.582	10.622	10.622	10.622	9.603	9.603	10.18	9.749	9.753	9.733	9.738	10.219	10.244	10.244	10.723	10.749	10.78	10.834	10.901	11.011	11.041	10.99	10.901	11.098	10.551	10.656	10.617	10.639	10.466	9.838	10.183	9.67	10.627	9.822	10.658	10.698	10.975	10.975	8.525	8.38	9.731	9.663	10.183	10.109	9.664	10.163	10.309
Human	221746_at	10.753	11.661	11.372	11.372	11.372	10.941	10.941	10.297	9.994	9.976	9.955	9.951	10.46	10.509	10.509	9.983	9.982	9.987	10.006	10.067	10.248	10.244	10.08	9.841	10.235	9.754	9.908	10.146	10.23	10.098	10.141	10.367	9.902	10.755	10.501	10.765	10.819	10.895	10.895	9.566	9.497	9.916	9.892	9.874	10.054	9.064	10.265	10.529
Human	204928_s_at	10.4	11.091	9.549	9.549	9.549	9.257	9.257	9.657	9.175	9.007	8.967	8.953	10.306	10.318	10.318	8.924	8.898	8.868	8.902	8.866	8.835	8.822	8.994	8.815	8.912	9.052	9.159	8.562	8.456	9.879	9.871	10.009	9.517	10.357	9.441	10.392	10.43	9.503	9.503	9.101	8.963	10.055	10.07	10.333	9.974	9.283	10.365	10.228
Human	38043_at	10.342	10.344	9.984	9.984	9.984	9.809	9.809	10.284	10.207	10.188	10.183	10.182	10.281	10.288	10.288	10.308	10.314	10.317	10.323	10.306	10.37	10.388	10.179	10.247	10.13	10.394	10.435	10.007	9.93	10.082	10.16	10.231	10.113	10.629	10.03	10.652	10.689	10.849	10.849	9.885	9.856	10.003	9.984	10.257	10.108	9.58	10.017	10.377
Human	202275_at	10.814	12.434	7.587	7.587	7.587	8.626	8.626	9.753	8.474	8.211	8.168	8.151	10.225	10.271	10.271	9.607	9.604	9.606	9.614	9.583	9.653	9.657	9.556	9.618	9.685	9.745	9.875	9.137	8.954	10.737	9.057	9.322	9.218	9.227	9.033	9.234	9.24	8.788	8.788	7.494	7.304	9.321	9.232	9.731	9.813	11.717	9.569	9.848
Human	200944_s_at	14.085	15.106	10.977	10.977	10.977	10.789	10.789	12.852	11.692	11.702	11.716	11.775	13.158	13.273	13.273	11.255	11.247	11.204	11.086	11.097	10.994	10.994	11.053	11.155	11.312	11.042	11.323	11.812	11.951	13.634	13.675	13.263	12.39	14.421	12.094	14.509	14.617	13.381	13.381	14.853	15.046	13.525	13.586	12.828	13.186	12.432	13.849	13.774
Human	205756_s_at	9.13	7.952	11.032	11.032	11.032	10.053	10.053	9.536	11.568	11.881	11.917	11.923	9.502	9.642	9.642	9.275	9.254	9.237	9.319	9.365	9.525	9.57	9.172	9.259	9.33	9.127	9.097	8.445	8.141	9.17	9.45	8.738	8.657	8.663	9.485	8.631	8.614	11.436	11.436	9.552	9.578	9.04	8.956	10.098	9.506	9.495	10.179	11.058
Human	1554206_at	7.676	8.216	8.529	8.529	8.529	7.344	7.344	7.174	7.056	7.139	7.197	7.233	6.76	6.751	6.751	6.586	6.59	6.602	6.563	6.582	6.603	6.62	6.354	6.685	6.486	6.483	6.384	6.815	6.96	6.517	7.031	7.378	6.551	7.64	6.766	7.673	7.723	7.154	7.154	7.029	7.045	6.782	6.8	6.776	6.678	6.335	7.02	6.828
Human	207929_at	8.92	9.697	9.425	9.425	9.425	9.903	9.903	9.267	10.322	10.44	10.482	10.499	9.249	9.199	9.199	9.66	9.662	9.661	9.76	9.735	9.732	9.768	9.675	9.784	9.751	9.865	9.841	9.137	8.948	9.641	8.763	9.479	9.756	9.56	9.936	9.545	9.532	8.685	8.685	7.34	7.199	8.887	8.859	9.22	9.041	9.529	8.362	8.54
Human	222819_at	8.984	10.482	8.607	8.607	8.607	8.889	8.889	9.284	8.898	8.819	8.794	8.769	9.889	10.011	10.011	9.35	9.349	9.334	9.167	9.121	8.96	8.935	8.973	9.025	8.892	9.359	9.38	9.91	10.071	9.762	10.017	9.748	9.834	10.196	9.469	10.223	10.243	9.476	9.476	10.65	10.692	10.172	10.258	10.312	9.695	8.11	9.852	9.736
Human	207885_at	6.804	6.643	7.238	7.238	7.238	7.242	7.242	6.976	8.048	8.191	8.298	8.366	6.821	6.782	6.782	6.937	6.938	6.946	6.97	6.966	6.941	6.944	6.902	7.102	6.914	6.988	6.869	6.883	6.874	6.259	6.907	7.044	6.806	6.842	8.176	6.791	6.782	6.787	6.787	7.122	7.167	6.832	6.874	6.712	6.595	6.696	6.251	6.58
Human	225154_at	11.952	13.063	11.305	11.305	11.305	10.892	10.892	10.828	10.673	10.712	10.729	10.759	10.901	10.932	10.932	10.358	10.344	10.324	10.258	10.205	10.257	10.253	10.262	10.158	10.199	10.478	10.611	10.237	10.139	12.011	11.222	11.324	10.455	12.007	11.044	12.044	12.126	12.085	12.085	11.124	11.177	10.919	10.894	10.712	11.057	11.309	10.934	11.45
Human	201092_at	12.818	13.876	12.846	12.846	12.846	12.089	12.089	12.034	12.058	12.074	12.083	12.138	12.226	12.251	12.251	11.525	11.515	11.493	11.546	11.625	11.603	11.651	11.256	11.502	11.577	11.218	11.33	11.492	11.543	12.297	12.503	12.308	12.103	13.141	12.289	13.173	13.24	12.206	12.206	12.309	12.289	12.819	12.789	12.944	12.984	13.014	13.891	12.499
Human	209438_at	9.05	8.733	8.462	8.462	8.462	9.217	9.217	9.005	9.264	9.26	9.257	9.241	9.146	9.182	9.182	9.01	9.015	9.02	9.065	9.064	9.045	9.07	9.125	8.927	8.893	9.069	9.043	8.608	8.506	8.75	8.787	9.051	9.421	9.047	8.89	9.053	9.046	9.87	9.87	7.549	7.433	8.899	8.876	9.37	9.028	9.094	8.663	8.757
Human	206002_at	7.402	7.59	7.179	7.179	7.179	7.469	7.469	7.67	8.052	8.043	8.052	8.082	7.608	7.621	7.621	7.532	7.432	7.349	7.424	7.429	7.516	7.589	7.662	7.371	7.442	7.403	7.399	7.084	6.937	7.047	7.876	7.73	8.474	7.164	7.657	7.145	7.128	7.324	7.324	6.98	6.933	8.47	8.291	7.526	9.463	7.995	15.386	8.021
Human	200979_at	9.644	10.597	9.863	9.863	9.863	9.259	9.259	9.65	11.268	11.535	11.581	11.657	9.32	9.393	9.393	9.559	9.564	9.581	9.557	9.599	9.785	9.801	9.757	9.39	9.674	9.385	9.517	9.894	10.033	8.696	9.971	10.158	9.509	10.824	9.747	10.866	10.939	10.79	10.79	11.19	11.354	9.223	9.237	8.95	9.148	7.8	9.461	9.59
Human	223082_at	12.719	13.025	10.565	10.565	10.565	11.39	11.39	12.165	12.135	12.241	12.231	12.2	11.557	11.536	11.536	11.983	11.987	11.984	12.087	11.983	12.04	12.043	11.978	12.051	12.042	12.517	12.462	10.688	10.231	11.719	11.972	12.302	11.794	13.481	11.631	13.552	13.627	12.189	12.189	12.425	12.535	11.266	11.355	10.931	10.773	10.428	10.892	12.491
Human	206731_at	6.638	6.597	6.508	6.508	6.508	6.682	6.682	6.689	6.324	6.268	6.24	6.203	6.522	6.498	6.498	7.694	7.718	7.781	7.823	8.043	8.201	8.217	8.472	7.615	8.088	6.907	6.893	8.862	9.481	6.153	6.48	6.559	6.546	6.211	6.666	6.194	6.174	6.111	6.111	6.555	6.552	6.541	6.564	6.622	6.413	6.617	5.787	6.236
Human	219772_s_at	6.915	6.428	15.296	15.296	15.296	14.11	14.11	7.651	13.35	14.17	14.225	14.315	7.124	6.934	6.934	7.843	7.833	7.847	7.742	7.649	7.809	7.842	7.826	7.529	7.523	8.128	7.732	8.112	8.264	6.962	7.405	8.079	8.648	6.949	11.332	6.782	6.731	6.747	6.747	7.43	7.457	7.191	7.233	7.488	6.959	7.151	6.238	6.728
Human	202043_s_at	12.005	13.661	9.848	9.848	9.848	10.278	10.278	10.52	10.622	10.646	10.656	10.724	10.313	10.48	10.48	10.221	10.201	10.207	10.035	10.08	10.403	10.426	10.097	10.217	10.443	9.848	9.966	11.154	11.438	11.001	11.49	10.733	10.075	11.535	10.305	11.582	11.651	11.031	11.031	13.642	13.916	11.326	11.286	11.53	11.549	9.755	11.66	11.315
Human	239229_at	7.904	6.587	6.947	6.947	6.947	7.714	7.714	7.55	8.136	8.194	8.231	8.258	7.615	7.587	7.587	7.952	7.956	7.936	7.891	7.853	7.852	7.916	7.774	7.975	7.706	8.048	7.882	7.565	7.351	9.051	7.505	7.244	7.453	6.734	7.753	6.695	6.643	6.597	6.597	6.969	6.948	7.83	7.872	8.424	7.601	7.532	8.056	8.469
Human	201923_at	12.3	14.62	11.185	11.185	11.185	10.039	10.039	11.337	11.399	11.415	11.4	11.488	11.681	11.768	11.768	9.706	9.666	9.582	9.367	9.283	9.088	9.091	9.076	9.579	9.19	9.72	9.821	9.734	9.795	12.393	12.21	12.238	11.675	13.323	11.443	13.395	13.51	14.358	14.358	11.36	11.351	11.994	11.952	12.031	12.226	12.48	12.673	12.558
Human	221641_s_at	11.931	12.715	10.739	10.739	10.739	10.729	10.729	10.633	11.789	11.875	11.93	12.003	10.57	10.642	10.642	9.541	9.515	9.475	9.342	9.295	9.336	9.324	9.421	9.4	9.402	9.534	9.553	9.671	9.614	11.271	10.773	10.424	10.417	10.943	10.683	10.953	11	10.867	10.867	10.749	10.701	10.759	10.805	10.732	10.499	9.565	10.797	11.653
Human	203455_s_at	14.368	11.787	10.422	10.422	10.422	10.954	10.954	13.864	12.431	12.226	12.087	12.072	13.298	13.294	13.294	12.698	12.669	12.573	12.644	12.646	12.621	12.668	12.589	12.813	12.826	12.634	12.565	11.752	11.38	15.055	14.269	14.293	14.163	14.672	12.905	14.739	14.824	14.818	14.818	14.265	14.313	13.93	13.901	13.075	14.091	12.938	13.856	14.868
Human	224936_at	12.446	13.405	11.827	11.827	11.827	11.44	11.44	12.057	11.577	11.596	11.634	11.696	12.234	12.355	12.355	11.103	11.093	11.071	10.927	10.938	10.909	10.88	10.987	10.874	11.004	10.881	10.856	11.782	12.011	11.44	12.522	11.892	11.648	12.576	11.706	12.609	12.649	12.258	12.258	13.823	13.977	12.642	12.78	12.873	11.877	10.104	12.743	12.191
Human	229022_at	9.942	9.746	10.114	10.114	10.114	10.634	10.634	9.632	9.559	9.562	9.588	9.604	9.935	10.011	10.011	9.212	9.204	9.189	9.153	9.181	9.269	9.283	9.176	8.985	9.179	9.038	9.003	9.391	9.462	9.671	9.851	9.523	9.224	9.821	9.703	9.825	9.845	10.116	10.116	9.497	9.477	10.167	10.2	10.142	9.988	8.873	10.44	10.042
Human	221957_at	9.601	9.069	7.466	7.466	7.466	8.626	8.626	9.339	9.569	9.552	9.574	9.596	9.414	9.481	9.481	8.831	8.812	8.797	8.799	8.794	8.983	8.995	9.118	8.557	8.715	8.821	8.75	8.758	8.672	10.011	8.815	9.352	8.96	9.602	8.94	9.627	9.656	9.023	9.023	7.807	7.705	8.652	8.473	8.931	9.643	9.562	10.884	9.154
Human	238878_at	7.457	6.929	11.856	11.856	11.856	9.237	9.237	7.269	7.43	7.538	7.617	7.674	6.781	6.756	6.756	8.04	8.087	8.192	8.868	9.227	9.589	9.638	8.961	9.244	9.537	7.378	8.286	6.791	6.697	7.033	7.23	7.721	7.576	7.743	8.38	7.719	7.773	6.247	6.247	6.78	6.787	7.267	7.193	11.878	7.678	8.986	7.817	7.102
Human	206645_s_at	7.49	7.303	7.751	7.751	7.751	7.498	7.498	7.296	7.345	7.351	7.373	7.375	7.153	7.097	7.097	7.481	7.496	7.512	7.523	7.508	7.481	7.483	7.419	7.465	7.523	7.587	7.559	7.433	7.413	6.959	7.134	7.186	7.274	6.919	7.206	6.908	6.888	7.207	7.207	6.718	6.685	7.323	7.278	7.693	7.575	10.413	6.936	6.953
Human	214681_at	9.692	8.699	8.072	8.072	8.072	8.562	8.562	9.489	8.651	8.691	8.702	8.691	8.597	8.613	8.613	8.611	8.619	8.63	8.534	8.529	8.426	8.393	8.661	8.558	8.545	8.554	8.579	9.005	9.099	10.252	10.009	9.484	8.489	10.152	8.776	10.204	10.282	10.929	10.929	12.968	13.385	8.86	8.867	8.68	8.822	8.023	9.827	10.226
Human	207660_at	7.044	6.369	8.389	8.389	8.389	7.645	7.645	7.39	8.052	8.047	8.04	8.025	7.591	7.611	7.611	7.566	7.543	7.518	7.602	7.633	7.738	7.776	7.734	7.617	7.81	7.474	7.418	7.311	7.218	6.757	7.281	7.188	7.664	6.673	7.438	6.644	6.596	6.885	6.885	7.649	7.692	7.395	7.471	7.651	6.976	6.898	6.526	6.938
Human	209656_s_at	9.117	13.34	12.633	12.633	12.633	12.271	12.271	10.335	12.239	12.033	11.994	12.008	11.587	11.719	11.719	12.031	12.018	11.97	12.226	12.247	11.878	11.894	12.28	12.403	12.818	12.141	12.353	10.81	10.193	8.738	11.694	10.626	12.457	10.526	11.888	10.474	10.401	12.38	12.38	12.092	11.93	11.871	11.87	12.23	11.881	9.176	12.926	12.884
Human	203923_s_at	9.258	6.321	8.075	8.075	8.075	7.967	7.967	9.838	8.53	8.519	8.545	8.572	9.299	9.391	9.391	8.595	8.576	8.513	8.507	8.458	8.311	8.322	8.503	8.642	8.691	8.712	8.504	7.961	7.643	9.35	9.434	9.227	8.333	9.833	8.317	9.891	9.961	10.83	10.83	9.093	9.105	8.628	8.625	8.471	8.646	7.636	9.989	11.895
Human	203303_at	12.788	12.718	10.336	10.336	10.336	10.339	10.339	11.828	11.319	11.253	11.252	11.286	11.269	11.339	11.339	12.167	12.135	12.115	11.938	11.933	12.092	12.108	12.182	11.661	11.739	11.959	12.225	12.457	12.387	12.082	12.506	12.006	11.207	12.754	10.732	12.831	12.905	13.003	13.003	13.662	13.788	12.189	12.266	11.482	11.764	9.526	12.876	12.851
Human	204955_at	8.979	12.707	9.424	9.424	9.424	9.019	9.019	9.558	11.998	11.995	11.944	11.962	12.125	12.232	12.232	9.869	9.799	9.673	9.235	8.959	8.742	8.733	9.21	9.984	8.958	10.384	10.494	10.232	10.102	7.586	10.529	10.176	11.84	10.13	10.814	10.103	9.997	11.393	11.393	8.788	8.429	11.026	11.033	10.68	10.99	8.882	12.684	11.701
Human	207200_at	6.966	6.316	6.738	6.738	6.738	6.872	6.872	7.221	7.973	8.09	8.172	8.235	6.699	6.677	6.677	6.895	6.894	6.889	6.912	6.898	6.993	7.036	6.892	6.797	6.879	6.969	6.875	6.78	6.722	7.008	7.515	7.62	7.202	7.767	8.611	7.735	7.755	13.614	13.614	6.704	6.686	6.77	6.805	6.807	6.576	6.793	6.349	6.716
Human	202242_at	8.364	8.274	12.582	12.582	12.582	12.372	12.372	10.409	10.654	10.705	10.642	10.68	9.918	9.931	9.931	12.859	12.9	12.973	13.046	13.21	13.258	13.248	13.339	12.929	13.395	12.36	12.827	13.648	14.012	7.941	10.616	11.172	10.099	12.317	11.196	12.36	12.442	11.435	11.435	11.004	10.977	9.576	9.575	9.408	9.578	8.058	10.228	11.27
Human	218251_at	10.429	10.676	11.426	11.426	11.426	10.526	10.526	10.853	10.827	10.897	10.93	10.985	10.038	10.065	10.065	11.311	11.298	11.273	11.367	11.231	10.946	10.845	11.326	11.46	10.936	11.937	12.237	9.84	9.263	11.286	10.446	9.779	10.723	9.718	10.59	9.685	9.67	10.792	10.792	11.327	11.399	10.24	10.221	10.434	10.343	10.591	10.718	11.339
Human	201443_s_at	13.936	14.17	11.136	11.136	11.136	10.529	10.529	12.969	11.816	11.694	11.683	11.746	12.752	12.769	12.769	12.698	12.687	12.677	12.593	12.62	12.769	12.767	12.708	12.534	12.831	12.48	12.636	13.087	13.231	13.092	13.213	12.7	11.964	13.847	11.61	13.932	14.03	13.381	13.381	13.91	13.979	13.114	13.168	12.518	12.81	11.531	12.916	13.763
Human	230532_at	9.833	10.19	7.735	7.735	7.735	8.707	8.707	9.363	8.744	8.72	8.709	8.703	9.39	9.408	9.408	8.703	8.688	8.657	8.771	8.737	8.692	8.655	8.684	8.82	8.672	8.913	9.116	8.03	7.829	10.142	9.23	9.263	9.353	9.485	9.244	9.495	9.512	10.277	10.277	8.824	8.8	9.088	9.112	9.409	8.953	8.412	8.924	9.449
Human	201099_at	11.632	12.677	11.941	11.941	11.941	11.555	11.555	11.148	10.312	10.297	10.274	10.298	10.436	10.521	10.521	10.54	10.532	10.523	10.364	10.372	10.404	10.394	10.502	10.353	10.543	10.332	10.508	11.086	11.266	11.148	11.581	10.987	9.936	11.829	10.613	11.876	11.976	11.674	11.674	13.13	13.337	11.414	11.481	10.574	11.045	10.908	11.797	11.452
Human	201210_at	13.977	14.437	13.273	13.273	13.273	13.074	13.074	13.185	12.666	12.654	12.642	12.673	13.376	13.447	13.447	12.184	12.167	12.117	11.878	11.85	11.763	11.665	11.815	11.968	11.963	11.995	11.954	12.671	12.768	13.529	13.462	12.899	12.649	13.748	12.824	13.783	13.852	13.483	13.483	13.977	14.038	13.531	13.644	13.233	12.903	11.316	13.509	13.974
Human	227156_at	8.983	9.133	7.697	7.697	7.697	8.406	8.406	8.941	8.286	8.219	8.214	8.242	9.142	9.259	9.259	9.668	9.671	9.69	9.638	9.615	9.743	9.789	9.817	9.574	9.957	9.737	10.216	10.072	10.117	8.764	9.424	9.55	8.852	10.397	9.032	10.449	10.52	9.06	9.06	9.986	10.072	9.077	9.121	9.233	8.829	7.531	8.968	9.615
Human	223620_at	7.72	6.214	7.112	7.112	7.112	7.478	7.478	8.747	9.528	9.745	9.879	10.016	9	9.134	9.134	8.912	8.899	8.828	8.781	8.642	8.587	8.593	8.818	8.827	9.143	9.359	9.325	7.92	7.286	7.911	8.776	9.09	7.898	9.898	7.872	9.975	10.073	10.092	10.092	7.884	7.777	8.209	8.216	8.052	8.173	7.119	9.215	10.012
Human	212741_at	10.072	9.23	10.741	10.741	10.741	10.727	10.727	11.103	12.092	12.132	12.183	12.275	11.597	11.599	11.599	10.556	10.573	10.621	10.52	10.503	10.266	10.288	10.645	11.305	10.896	10.59	10.659	9.943	9.629	12.151	12.55	12.776	11.049	14.528	11.781	14.633	14.776	13.837	13.837	13.838	13.937	11.155	11.031	10.634	11.84	9.135	12.182	13.594
Human	204041_at	9.2	7.136	12.666	12.666	12.666	12.811	12.811	11.013	12.879	12.895	12.943	13.004	12.549	12.761	12.761	11.953	11.981	11.957	12.073	12.038	11.717	11.762	11.862	12.349	12.099	12.221	12.713	11.054	10.516	10.732	11.932	10.482	11.758	10.153	12.388	10.068	10.027	14.614	14.614	13.123	13.165	12.102	12.127	13.132	11.964	10.107	12.746	11.81
Human	220523_at	6.127	5.582	6.32	6.32	6.32	6.175	6.175	6.235	6.496	6.552	6.581	6.591	6.145	6.162	6.162	6.183	6.184	6.192	6.15	6.148	6.11	6.115	6.153	6.265	6.222	6.16	6.069	6.277	6.3	6.452	6.337	6.376	6.059	6.18	6.215	6.179	6.179	5.887	5.887	6.87	6.939	6.268	6.309	5.998	6.042	6.002	6.095	6.024
Human	235346_at	10.505	11.303	9.938	9.938	9.938	8.851	8.851	9.571	10.141	10.459	10.529	10.636	9.134	9.217	9.217	9.602	9.581	9.561	9.272	9.226	9.164	9.143	9.282	9.28	9.46	9.463	9.622	10.132	10.183	10.249	10.114	9.961	9.328	10.611	9.097	10.669	10.789	9.813	9.813	11.235	11.384	9.844	9.849	9.15	9.818	8.837	9.645	10.001
Human	203992_s_at	10.013	10.165	9.046	9.046	9.046	9.315	9.315	9.634	9.232	9.262	9.296	9.344	10.178	10.289	10.289	8.878	8.865	8.846	8.721	8.709	8.805	8.768	8.718	8.589	8.524	8.771	8.62	9.199	9.34	10.375	9.788	9.742	9.589	10.088	9.559	10.108	10.152	10.124	10.124	9.082	9.003	10.069	10.11	10.197	9.845	9.579	9.885	9.797
Human	210751_s_at	8.126	8.066	9.167	9.167	9.167	9.736	9.736	9.249	10.362	10.441	10.48	10.523	8.81	8.884	8.884	10.006	10.037	10.053	10	9.996	10.05	10.088	9.971	10.032	9.952	10.02	10.122	10.155	10.142	7.814	9.768	8.381	9.44	7.93	9.645	7.864	7.809	14.38	14.38	12.049	12.271	8.891	8.797	9.935	9.414	8.631	9.746	9.922
Human	218320_s_at	12.486	13.019	13.967	13.967	13.967	12.628	12.628	12.085	12.298	12.449	12.461	12.477	11.843	11.847	11.847	11.5	11.51	11.538	11.415	11.419	11.313	11.29	11.398	11.598	11.667	11.401	11.506	11.805	11.978	11.828	12.209	12.155	11.256	13.075	12.289	13.104	13.2	13.271	13.271	12.567	12.644	11.795	11.795	11.082	11.797	10.642	12.095	12.425
Human	215089_s_at	11.1	11.44	10.225	10.225	10.225	9.78	9.78	10.428	10.45	10.415	10.425	10.439	10.68	10.681	10.681	10.483	10.492	10.509	10.444	10.449	10.399	10.391	10.366	10.438	10.361	10.422	10.546	10.875	11.076	10.42	10.492	10.616	10.527	10.984	10.271	11.011	11.04	10.626	10.626	9.661	9.575	10.616	10.649	10.76	10.435	9.654	10.184	10.828
Human	200964_at	12.759	13.296	13	13	13	11.97	11.97	12.581	12.238	12.154	12.136	12.151	13.255	13.284	13.284	12.677	12.659	12.655	12.579	12.538	12.532	12.452	12.762	12.68	12.991	12.746	13.015	12.859	12.939	13.168	12.886	12.33	12.523	12.788	12.636	12.794	12.815	12.806	12.806	13.297	13.337	13.161	13.194	13.218	12.981	13.067	12.774	12.971
Human	207239_s_at	9.649	10.775	11.372	11.372	11.372	10.566	10.566	9.513	10.808	11.053	11.12	11.169	9.553	9.605	9.605	9.737	9.743	9.772	9.701	9.691	9.84	9.813	9.993	9.738	10.057	9.743	9.704	10.102	10.273	10.221	9.192	9.504	9.021	9.582	10.049	9.564	9.581	9.078	9.078	8.912	8.919	9.146	9.12	9.168	9.291	10.185	9.578	8.987
Human	208723_at	11.575	12.514	10.99	10.99	10.99	11.018	11.018	11.596	11.415	11.283	11.221	11.213	11.693	11.751	11.751	13.269	13.285	13.33	13.411	13.472	13.492	13.462	13.237	13.411	13.777	13.156	13.76	13.251	13.242	11.651	11.245	10.534	11.612	10.518	11.293	10.489	10.457	11.164	11.164	10.905	10.786	11.82	11.797	12.619	11.944	12.825	11.519	11.825
Human	201895_at	11.043	11.538	11.616	11.616	11.616	11.229	11.229	10.5	11.149	11.237	11.341	11.428	10.684	10.679	10.679	9.618	9.606	9.596	9.553	9.525	9.435	9.449	9.47	9.705	9.442	9.67	9.708	9.33	9.277	11.149	10.532	10.826	10.246	11.585	10.701	11.619	11.685	11.704	11.704	9.605	9.502	10.33	10.249	10.009	10.777	9.865	11.374	10.886
Human	221914_at	8.403	7.947	8.05	8.05	8.05	8.813	8.813	8.799	9.701	9.813	9.869	9.899	8.161	8.09	8.09	11.154	11.187	11.293	11.391	11.543	12.19	12.197	12.207	11.207	12.366	10.761	11.332	11.515	11.644	7.93	7.855	8.068	8.711	7.661	8.769	7.619	7.558	7.628	7.628	7.187	7.115	8.026	8.022	8.323	8.051	8.708	7.412	7.844
Human	201666_at	13.487	14.894	10.341	10.341	10.341	9.746	9.746	12.511	12.794	12.558	12.479	12.549	13.319	13.462	13.462	10.488	10.397	10.257	10.035	9.972	9.64	9.695	9.802	10.669	10.264	10.3	10.212	10.42	10.529	12.668	12.854	11.936	12.404	12.597	11.809	12.627	12.625	14.299	14.299	11.825	11.619	13.351	13.308	14.701	13.584	13.18	13.618	14.137
Human	206380_s_at	9.011	6.653	7.075	7.075	7.075	7.598	7.598	8.893	8.072	8.116	8.15	8.181	7.541	7.472	7.472	7.533	7.541	7.559	7.588	7.602	7.561	7.595	7.568	7.617	7.462	7.527	7.464	7.427	7.432	8.142	7.894	7.882	7.555	7.848	7.733	7.852	7.859	11.263	11.263	6.761	6.684	7.268	7.27	7.414	7.26	7.592	6.917	9.153
Human	218495_at	12.91	13.391	12.191	12.191	12.191	11.049	11.049	12.216	11.646	11.637	11.627	11.673	12.406	12.47	12.47	10.819	10.809	10.788	10.636	10.583	10.392	10.372	10.518	10.846	10.581	10.857	10.9	10.917	10.929	12.306	12.563	12.344	11.471	13.31	11.831	13.366	13.457	13.322	13.322	13.121	13.191	12.27	12.286	12.572	12.182	11.061	12.569	12.762
Human	234973_at	9.326	9.837	8.414	8.414	8.414	9.044	9.044	9.375	8.704	8.607	8.578	8.559	9.074	9.002	9.002	9.809	9.829	9.833	9.883	9.829	9.886	9.858	9.973	9.758	9.986	10.107	10.143	9.57	9.407	9.196	8.864	9.194	10.067	9.048	9.818	9.019	8.989	8.374	8.374	7.424	7.295	9.08	9.109	9.347	8.922	8.904	8.492	9.607
Human	205324_s_at	11.303	12.251	10.051	10.051	10.051	9.13	9.13	10.221	10.135	10.192	10.227	10.286	10.274	10.31	10.31	9.726	9.72	9.717	9.614	9.643	9.708	9.722	9.836	9.412	9.782	9.491	9.676	10.235	10.404	11.252	10.407	10.185	10.093	10.453	10.1	10.466	10.504	9.956	9.956	10.553	10.556	10.455	10.525	10.211	10.068	9.488	10.358	10.905
Human	219483_s_at	9.852	9.155	9.162	9.162	9.162	9.225	9.225	9.299	9.798	9.848	9.878	9.903	9.481	9.48	9.48	9.814	9.826	9.851	9.849	9.891	9.956	9.973	9.995	9.818	10.107	9.673	9.839	10.185	10.324	9.878	8.844	8.962	9.323	8.655	9.196	8.635	8.598	8.758	8.758	7.495	7.3	9.365	9.387	9.633	9.244	9.439	9.191	8.843
Human	202735_at	11.262	11.668	9.926	9.926	9.926	9.513	9.513	10.551	9.44	9.367	9.274	9.223	10.598	10.573	10.573	9.828	9.824	9.839	9.737	9.772	9.741	9.732	9.944	9.773	10.016	9.589	9.701	10.443	10.635	10.28	11.372	10.922	10.021	11.645	10.454	11.691	11.765	12.706	12.706	13.304	13.595	10.621	10.587	10.297	10.812	9.522	10.338	11.324
Human	227820_at	9.75	9.38	9.727	9.727	9.727	10.51	10.51	9.778	9.492	9.356	9.279	9.201	10.047	10.037	10.037	10.302	10.308	10.316	10.407	10.423	10.363	10.351	10.537	10.427	10.57	10.341	10.29	10.06	9.999	9.866	9.486	9.666	10.16	9.562	9.963	9.546	9.505	9.302	9.302	8.3	8.151	9.799	9.811	10.152	9.733	10.123	9.394	9.796
Human	208319_s_at	12.068	14.155	9.364	9.364	9.364	9.102	9.102	11.24	10.903	10.812	10.833	10.907	12.212	12.176	12.176	9.28	9.226	9.112	9.034	8.91	8.847	8.74	9.331	8.824	9.309	9.551	9.841	9.419	9.327	12.676	12.121	11.73	10.829	12.451	11.169	12.5	12.596	10.6	10.6	13.722	13.861	12.046	12.078	11.277	11.87	10.909	12.189	12.155
Human	218619_s_at	9.386	10.682	8.413	8.413	8.413	9.005	9.005	8.778	8.258	8.18	8.151	8.118	8.984	8.952	8.952	8.75	8.751	8.746	8.853	8.836	8.886	8.915	8.766	8.916	8.738	8.927	8.946	8.307	8.158	8.725	8.631	8.919	8.656	9.002	8.849	9.008	9.012	9.53	9.53	7.652	7.587	8.569	8.528	8.75	8.794	9.073	9.169	8.828
Human	231052_at	7.723	7.48	7.531	7.531	7.531	8.083	8.083	7.82	8.07	8.122	8.161	8.18	7.394	7.343	7.343	7.769	7.778	7.798	7.84	7.83	7.845	7.877	7.742	7.916	7.7	7.879	7.746	7.552	7.481	7.778	8.144	8.695	7.614	9.249	8.01	9.296	9.364	9.453	9.453	8.513	8.63	7.445	7.431	7.338	7.524	7.67	8.026	7.527
Human	210446_at	8.373	8.059	7.937	7.937	7.937	9.073	9.073	8.838	8.102	7.946	7.883	7.822	8.609	8.51	8.51	8.835	8.837	8.838	8.874	8.868	8.718	8.683	8.837	9.075	8.868	8.898	8.835	8.846	8.859	8.168	8.128	8.4	8.902	8.091	8.84	8.063	8.017	8.071	8.071	7.139	7.011	8.393	8.398	8.902	8.37	9.048	7.084	8.006
Human	218952_at	8.843	7.798	8.372	8.372	8.372	8.825	8.825	9.913	8.617	8.571	8.502	8.495	8.996	8.983	8.983	12.497	12.518	12.555	12.723	12.754	12.862	12.818	13.089	12.614	13.721	12.594	13.639	12.116	11.861	9.074	9.224	8.88	9.875	8.897	9.521	8.874	8.856	7.981	7.981	11.06	11.283	9.182	9.088	8.862	9.704	9.662	11.151	8.563
Human	203342_at	10.712	11.146	11.45	11.45	11.45	11.105	11.105	10.615	11.004	11.027	11.02	11.022	10.791	10.811	10.811	10.642	10.645	10.647	10.726	10.73	10.74	10.738	10.704	10.695	10.94	10.711	10.755	10.342	10.272	10.848	10.319	10.605	10.692	10.823	11.094	10.813	10.82	10.807	10.807	9.497	9.383	10.352	10.312	10.488	10.577	10.393	10.407	10.29
Human	207769_s_at	10.829	11.693	11.132	11.132	11.132	10.19	10.19	10.255	9.52	9.442	9.417	9.396	10.41	10.43	10.43	9.915	9.93	9.978	9.831	9.84	9.656	9.624	9.677	10.176	9.882	9.796	9.872	10.531	10.772	10.143	10.541	10.337	9.742	10.952	10.077	10.985	11.055	10.868	10.868	11.203	11.251	10.358	10.374	10.487	10.269	9.064	10.512	10.51
Human	209326_at	10.546	11.186	8.429	8.429	8.429	8.906	8.906	9.805	8.856	8.823	8.819	8.847	10.123	10.155	10.155	9.064	9.052	9.042	9.09	9.116	9.183	9.167	9.233	9.008	9.254	8.985	9.123	8.99	8.954	11.132	10.603	10.655	9.591	11.513	9.348	11.596	11.705	10.227	10.227	11.974	12.167	10.158	10.205	9.369	9.896	8.82	9.881	10.211
Human	233933_s_at	9.555	10.024	8.955	8.955	8.955	8.754	8.754	9.248	9.19	9.19	9.217	9.234	9.624	9.68	9.68	9.246	9.244	9.256	9.185	9.192	9.11	9.052	9.402	9.129	9.418	9.152	9.373	9.521	9.596	9.726	9.218	9.054	9.246	9.177	8.945	9.185	9.193	9.392	9.392	9.109	9.081	9.339	9.354	9.399	9.251	9.085	9.638	9.307
Human	225451_at	10.417	10.601	10.006	10.006	10.006	9.299	9.299	9.971	9.178	9.112	9.108	9.09	9.789	9.797	9.797	10.258	10.281	10.326	10.207	10.232	10.217	10.196	10.106	10.211	10.277	10.1	10.216	10.941	11.19	10.316	9.753	9.485	9.552	9.677	9.425	9.687	9.694	10.278	10.278	9.75	9.749	9.722	9.707	9.627	9.802	9.562	10.084	10.193
Human	212457_at	12.078	12.786	11.056	11.056	11.056	10.69	10.69	11.429	9.961	9.652	9.547	9.462	11.471	11.468	11.468	11.557	11.561	11.566	11.527	11.543	11.463	11.469	11.328	11.712	11.574	11.46	11.421	11.436	11.416	10.518	11.507	10.968	11.264	11.384	10.993	11.399	11.407	11.362	11.362	11.999	12.013	11.634	11.686	11.61	11.347	10.264	12.033	11.919
Human	209216_at	11.304	11.52	11.826	11.826	11.826	10.696	10.696	11.167	11.206	11.304	11.344	11.404	10.929	10.973	10.973	10.111	10.094	10.085	9.99	9.985	9.949	9.97	9.87	10.077	9.937	10.011	10.048	10.085	10.112	11.407	10.818	10.457	10.407	10.867	10.667	10.875	10.924	11.757	11.757	11.112	11.133	10.731	10.735	10.533	10.706	8.8	11.966	11.001
Human	203776_at	10.587	11.195	10.852	10.852	10.852	10.351	10.351	10.172	9.876	9.831	9.825	9.847	10.277	10.294	10.294	10.238	10.242	10.238	10.168	10.117	10.061	10.031	10.164	10.27	10.178	10.377	10.544	10.307	10.284	10.049	10.012	10.129	9.621	10.529	10.001	10.55	10.595	10.634	10.634	9.37	9.276	9.895	9.886	10.085	9.944	9.454	9.985	10.524
Human	1565559_at	7.714	7.373	8.478	8.478	8.478	8.455	8.455	7.932	9.012	9.093	9.145	9.18	8.011	8.004	8.004	8.445	8.445	8.447	8.607	8.617	8.749	8.79	8.585	8.46	8.712	8.567	8.494	7.781	7.531	8.442	7.723	7.916	8.352	7.574	8.264	7.548	7.499	7.978	7.978	7.199	7.133	7.954	8.018	8.332	7.6	8.067	6.716	7.095
Human	201136_at	12.904	12.995	11.435	11.435	11.435	10.353	10.353	11.649	10.928	10.769	10.75	10.781	12.179	12.122	12.122	9.039	8.998	8.937	8.83	8.782	8.657	8.668	8.71	8.965	8.716	9.029	8.993	9.081	9.107	11.458	11.801	12.568	11.353	13.584	11.27	13.673	13.777	10.548	10.548	10.988	10.848	11.674	11.696	11.169	11.551	9.91	11.876	12.116
Human	213200_at	8.582	8.179	8.444	8.444	8.444	9.432	9.432	9.226	8.453	8.294	8.23	8.161	8.987	8.967	8.967	11.058	11.067	11.122	11.279	11.336	11.838	11.795	11.811	11.043	11.928	11.04	11.356	11.007	10.969	8.567	8.572	8.637	9.485	8.302	9.113	8.271	8.221	8.461	8.461	8.565	8.559	8.671	8.709	9.109	8.463	8.912	7.884	8.199
Human	208377_s_at	8.454	7.495	8.732	8.732	8.732	9.377	9.377	8.579	9.064	9.088	9.096	9.082	8.617	8.532	8.532	8.976	8.978	8.987	9.106	9.108	9.123	9.127	8.992	9.215	9.213	9.099	8.997	8.56	8.456	8.688	8.131	8.501	8.773	8.273	9.165	8.239	8.202	7.854	7.854	7.155	7.049	8.339	8.301	8.549	8.551	8.876	8.568	8.059
Human	226274_at	9.393	9.719	9.562	9.562	9.562	9.082	9.082	9.487	9.095	9.151	9.176	9.192	8.674	8.618	8.618	8.907	8.874	8.843	8.688	8.634	8.795	8.856	8.536	8.617	8.646	8.91	8.899	9.37	9.46	9.645	10.205	9.325	8.976	9.641	8.974	9.667	9.701	12.088	12.088	12.491	12.844	9.674	9.756	9.66	9.221	8.904	11.024	9.773
Human	221332_at	7.292	6.489	6.81	6.81	6.81	6.857	6.857	6.986	7.175	7.214	7.228	7.239	6.898	6.872	6.872	6.868	6.867	6.87	6.871	6.863	6.864	6.885	6.833	6.847	6.781	6.905	6.755	6.736	6.724	7.303	6.863	7.04	6.772	6.85	6.874	6.85	6.846	7.226	7.226	6.578	6.586	6.795	6.819	6.635	6.66	6.613	6.591	6.774
Human	209014_at	12.698	14.764	12.267	12.267	12.267	11.455	11.455	12.215	12.062	12.034	12.025	12.086	12.599	12.729	12.729	12.745	12.737	12.738	12.682	12.695	12.828	12.844	12.937	12.685	13.249	12.627	13.151	13.021	13.078	13.157	12.524	12.267	12.197	13.056	12.069	13.094	13.154	13.173	13.173	11.655	11.578	12.803	12.734	13.014	13.187	12.794	13.711	13.08
Human	218012_at	11.081	11.024	11.076	11.076	11.076	10.716	10.716	11.103	11.569	11.532	11.555	11.581	11.242	11.256	11.256	11.914	11.925	11.962	12.01	12.11	12.128	12.13	12.193	11.977	12.405	11.593	12.131	12.321	12.461	10.609	10.861	10.124	11.304	9.899	11.029	9.856	9.807	10.696	10.696	10.438	10.327	11.632	11.596	12.561	11.828	12.545	11.838	11.091
Human	202383_at	10.166	9.321	10.429	10.429	10.429	10.548	10.548	10.253	10.668	10.674	10.67	10.646	10.832	10.854	10.854	10.76	10.764	10.771	10.85	10.848	10.858	10.839	10.813	10.859	10.92	10.859	10.903	10.523	10.441	10.384	10.21	10.183	10.876	10.118	10.556	10.101	10.057	10.114	10.114	9.748	9.688	10.513	10.58	10.904	10.141	10.38	10.17	10.057
Human	235946_at	8.355	7.321	7.859	7.859	7.859	7.953	7.953	7.983	7.908	7.959	7.989	7.995	7.634	7.624	7.624	7.767	7.781	7.802	7.83	7.836	7.762	7.783	7.838	7.858	7.644	7.808	7.681	7.562	7.396	10.44	7.907	7.774	7.449	7.545	7.691	7.539	7.53	7.617	7.617	7.41	7.423	8.228	8.224	7.549	8.253	10.048	8.516	8.129
Human	202282_at	12.181	12.973	11.956	11.956	11.956	11.775	11.775	11.708	11.733	11.683	11.654	11.655	12.21	12.194	12.194	11.289	11.275	11.25	11.217	11.152	11.041	11.044	11.213	11.338	11.209	11.487	11.586	11.048	10.91	11.478	12.068	12.154	11.479	12.808	11.777	12.848	12.908	13.956	13.956	12.03	12.058	11.696	11.702	11.885	11.658	10.893	11.626	11.825
Human	229512_at	9.094	9.129	8.962	8.962	8.962	9.443	9.443	9.526	9.463	9.431	9.395	9.383	10.094	10.134	10.134	10.467	10.477	10.471	10.542	10.555	10.425	10.426	10.611	10.525	10.772	10.487	10.565	9.969	9.784	10.382	9.66	8.621	9.249	8.103	8.855	8.074	8.024	9.481	9.481	10.9	11.009	10.004	10.052	10.217	9.736	9.607	10.046	9.719
Human	213079_at	10.855	11.555	10.424	10.424	10.424	10.346	10.346	10.875	10.562	10.517	10.503	10.508	10.935	11.009	11.009	11.293	11.312	11.339	11.308	11.323	11.336	11.342	11.206	11.239	11.378	11.245	11.538	11.388	11.414	10.522	11.039	10.471	10.453	10.78	10.413	10.794	10.814	11.256	11.256	12.616	12.767	10.807	10.82	10.567	10.738	9.969	11.22	10.925
Human	213627_at	11.12	12.518	10.78	10.78	10.78	10.543	10.543	10.798	10.662	10.519	10.479	10.47	11.587	11.744	11.744	10.941	10.918	10.891	10.866	10.799	10.888	10.865	10.681	10.921	10.89	11.143	11.331	10.927	10.797	11.311	10.835	10.412	10.822	10.454	10.683	10.445	10.432	10.742	10.742	10.964	10.922	11.136	11.148	11.986	11.074	10.558	10.096	10.895
Human	207537_at	8.293	7.962	10.7	10.7	10.7	10.055	10.055	8.461	9.148	9.257	9.346	9.412	8.454	8.413	8.413	8.231	8.235	8.242	8.278	8.27	8.279	8.298	8.163	8.31	8.105	8.31	8.15	7.908	7.84	8.569	8.152	8.275	8.278	8.196	9.049	8.164	8.172	10.848	10.848	7.398	7.378	7.936	7.929	8.061	7.98	8.103	8.113	7.788
Human	215884_s_at	12.216	12.643	11.811	11.811	11.811	11.224	11.224	11.644	10.68	10.621	10.57	10.591	11.119	11.161	11.161	11.712	11.713	11.727	11.694	11.783	11.78	11.738	11.808	11.433	12.031	11.325	11.793	12.316	12.615	11.249	11.735	11.338	11.012	11.923	11.009	11.958	12.028	11.687	11.687	12.522	12.602	11.641	11.676	11.77	11.445	8.957	12.165	11.996
Human	203264_s_at	9.008	9.668	8.461	8.461	8.461	8.62	8.62	9.688	10.775	10.799	10.821	10.875	9.738	9.79	9.79	11.34	11.376	11.44	11.596	11.746	11.743	11.723	12.23	11.361	11.993	10.975	11.495	11.449	11.508	9.52	9.604	9.415	9.347	9.856	9.454	9.872	9.896	9.168	9.168	10.313	10.327	9.572	9.531	9.798	9.798	8.667	10.526	9.505
Human	236033_at	8.967	7.305	12.299	12.299	12.299	11.943	11.943	9.452	10.496	10.558	10.568	10.547	9.485	9.459	9.459	9.857	9.853	9.851	10.073	10.084	10.136	10.158	10.299	9.965	10.206	10.026	9.839	9.026	8.688	10.208	8.806	9.426	9.703	9.139	10.749	9.078	9.025	7.657	7.657	7.356	7.194	9.125	9.08	9.572	9.374	9.734	9.709	8.947
Human	225784_s_at	8.98	9.819	7.863	7.863	7.863	8.636	8.636	8.916	8.595	8.5	8.461	8.439	8.881	8.904	8.904	9.191	9.182	9.17	9.128	9.093	9.176	9.178	9.061	9.118	9.07	9.277	9.279	9.158	9.143	7.666	8.888	8.944	9.074	9.082	8.885	9.09	9.087	9.67	9.67	8.384	8.332	8.929	8.901	9.136	9.082	8.458	9.369	8.801
Human	200600_at	13.307	14.106	11.285	11.285	11.285	9.852	9.852	12.462	12.579	12.504	12.524	12.584	12.357	12.4	12.4	10.776	10.712	10.591	10.397	10.273	9.873	9.85	10.286	10.593	10.221	10.915	10.995	10.187	9.839	11.618	12.443	11.249	12.038	11.501	11.629	11.496	11.466	12.146	12.146	13.409	13.475	12.542	12.7	12.024	11.66	9.515	12.341	14.043
Human	203903_s_at	7.638	9.245	6.579	6.579	6.579	7.047	7.047	8.987	10.421	10.286	10.267	10.354	9.525	9.647	9.647	9.734	9.704	9.662	9.643	9.597	9.532	9.606	9.398	10.106	9.678	9.836	9.734	8.556	8.078	6.935	10.373	11.394	9.419	13.831	9.714	13.988	14.134	8.209	8.209	9.647	9.537	10.42	10.564	10.456	9.619	7.644	10.105	9.998
Human	226197_at	8.79	10.465	10.663	10.663	10.663	10.563	10.563	9.528	10.101	10.053	10.062	10.061	10.802	10.909	10.909	8.952	8.917	8.845	8.889	8.823	8.891	8.921	8.801	8.688	8.559	9.165	9.311	8.122	7.719	8.575	10.287	8.176	9.03	7.384	9.246	7.313	7.226	12.856	12.856	10.72	10.683	11.569	11.546	10.955	11.692	10.425	12.544	9.611
Human	206868_at	9.008	8.402	9.501	9.501	9.501	10.06	10.06	9.473	10.109	10.165	10.167	10.145	9.633	9.672	9.672	9.608	9.604	9.588	9.708	9.697	9.641	9.644	9.801	9.783	9.711	9.756	9.616	8.963	8.716	9.099	9.446	9.175	9.746	9.075	9.825	9.047	9	9.959	9.959	9.562	9.568	9.245	9.217	9.577	9.399	9.082	9.456	10.236
Human	221466_at	7.49	7.314	7.116	7.116	7.116	8.239	8.239	7.628	8.137	8.104	8.103	8.093	7.678	7.565	7.565	7.966	7.963	7.95	8.076	8.057	8.065	8.105	7.972	8.122	7.886	8.155	8.17	7.455	7.299	7.591	7.435	7.563	8.142	7.081	8.13	7.041	6.988	7.11	7.11	6.928	6.849	7.73	7.738	7.906	7.685	8.185	6.804	7.119
Human	207136_at	8.871	8.505	8.817	8.817	8.817	9.419	9.419	8.97	9.188	9.186	9.203	9.206	8.936	8.863	8.863	9.11	9.109	9.109	9.203	9.21	9.222	9.238	9.2	9.23	9.119	9.175	9.183	8.765	8.66	8.7	8.539	8.747	9.076	8.605	9.17	8.583	8.56	8.503	8.503	7.538	7.428	8.8	8.807	8.928	8.761	9.156	8.63	8.59
Human	223037_at	11.753	13.307	10.923	10.923	10.923	10.175	10.175	11.191	11.469	11.562	11.584	11.628	11.295	11.359	11.359	11.26	11.248	11.243	11.178	11.123	11.125	11.12	11.236	11.364	11.324	11.408	11.438	10.904	10.729	11.666	11.513	11.704	10.783	12.588	10.909	12.652	12.729	11.931	11.931	11.56	11.597	11.253	11.281	10.692	11.103	9.773	11.634	11.479
Human	218355_at	8.665	12.006	7.207	7.207	7.207	7.491	7.491	8.038	7.819	7.862	7.896	7.924	7.554	7.524	7.524	7.41	7.411	7.411	7.472	7.469	7.515	7.544	7.586	7.347	7.421	7.484	7.55	7.249	7.093	8.436	8.131	8.741	7.602	9.209	8.08	9.252	9.299	7.546	7.546	7.262	7.272	8.389	8.531	7.627	7.602	8.195	7.38	7.361
Human	220291_at	9.212	9.237	9.213	9.213	9.213	9.753	9.753	9.4	9.482	9.464	9.449	9.412	9.411	9.337	9.337	9.865	9.864	9.867	9.97	9.964	9.916	9.955	10.067	10.137	10.073	9.994	10.018	9.13	8.852	9.595	8.993	9.786	9.59	10.031	9.805	10.04	10.053	8.968	8.968	7.513	7.351	9.134	9.07	9.455	9.487	9.322	10.473	8.567
Human	230597_at	7.411	8.64	7.906	7.906	7.906	8.434	8.434	7.659	8.232	8.299	8.319	8.329	8.342	8.415	8.415	8.075	8.086	8.104	8.231	8.179	8.214	8.274	8.113	8.294	8.258	8.449	8.521	7.528	7.276	7.01	7.589	7.648	8.297	7.249	7.845	7.227	7.183	6.906	6.906	6.805	6.731	8.286	8.277	8.185	8.336	7.994	9.185	6.851
Human	224684_at	11.22	12.228	10.775	10.775	10.775	10.793	10.793	10.789	10.384	10.332	10.316	10.317	11.191	11.245	11.245	10.757	10.743	10.736	10.652	10.623	10.698	10.704	10.593	10.638	10.729	10.77	10.912	10.904	10.925	10.663	11.029	11.007	10.375	11.699	10.617	11.74	11.799	11.012	11.012	11.522	11.542	10.821	10.811	10.847	10.875	10.117	10.747	11.061
Human	205451_at	9.058	8.748	10.279	10.279	10.279	10.073	10.073	9.534	8.889	8.777	8.691	8.603	9.49	9.527	9.527	9.967	9.991	10.027	10.1	10.099	9.858	9.809	9.968	10.327	10.088	10.103	10.082	9.528	9.374	9.226	9.408	9.384	9.737	9.401	9.46	9.399	9.369	9.723	9.723	9.583	9.579	9.341	9.365	9.899	9.208	9.382	9.308	9.242
Human	219726_at	8.275	8.068	8.617	8.617	8.617	9.504	9.504	8.772	9.02	8.996	8.993	8.96	8.74	8.73	8.73	10.098	10.103	10.124	10.187	10.193	10.108	10.101	10.179	10.356	10.323	10.16	10.169	9.713	9.627	8.554	8.303	8.446	9.15	8.115	8.868	8.086	8.022	7.981	7.981	7.457	7.363	8.81	8.788	9.271	8.934	9.082	8.951	7.775
Human	204973_at	9.301	8.896	9.675	9.675	9.675	9.757	9.757	9.954	9.331	9.312	9.311	9.303	9.45	9.47	9.47	10.491	10.514	10.516	10.494	10.389	10.349	10.292	10.407	10.325	10.112	10.93	10.851	9.916	9.657	9.658	10.092	10.397	9.761	11.17	9.892	11.219	11.273	13.228	13.228	10.227	10.317	9.439	9.401	9.325	9.653	9.712	10.012	9.124
Human	200057_s_at	14.351	15.323	12.867	12.867	12.867	12.502	12.502	13.518	12.73	12.661	12.642	12.664	13.819	13.87	13.87	12.768	12.765	12.761	12.597	12.597	12.492	12.483	12.434	12.743	12.649	12.597	12.769	13.593	13.9	13.702	13.878	13.387	13.197	14.432	13.168	14.48	14.542	14.2	14.2	14.433	14.49	13.988	14.024	13.874	13.791	12.86	14.14	13.845
Human	219829_at	7.626	9.056	11.206	11.206	11.206	10.221	10.221	7.454	10.966	11.391	11.435	11.562	7.195	7.147	7.147	7.119	7.119	7.124	7.121	7.112	7.192	7.224	7.089	7.184	6.984	7.158	7.098	7.097	7.156	6.952	7.467	7.619	7.351	7.267	8.772	7.209	7.21	7.342	7.342	6.987	6.838	7.684	7.638	7.212	7.938	7.361	8.413	7.16
Human	209240_at	13.141	13.184	13.059	13.059	13.059	12.803	12.803	13.036	11.902	11.829	11.778	11.755	13.026	13.079	13.079	12.532	12.542	12.553	12.45	12.548	12.576	12.595	12.312	12.342	12.295	12.042	12.024	13.352	13.724	12.57	13.134	12.366	13.128	12.846	12.688	12.852	12.875	12.632	12.632	14.413	14.529	13.309	13.39	13.191	12.86	11.182	13.434	13.162
Human	207681_at	8.464	7.527	7.986	7.986	7.986	7.872	7.872	8.525	9.06	9.252	9.368	9.453	8.044	8.077	8.077	7.754	7.755	7.755	7.88	7.907	8.113	8.187	7.805	7.724	7.778	7.77	7.735	7.357	7.215	9.023	8.051	8.547	7.959	8.831	7.827	8.869	8.908	8.801	8.801	6.95	6.892	7.866	7.953	7.602	7.384	7.582	6.851	8.343
Human	1569932_at	7.708	7.182	7.094	7.094	7.094	8.379	8.379	7.884	8.474	8.516	8.538	8.557	7.781	7.72	7.72	8.118	8.118	8.11	8.195	8.178	8.155	8.18	8.106	8.182	8.075	8.265	8.139	7.727	7.578	7.358	7.446	7.59	8.067	7.164	8.038	7.131	7.079	7.398	7.398	6.912	6.846	7.654	7.636	7.901	7.754	8.131	7.517	7.212
Human	219650_at	7.948	10.786	7.281	7.281	7.281	7.667	7.667	7.34	7.005	6.943	6.925	6.902	7.382	7.348	7.348	7.193	7.192	7.189	7.227	7.208	7.08	7.056	7.162	7.397	7.187	7.303	7.184	7.049	6.983	7.628	7.438	7.904	7.346	8.077	7.413	8.102	8.133	6.871	6.871	7.032	7.008	7.318	7.364	7.149	7.059	7.512	6.168	7.516
Human	207144_s_at	8.56	8.261	7.654	7.654	7.654	9.025	9.025	8.671	8.583	8.573	8.581	8.581	9.621	9.718	9.718	9.144	9.164	9.194	9.318	9.278	9.336	9.35	9.347	9.518	9.591	9.484	9.942	8.946	8.763	8.269	8.192	8.452	8.325	8.403	8.875	8.385	8.366	8.022	8.022	7.043	6.92	8.579	8.219	8.841	10.573	12.866	12.628	8.022
Human	223345_at	8.92	10.554	8.604	8.604	8.604	8.2	8.2	8.781	8.571	8.609	8.643	8.667	8.583	8.607	8.607	8.53	8.547	8.577	8.425	8.418	8.361	8.306	8.279	8.535	8.425	8.453	8.564	9.191	9.398	8.581	9.007	8.79	8.324	9.141	8.276	9.174	9.215	9.531	9.531	9.469	9.544	8.832	8.855	8.691	8.708	7.599	9.463	9.128
Human	229876_at	7.868	8.141	12.324	12.324	12.324	11.947	11.947	8.166	9.446	9.545	9.59	9.596	8.494	8.506	8.506	8.867	8.892	8.912	8.864	8.85	8.55	8.591	8.634	9.366	8.94	8.924	8.883	8.329	8.066	8.967	8.18	8.346	8.639	7.824	9.739	7.751	7.73	7.556	7.556	8.032	7.957	8.331	8.229	9.086	8.893	8.08	8.938	7.903
Human	222815_at	9.424	10.858	7.697	7.697	7.697	7.243	7.243	7.972	8.272	8.385	8.464	8.561	7.389	7.409	7.409	7.17	7.164	7.128	7.076	7.061	7.124	7.141	7.266	7.027	7.177	7.138	7.011	7.011	6.848	8.645	7.974	7.784	6.91	7.957	7.059	7.991	8.048	8.08	8.08	8.142	8.204	7.612	7.548	7.365	7.972	7.511	8.774	9.228
Human	244370_at	6.945	5.907	6.325	6.325	6.325	6.191	6.191	7.234	5.763	5.565	5.513	5.472	6.536	6.55	6.55	8.286	8.346	8.462	8.443	8.629	9.058	9.104	8.917	8.279	9.357	7.672	8.395	9.506	9.884	8.348	7.361	7.091	6.909	7.163	6.49	7.188	7.224	5.934	5.934	9.684	9.903	7.021	6.851	6.643	7.964	6.379	8.081	6.858
Human	223294_at	11.21	12.607	10.19	10.19	10.19	9.007	9.007	9.595	8.989	8.87	8.859	8.875	9.72	9.761	9.761	8.64	8.62	8.595	8.423	8.42	8.317	8.308	8.354	8.535	8.535	8.434	8.5	9.168	9.309	10.821	10.548	10.563	9.239	11.506	9.564	11.58	11.693	11.192	11.192	10.54	10.555	10.154	10.172	9.841	10.052	7.853	10.341	11.277
Human	208861_s_at	11.453	11.843	11.132	11.132	11.132	10.935	10.935	11.226	11.496	11.652	11.719	11.797	10.744	10.836	10.836	10.916	10.929	10.943	10.793	10.854	11.031	11.061	10.91	10.606	10.939	10.538	10.706	11.932	12.271	10.952	11.359	10.606	10.567	11.008	10.484	11.028	11.062	10.915	10.915	12.972	13.139	11.366	11.455	11.052	10.876	8.926	11.698	11.367
Human	221553_at	10.439	11.687	9.258	9.258	9.258	8.74	8.74	10.416	10.608	10.735	10.788	10.817	10.222	10.246	10.246	9.019	8.965	8.864	8.82	8.678	8.409	8.302	8.843	8.854	8.652	9.412	9.633	7.815	7.427	10.339	10.865	10.571	10.661	11.091	9.785	11.141	11.209	12.108	12.108	11.174	11.221	10.683	10.641	10.352	10.917	9.103	11.494	10.949
Human	227068_at	11.916	12.524	10.178	10.178	10.178	9.457	9.457	10.731	10.833	10.983	11.052	11.17	10.011	10.025	10.025	9.475	9.456	9.434	9.308	9.27	9.549	9.529	9.341	9.205	9.339	9.466	9.359	9.575	9.539	11.291	10.825	10.68	9.197	11.463	10.161	11.513	11.628	11.056	11.056	12.525	12.732	10.089	10.093	9.141	10.065	8.459	10.555	10.966
Human	226037_s_at	10.316	11.423	10.165	10.165	10.165	10.319	10.319	10.302	10.472	10.432	10.413	10.431	10.558	10.645	10.645	10.55	10.549	10.532	10.514	10.507	10.496	10.48	10.654	10.404	10.776	10.541	10.645	10.771	10.841	9.732	10.629	9.688	10.242	9.54	10.036	9.521	9.493	10.624	10.624	11.685	11.753	10.887	10.926	10.48	10.666	10.021	10.912	10.824
Human	231747_at	8.419	6.202	7.213	7.213	7.213	7.607	7.607	8.745	7.582	7.44	7.407	7.415	7.918	7.877	7.877	7.524	7.509	7.451	7.484	7.44	7.368	7.372	7.602	7.552	7.59	7.666	7.527	7.151	6.919	8.308	8.342	8.776	8.77	8.84	8.046	8.871	8.875	8.828	8.828	7.731	7.65	7.667	7.651	7.137	7.756	6.984	7.572	9.749
Human	206960_at	6.349	8.704	6.637	6.637	6.637	6.422	6.422	6.418	6.209	6.179	6.161	6.137	6.447	6.451	6.451	6.451	6.457	6.457	6.483	6.499	6.46	6.44	6.503	6.47	6.46	6.417	6.376	6.428	6.452	5.895	6.63	6.477	6.375	6.233	6.314	6.23	6.218	5.859	5.859	7.906	8.045	6.513	6.565	6.701	6.223	6.213	5.99	6.158
Human	214615_at	7.6	5.926	6.555	6.555	6.555	6.494	6.494	7.08	5.949	5.864	5.805	5.755	6.651	6.659	6.659	6.4	6.4	6.396	6.412	6.413	6.309	6.3	6.538	6.502	6.506	6.409	6.39	6.367	6.368	6.275	6.808	7.176	6.917	7.114	7.067	7.115	7.097	7.461	7.461	6.477	6.465	6.457	6.482	6.578	6.319	6.217	6.079	6.957
Human	201312_s_at	13.469	13.786	10.214	10.214	10.214	9.745	9.745	12.978	12.221	12.083	12.098	12.185	12.987	13.11	13.11	12.094	12.073	12.001	11.935	11.843	11.697	11.65	11.954	12.08	11.91	12.317	12.311	11.108	10.668	13.096	13.041	12.519	12.656	13.492	11.883	13.553	13.603	12.655	12.655	13.094	13.047	13.234	13.265	12.837	13.067	11.573	13.662	13.944
Human	207694_at	7.138	7.649	8.021	8.021	8.021	7.429	7.429	7.035	6.946	6.894	6.872	6.833	7.03	6.956	6.956	7.358	7.366	7.384	7.445	7.466	7.347	7.332	7.257	7.511	7.443	7.358	7.424	7.17	7.113	6.912	6.976	7.131	7.172	6.891	7.132	6.882	6.87	6.769	6.769	6.875	6.859	7.02	7.051	7.199	6.846	7.019	6.32	6.723
Human	235433_at	9.718	9.253	11.792	11.792	11.792	11.378	11.378	10.061	11.216	11.338	11.362	11.381	10.288	10.425	10.425	10.127	10.104	10.091	10.144	10.13	10.317	10.331	10.538	9.823	10.382	10.203	10.376	9.789	9.638	9.891	10.398	10.122	10.374	10.329	10.22	10.333	10.344	10.694	10.694	11.953	12.106	10.011	10.02	9.654	9.96	8.833	10.32	9.988
Human	219756_s_at	7.714	6.396	7.419	7.419	7.419	7.507	7.507	7.875	7.795	7.889	7.873	7.89	8.006	7.823	7.823	7.295	7.303	7.319	7.389	7.414	7.449	7.456	7.385	7.36	7.413	7.285	7.249	7.162	7.09	9.798	8.363	10.014	7.74	11.229	7.374	11.376	11.533	7.555	7.555	7.251	7.17	7.853	7.87	7.243	7.762	6.929	6.968	7.714
Human	227871_at	10.968	11.663	9.906	9.906	9.906	10.741	10.741	10.475	9.255	9.094	9.012	8.96	10.341	10.403	10.403	10.646	10.646	10.664	10.651	10.689	10.893	10.91	10.74	10.372	10.63	10.495	10.486	11.087	11.257	10.026	10.691	10.391	10.113	10.879	10.102	10.909	10.948	11.072	11.072	11.167	11.222	10.52	10.515	10.299	10.551	9.604	10.973	11.078
Human	214591_at	6.521	6.234	6.598	6.598	6.598	6.679	6.679	6.718	7.237	7.308	7.346	7.37	6.496	6.471	6.471	7.36	7.386	7.413	7.435	7.409	7.478	7.459	7.438	7.265	7.229	7.54	7.393	6.778	6.622	6.342	6.643	6.612	6.695	6.28	6.744	6.263	6.237	6.055	6.055	6.943	6.973	6.762	6.814	7.422	6.469	6.922	6.145	6.343
Human	204749_at	8.292	10.055	6.524	6.524	6.524	7.024	7.024	8.782	9.32	9.325	9.361	9.487	7.614	7.679	7.679	12.327	12.349	12.411	12.172	12.188	12.677	12.689	12.126	12.039	12.386	12.105	12.777	13.672	13.899	6.114	8.605	7.188	7.402	7.042	7.445	7.027	6.983	7.554	7.554	9.705	9.756	9.715	9.815	10.116	9.159	10.453	9.328	8.074
Human	206696_at	7.667	7.768	7.131	7.131	7.131	7.733	7.733	7.96	7.887	7.898	7.895	7.88	7.965	7.944	7.944	8.153	8.167	8.174	8.233	8.264	8.211	8.234	8.258	8.173	8.217	8.105	8.114	7.647	7.406	8.317	8.007	7.787	7.69	7.621	7.655	7.62	7.613	8.064	8.064	8.622	8.721	8.144	8.164	7.933	8.032	7.761	8.784	7.306
Human	204967_at	8.742	9.027	7.097	7.097	7.097	8.545	8.545	8.969	9.024	9.041	9.077	9.106	9.039	9.04	9.04	9.894	9.903	9.91	10.081	10.193	10.765	10.764	10.157	9.672	9.994	9.616	9.915	9.475	9.264	9.829	9.447	9.337	8.953	9.377	8.618	9.406	9.424	10.434	10.434	8.475	8.35	9.642	9.55	10.368	10.155	9.635	9.7	9.811
Human	214769_at	8.168	8.632	11.887	11.887	11.887	11.031	11.031	8.254	9.189	9.568	9.621	9.716	6.896	6.835	6.835	10.646	10.7	10.791	10.634	10.68	10.767	10.774	10.52	10.548	10.294	10.442	10.315	11.455	11.758	6.829	7.865	7.309	6.567	7.118	8.663	7.059	7.074	8.586	8.586	9.429	9.642	7.179	7.092	6.904	7.659	7.078	10.163	8.762
Human	220065_at	6.566	7.024	6.959	6.959	6.959	7.569	7.569	6.973	8.321	8.458	8.572	8.66	7.993	7.915	7.915	7.049	7.045	7.049	7.088	7.08	7.046	7.06	7.196	7.225	7.082	7.122	6.961	6.707	6.577	6.412	6.973	7.43	6.94	7.399	7.035	7.413	7.42	6.688	6.688	6.96	6.912	6.842	6.834	7.527	6.889	6.936	6.523	6.411
Human	209108_at	10.153	12.122	8.246	8.246	8.246	8.933	8.933	10.077	9.152	9.132	9.111	9.13	11.158	11.273	11.273	9.251	9.207	9.113	9.08	9.046	8.759	8.769	9.129	9.456	9.346	9.223	9.428	8.328	7.924	13.832	11.847	12.137	10.025	13.464	9.793	13.604	13.762	13.288	13.288	12.202	12.239	11.383	11.402	11.97	11.279	9.947	11.378	11.123
Human	205499_at	8.815	9.712	7.665	7.665	7.665	7.949	7.949	7.772	8.484	8.441	8.478	8.529	8.73	8.75	8.75	7.321	7.272	7.254	7.27	7.247	7.166	7.14	7.197	7.432	7.238	7.365	7.245	7.043	6.99	9.908	8.178	8.074	7.727	7.815	7.914	7.812	7.794	7.935	7.935	7.618	7.41	8.448	8.592	9.111	7.649	7.538	7.593	8.534
Human	1563513_at	6.724	6.352	7.335	7.335	7.335	7.141	7.141	7.177	7.467	7.497	7.527	7.526	7.225	7.231	7.231	7.286	7.278	7.268	7.297	7.314	7.441	7.475	7.28	7.137	7.266	7.228	7.25	6.935	6.83	7.396	7.409	7.283	7.3	7.124	7.265	7.118	7.089	6.981	6.981	7.545	7.561	7.811	7.926	9.132	7.17	7.345	6.542	6.627
Human	219685_at	7.404	10.268	6.824	6.824	6.824	7.259	7.259	7.937	7.009	6.598	6.554	6.522	7.399	7.375	7.375	10.509	10.488	10.528	10.28	10.275	10.373	10.343	10.904	10.389	10.98	10.3	11.214	11.537	11.62	6.982	7.894	7.879	8.424	7.82	8.363	7.799	7.751	6.474	6.474	7.146	6.852	8.671	8.568	8.419	9.24	7.348	8.661	7.517
Human	1556627_at	6.84	7.174	6.816	6.816	6.816	7.155	7.155	7.024	6.979	6.912	6.891	6.87	6.859	6.808	6.808	8.273	8.146	8.009	8.344	8.519	8.753	8.761	8.328	7.993	8.505	7.614	7.696	6.996	6.735	6.597	6.78	6.933	7.079	6.535	6.939	6.519	6.492	6.282	6.282	6.646	6.603	6.921	6.93	7.066	6.875	7.037	6.288	6.471
Human	220325_at	6.789	7.012	7.084	7.084	7.084	6.906	6.906	6.986	6.266	6.181	6.143	6.109	6.792	6.746	6.746	6.891	6.896	6.906	6.91	6.935	6.896	6.926	7.056	7.089	7.075	6.809	6.806	6.93	6.949	6.849	6.932	6.859	6.625	6.714	6.826	6.71	6.705	6.597	6.597	7.448	7.461	7.003	6.914	6.674	7.499	10.188	6.968	6.431
Human	205504_at	9.202	7.576	8.321	8.321	8.321	8.815	8.815	9.329	8.518	8.482	8.458	8.414	8.879	8.926	8.926	8.812	8.813	8.811	8.913	8.879	8.908	8.91	8.981	8.767	8.888	9.056	9.005	8.174	7.878	8.324	8.753	9.177	9.166	9.251	8.635	9.275	9.27	9.277	9.277	7.567	7.495	8.359	8.369	8.572	8.305	8.332	8.132	10.085
Human	214430_at	11.818	11.772	9.319	9.319	9.319	9.639	9.639	10.554	9.479	9.364	9.31	9.297	11.032	11.093	11.093	9.633	9.617	9.592	9.506	9.483	9.437	9.461	9.34	9.553	9.302	9.602	9.537	9.51	9.468	10.655	10.827	10.656	9.874	11.343	9.982	11.395	11.465	10.628	10.628	10.672	10.716	10.748	10.856	10.096	10.151	9.355	10.737	11.808
Human	238053_at	8.425	9.583	7.819	7.819	7.819	8.244	8.244	8.218	8.606	8.67	8.695	8.691	8.087	8.082	8.082	8.046	8.048	8.04	8.093	8.079	8.107	8.141	8.129	8.039	7.848	8.151	8.123	7.906	7.85	8.421	8.227	8.33	8.329	8.447	7.867	8.469	8.482	9.189	9.189	8.283	8.312	7.947	7.896	8.161	8.234	8.073	8.42	8.123
Human	266_s_at	9.687	9.728	7.174	7.174	7.174	6.822	6.822	10.676	6.506	6.401	6.337	6.292	11.927	12.08	12.08	7.855	7.732	7.622	7.549	7.557	7.146	7.163	9.66	7.737	8.32	7.515	7.943	7.878	7.633	13.415	12.566	13.502	11.932	14.738	8.678	14.969	15.125	9.924	9.924	14.472	14.896	11.91	12.005	6.555	11.388	6.905	12.645	11.297
Human	232157_at	7.302	7.014	7.99	7.99	7.99	7.613	7.613	7.3	8.457	8.617	8.731	8.808	6.982	6.968	6.968	7.479	7.49	7.51	7.477	7.481	7.525	7.58	7.319	7.583	7.355	7.459	7.321	7.837	7.97	7.357	7.117	7.255	7.045	7.048	7.151	7.044	7.017	6.856	6.856	6.84	6.82	7.225	7.248	7.189	7.102	6.991	7.715	6.981
Human	202829_s_at	12.366	12.755	10.938	10.938	10.938	10.648	10.648	11.432	10.919	10.969	11.015	11.099	10.998	11.062	11.062	10.772	10.751	10.707	10.592	10.534	10.66	10.633	10.691	10.435	10.503	10.835	10.924	10.59	10.428	11.433	11.551	11.38	10.543	12.247	10.607	12.309	12.392	12.689	12.689	11.865	11.924	11.248	11.272	10.941	11.112	10.281	11.563	11.745
Human	221493_at	12.851	13.45	13.661	13.661	13.661	12.844	12.844	12.474	12.103	12.143	12.158	12.217	12.145	12.141	12.141	12.754	12.771	12.808	12.77	12.909	13.034	13.041	12.768	12.625	13.041	12.191	12.678	13.526	13.773	12.366	12.813	12.099	11.704	12.777	12.55	12.786	12.842	13.15	13.15	14.311	14.476	12.723	12.673	12.418	13.002	12.249	12.934	12.672
Human	204837_at	10.534	11.566	9.776	9.776	9.776	10.54	10.54	10.582	10.913	10.964	10.973	10.976	10.508	10.551	10.551	11.327	11.329	11.345	11.28	11.281	11.427	11.409	11.434	11.209	11.406	11.28	11.385	11.522	11.55	10.051	10.375	9.776	10.577	9.668	10.235	9.646	9.591	10.267	10.267	11.465	11.594	10.395	10.383	10.477	10.462	10.99	10.01	10.439
Human	226614_s_at	8.956	9.966	8.037	8.037	8.037	8.863	8.863	9.086	9.011	9.081	9.105	9.129	8.557	8.434	8.434	9.842	9.886	9.891	9.916	9.944	10.026	10.1	9.853	10.07	9.958	9.8	10.049	9.493	9.353	8.59	8.994	8.651	8.857	8.486	8.447	8.487	8.468	8.364	8.364	10.109	10.311	8.602	8.519	8.044	9.057	9.218	8.062	9.927
Human	206255_at	7.699	7.048	7.076	7.076	7.076	7.337	7.337	7.559	6.739	6.681	6.667	6.652	7.046	6.969	6.969	6.895	6.896	6.902	6.869	6.849	6.697	6.675	6.812	7.007	6.768	6.951	6.916	6.744	6.697	6.48	7.091	7.61	7.538	7.631	7.339	7.642	7.638	7.516	7.516	6.48	6.436	6.844	6.818	7.001	6.988	7.071	6.58	7.062
Human	205517_at	7.508	7.351	8.401	8.401	8.401	7.501	7.501	7.794	10.648	11.029	11.101	11.176	7.208	7.167	7.167	7.28	7.283	7.284	7.33	7.321	7.269	7.247	7.345	7.369	7.376	7.37	7.351	7.202	7.172	6.794	7.506	7.348	8.589	7.019	8.607	6.959	6.933	10.032	10.032	6.851	6.814	7.558	7.562	10.512	7.533	9.45	6.941	7.039
Human	208647_at	13.543	13.811	13.294	13.294	13.294	12.905	12.905	12.781	11.346	11.314	11.297	11.312	12.781	12.816	12.816	12.584	12.574	12.544	12.451	12.422	12.6	12.601	12.62	12.419	12.516	12.574	12.771	12.419	12.261	12.504	13.259	13.009	12.212	14.121	12.867	14.169	14.285	13.244	13.244	14.407	14.582	12.94	12.865	12.422	13.355	13.189	12.893	13.32
Human	227961_at	11.663	12.426	10.316	10.316	10.316	9.883	9.883	11.586	11.081	11.142	11.143	11.168	11.335	11.458	11.458	11.254	11.218	11.174	11.148	11.142	11.15	11.121	11.184	11.078	11.404	11.171	11.527	11.066	11.032	13.146	11.601	10.938	10.692	11.283	10.561	11.31	11.358	13.585	13.585	11.512	11.432	11.541	11.601	11.25	11.208	8.738	11.929	12.314
Human	239297_at	7.88	7.091	8.008	8.008	8.008	8.999	8.999	8.864	9.316	9.398	9.343	9.323	9.065	9.157	9.157	10.182	10.236	10.315	10.009	10.064	10.394	10.356	9.866	9.375	9.641	9.777	9.751	13.103	14.123	8.553	9.124	8.489	8.823	8.295	8.572	8.284	8.236	8.072	8.072	10.766	10.979	9.407	9.572	8.533	8.489	8.458	9.573	8.372
Human	224822_at	9.01	11.998	9.467	9.467	9.467	9.649	9.649	9.619	10.759	10.69	10.677	10.652	10.492	10.647	10.647	10.401	10.401	10.407	10.511	10.536	10.285	10.276	10.212	10.361	10.25	10.406	10.33	9.289	8.924	7.269	10.714	9.285	10.468	9.285	10.116	9.253	9.194	10.887	10.887	12.091	12.215	10.425	10.61	9.635	9.399	8.739	10.167	13.199
Human	220394_at	6.502	6.52	6.654	6.654	6.654	6.731	6.731	6.572	6.302	6.253	6.222	6.192	6.522	6.486	6.486	6.923	6.932	6.942	6.829	6.807	6.703	6.699	6.816	6.912	7.022	6.922	6.831	7.464	7.629	6.325	6.61	6.69	6.537	6.424	6.596	6.417	6.413	6.263	6.263	7.044	7.095	6.508	6.531	6.645	6.38	6.393	6.106	6.352
Human	238458_at	7.696	9.736	7.604	7.604	7.604	8.562	8.562	8.232	9.011	9.005	9.03	9.08	7.699	7.737	7.737	10.589	10.579	10.6	10.55	10.602	10.906	10.905	10.736	10.127	10.416	10.333	10.247	11.698	12.122	6.889	8.176	6.967	7.902	6.384	8.001	6.322	6.25	9.146	9.146	8.273	8.197	8.977	9.006	8.998	8.816	8.271	9.069	8.102
Human	222731_at	11.019	12.485	11.14	11.14	11.14	11.126	11.126	10.646	9.836	9.929	9.936	10.022	9.276	9.355	9.355	10.118	10.077	10.005	9.668	9.598	9.575	9.528	9.394	9.567	9.836	9.962	9.949	11.345	11.682	10.439	11.017	10.881	9.914	11.999	10.412	12.059	12.178	9.935	9.935	12.574	12.717	10.466	10.416	9.622	10.746	9.201	11.885	11.601
Human	225053_at	13.098	13.978	13.465	13.465	13.465	12.491	12.491	12.317	11.773	11.896	11.933	12.014	11.98	12.049	12.049	11.257	11.27	11.279	11.103	11.149	11.061	11.056	11.162	11.159	11.303	10.913	11.062	12.014	12.272	12.26	12.799	12.375	11.208	13.552	12.135	13.606	13.727	13.032	13.032	14.118	14.317	12.525	12.541	11.866	12.44	11.16	13.463	12.779
Human	225378_at	10.174	11.61	10.392	10.392	10.392	8.622	8.622	9.01	9.89	10.175	10.272	10.417	8.098	8.117	8.117	7.904	7.896	7.893	7.583	7.57	7.616	7.605	7.565	7.451	7.363	7.64	7.539	8.982	9.382	9.218	9.43	9.169	7.92	9.837	9.014	9.869	9.98	10.035	10.035	9.932	10.033	9.215	9.173	8.376	9.447	9.684	10.351	9.677
Human	243804_at	6.821	6.596	7.111	7.111	7.111	6.983	6.983	6.93	6.573	6.523	6.484	6.449	6.818	6.819	6.819	7.416	7.426	7.451	7.3	7.282	7.349	7.373	7.267	7.253	7.279	7.377	7.204	7.976	8.144	6.571	6.786	6.889	6.944	6.65	6.952	6.638	6.621	6.734	6.734	6.9	6.923	6.734	6.744	6.832	6.68	6.919	6.237	6.566
Human	205226_at	7.976	8.803	10.071	10.071	10.071	9.929	9.929	8.51	9.503	9.317	9.259	9.245	11.407	11.617	11.617	8.059	7.945	7.817	7.9	7.946	7.96	8.004	7.723	7.683	7.844	7.706	7.729	7.508	7.54	7.417	8.878	8.517	9.69	7.893	9.361	7.837	7.779	7.669	7.669	7.752	7.487	9.778	9.916	11.756	9.015	8.889	8.809	9.365
Human	205305_at	8.939	7.65	9.407	9.407	9.407	9.596	9.596	9.369	8.948	8.851	8.815	8.78	9.384	9.415	9.415	9.402	9.406	9.407	9.541	9.543	9.521	9.515	9.507	9.557	9.657	9.53	9.539	8.881	8.683	9.021	9.371	8.764	9.489	8.453	9.423	8.416	8.37	16.048	16.048	8.388	8.327	9.155	9.184	9.426	8.989	9.925	8.073	8.659
Human	228905_at	8.493	8.561	10.908	10.908	10.908	9.687	9.687	8.842	8.467	8.498	8.524	8.579	8.693	8.788	8.788	9.346	9.371	9.382	9.283	9.35	9.452	9.511	9.314	8.89	9.404	9.006	9.292	10.388	10.814	9.093	9.147	8.2	7.739	8.332	8.535	8.324	8.359	8.626	8.626	10.303	10.425	9.385	9.465	8.968	8.939	7.998	10.411	9.607
Human	213902_at	12.285	11.647	11.74	11.74	11.74	11.501	11.501	11.676	12.478	12.656	12.672	12.703	11.341	11.376	11.376	11.078	11.082	11.072	11.039	11.023	11.194	11.211	11.224	11.022	11.346	11.103	11.26	11.195	11.169	11.875	11.516	11.188	10.692	11.628	11.145	11.647	11.704	11.156	11.156	11.849	11.883	11.322	11.246	10.815	11.745	10.058	12.88	12.69
Human	205826_at	8.831	7.236	13.752	13.752	13.752	14.571	14.571	8.976	13.105	13.764	13.749	13.734	8.639	8.613	8.613	8.812	8.826	8.849	8.932	9.04	9.404	9.476	9.098	8.772	9.017	8.484	8.623	8.619	8.62	7.896	8.612	8.316	7.954	7.793	10.339	7.696	7.678	9.213	9.213	10.211	10.381	8.061	7.913	8.027	8.883	9.595	10.344	8.485
Human	219749_at	9.37	10.319	9.287	9.287	9.287	9.287	9.287	9.402	8.968	8.922	8.89	8.856	9.253	9.229	9.229	9.112	9.112	9.115	9.176	9.194	9.177	9.185	9.144	9.239	9.273	9.101	9.025	8.768	8.653	10.387	9.976	9.747	9.694	9.933	9.31	9.957	9.981	10.352	10.352	11.43	11.587	9.547	9.66	10.066	8.923	8.734	8.318	9.657
Human	219049_at	9.363	7.581	8.634	8.634	8.634	8.278	8.278	9.977	11.086	11.209	11.195	11.247	9.401	9.488	9.488	9.804	9.775	9.748	9.948	10.105	10.232	10.274	9.87	10.465	10.691	9.296	9.52	8.581	8.224	7.322	9.604	8.531	9.365	8.195	8.828	8.171	8.136	9.305	9.305	10.837	10.761	9.599	9.398	10.463	10.713	7.924	10.129	10.854
Human	229633_at	8.299	8.003	8.341	8.341	8.341	8.991	8.991	8.963	8.746	8.725	8.701	8.671	9.288	9.369	9.369	9.216	9.212	9.198	9.21	9.182	9.189	9.172	9.197	9.009	9.257	9.326	9.514	9.168	9.111	9.639	8.926	8.36	9.387	7.901	8.833	7.866	7.798	7.861	7.861	9.763	9.824	9.404	9.452	9.631	9.137	8.742	8.901	8.494
Human	203549_s_at	8.768	7.678	12.596	12.596	12.596	12.859	12.859	9.498	13.788	14.276	14.402	14.397	11.561	11.647	11.647	10.218	10.054	9.904	9.839	10.061	8.927	8.922	9.707	9.308	8.656	8.919	8.84	11.058	11.797	7.507	9.381	8.708	8.508	8.333	10.314	8.257	8.221	7.728	7.728	10.757	10.955	8.454	8.47	9.159	8.366	7.824	8.464	12.999
Human	207074_s_at	6.904	6.383	7.008	7.008	7.008	7.003	7.003	7.087	7.688	7.805	7.872	7.918	6.81	6.794	6.794	7.014	7.016	7.02	7.055	7.066	7.183	7.237	6.99	6.979	6.973	7.008	6.896	6.782	6.709	6.833	6.949	7.395	7.117	7.377	6.989	7.392	7.418	6.59	6.59	6.881	6.911	6.829	6.855	6.672	6.685	6.707	6.45	6.505
Human	226778_at	8.091	8.978	7.384	7.384	7.384	7.815	7.815	8.171	7.947	7.975	7.98	7.988	8.169	8.263	8.263	8.596	8.607	8.627	8.516	8.565	8.435	8.455	8.411	8.507	8.435	8.31	8.565	9.156	9.315	7.056	8.815	7.812	8.135	7.537	7.626	7.533	7.511	9.079	9.079	9.975	10.12	8.894	8.89	8.8	8.919	8.351	8.939	9.387
Human	201089_at	12.69	12.99	11.727	11.727	11.727	11.179	11.179	12.342	11.374	11.473	11.518	11.588	11.631	11.664	11.664	12.529	12.517	12.547	12.373	12.361	12.811	12.782	12.526	12.163	12.977	12.419	12.773	13.093	13.164	11.948	11.839	11.307	10.787	11.885	11.249	11.909	11.968	12.219	12.219	13.097	13.264	11.385	11.335	10.877	11.666	12.294	11.608	12.602
Human	205721_at	8.441	7.588	8.921	8.921	8.921	8.791	8.791	8.483	8.107	8.01	7.965	7.904	8.409	8.388	8.388	8.95	8.943	8.951	8.999	9.049	9.302	9.305	9.244	8.907	9.077	8.789	8.917	8.784	8.734	7.94	8.216	8.432	8.577	8.373	8.453	8.37	8.35	8.648	8.648	7.434	7.325	8.274	8.271	8.24	8.291	8.566	8.191	8.268
Human	214054_at	9.756	8.691	9.459	9.459	9.459	9.306	9.306	9.587	9.084	9.006	8.975	8.934	9.306	9.275	9.275	8.93	8.927	8.923	8.997	9.002	9.005	9.012	9.002	8.962	8.915	8.977	8.915	8.481	8.33	8.783	8.964	9.043	9.347	8.951	9.274	8.939	8.906	9.711	9.711	7.634	7.509	8.723	8.768	9.064	8.476	8.797	7.818	10.762
Human	212166_at	10.983	12.271	10.805	10.805	10.805	10.214	10.214	10.699	11.032	11.196	11.282	11.358	10.645	10.698	10.698	10.457	10.454	10.461	10.368	10.398	10.374	10.349	10.34	10.402	10.405	10.244	10.328	10.77	10.912	10.467	10.603	10.383	10.197	10.805	10.309	10.824	10.854	10.693	10.693	10.735	10.735	10.706	10.684	10.604	10.829	10.634	11.5	10.615
Human	221376_at	8.411	8.154	9.192	9.192	9.192	8.504	8.504	8.334	8.2	8.221	8.233	8.23	8.05	7.988	7.988	8.345	8.361	8.398	8.323	8.363	8.315	8.306	8.187	8.473	8.466	8.154	8.116	8.883	9.087	8.414	8.024	8.319	8.012	8.456	8.162	8.468	8.489	8.542	8.542	7.29	7.238	7.884	7.868	7.974	7.971	7.856	7.958	8.349
Human	204505_s_at	9.752	8.091	10.277	10.277	10.277	10.189	10.189	10.746	10.295	10.32	10.31	10.304	9.979	9.954	9.954	11.064	11.073	11.124	11.297	11.447	11.668	11.704	11.211	11.383	11.872	10.673	11.103	10.89	10.889	10.041	9.765	9.839	9.89	10.063	10.089	10.062	10.076	10.084	10.084	9.876	9.872	9.619	9.574	9.465	9.87	9.549	10.069	9.664
Human	218337_at	10.396	10.766	9.889	9.889	9.889	9.951	9.951	10.074	10.071	9.958	9.909	9.87	10.935	10.958	10.958	10.224	10.221	10.214	10.181	10.183	10.225	10.23	10.054	10.212	10.069	10.174	10.24	10.287	10.319	10.568	10.025	10.138	10.773	10.14	10.473	10.127	10.118	10.25	10.25	8.722	8.517	10.371	10.337	10.316	10.557	10.083	10.551	10.299
Human	219665_at	9.318	9.372	9.269	9.269	9.269	9.325	9.325	8.957	8.374	8.209	8.146	8.085	9.328	9.316	9.316	9.156	9.143	9.134	9.24	9.236	9.183	9.164	9.359	9.266	9.449	9.256	9.373	8.722	8.561	9.175	8.694	9.121	9.162	9.105	9.194	9.102	9.096	8.964	8.964	7.458	7.307	8.73	8.673	9.034	9.046	9.459	8.574	8.984
Human	241355_at	9.141	7.53	8.684	8.684	8.684	9.094	9.094	9.031	10.04	10.133	10.179	10.194	9.418	9.332	9.332	9.632	9.631	9.646	9.545	9.53	9.759	9.745	9.501	9.335	9.381	9.61	9.599	10.016	10.166	9.111	8.964	10.232	9.673	10.619	9.66	10.655	10.683	8.149	8.149	7.309	7.119	9.062	9.098	8.863	8.862	8.913	8.251	8.208
Human	238061_at	8.981	8.752	9.127	9.127	9.127	9.325	9.325	9.482	9.026	8.961	8.971	8.978	9.071	8.971	8.971	11.236	11.246	11.277	11.39	11.352	11.42	11.355	10.954	11.04	10.736	11.546	11.493	10.388	10.1	8.611	8.732	8.853	8.946	8.672	8.982	8.66	8.633	8.753	8.753	7.547	7.428	8.738	8.689	8.822	9.01	9.271	8.604	9.956
Human	38691_s_at	9.869	9.905	8.794	8.794	8.794	10.093	10.093	10.17	9.81	9.735	9.729	9.729	9.841	9.747	9.747	10.472	10.473	10.468	10.608	10.577	10.608	10.589	10.465	10.369	10.317	10.738	10.757	9.699	9.42	9.876	10.465	9.514	9.929	9.419	10.139	9.392	9.355	9.745	9.745	9.926	9.942	9.589	9.55	10.052	9.805	10.356	9.54	16.561
Human	202701_at	9.765	10.009	9.758	9.758	9.758	9.292	9.292	9.552	9.566	9.531	9.545	9.547	9.538	9.562	9.562	9.299	9.301	9.301	9.349	9.365	9.368	9.381	9.314	9.354	9.312	9.279	9.314	9.161	9.126	9.318	9.407	9.558	9.487	9.897	9.272	9.921	9.925	10.001	10.001	7.538	7.34	9.735	9.843	9.599	9.133	8.977	9.391	10.161
Human	205325_at	8.575	7.837	8.416	8.416	8.416	9.317	9.317	9.228	9.136	8.927	8.869	8.832	9.397	9.337	9.337	11.721	11.793	11.943	12.209	12.573	12.716	12.699	12.809	11.974	12.815	10.695	11.125	12.473	12.879	8.186	8.504	8.365	9.087	7.892	8.935	7.852	7.788	8.011	8.011	7.68	7.547	9.194	9.197	9.126	9.176	9.808	9.205	8.217
Human	208361_s_at	9.418	10.668	9.663	9.663	9.663	9.212	9.212	8.792	9.074	9.119	9.171	9.207	8.77	8.81	8.81	8.417	8.411	8.399	8.414	8.4	8.468	8.483	8.333	8.293	8.273	8.472	8.473	8.163	8.111	8.787	8.962	8.963	8.707	9.183	8.835	9.196	9.228	8.472	8.472	9.019	9.035	9.039	9.096	9.092	8.724	9.613	8.596	8.966
Human	239303_at	7.519	7.292	8.576	8.576	8.576	8.616	8.616	8.041	8.916	8.962	8.976	8.981	7.977	7.965	7.965	8.351	8.341	8.324	8.438	8.425	8.38	8.396	8.496	8.443	8.462	8.493	8.481	7.978	7.799	7.335	7.941	8.7	8.472	9.003	8.785	9.011	9.04	7.236	7.236	7.126	7.072	8.085	8.034	8.659	8.368	11.494	7.924	7.138
Human	212110_at	10.79	13.174	9.595	9.595	9.595	9.871	9.871	10.598	12.614	12.718	12.766	12.828	10.766	10.91	10.91	9.764	9.738	9.694	9.617	9.629	9.972	10	9.562	9.527	9.523	9.563	9.559	9.955	10.071	9.537	11.859	11.764	12.116	13.093	11.457	13.155	13.273	14.732	14.732	12.705	12.862	11.266	11.34	11.461	10.854	11.044	10.96	10.936
Human	32541_at	9.75	9.596	10.966	10.966	10.966	9.955	9.955	8.779	9.123	9.171	9.21	9.252	8.182	8.162	8.162	8.005	7.992	7.985	7.83	7.827	7.895	7.891	7.655	7.879	7.759	7.841	7.85	8.547	8.811	9.019	9.008	8.387	8.22	8.365	8.997	8.341	8.364	9.213	9.213	10.288	10.423	8.701	8.623	8.085	9.133	10.782	8.674	9.644
Human	209253_at	10.977	11.164	11.115	11.115	11.115	11.088	11.088	10.924	11.211	11.094	11.084	11.064	11.315	11.316	11.316	11.035	11.028	11.028	10.977	10.959	10.892	10.887	10.718	11.173	10.862	11.054	10.905	10.769	10.73	11.28	10.727	11.01	11.128	11.422	11.076	11.435	11.43	11.445	11.445	9.178	8.944	10.909	10.833	11.195	11.329	11.597	11.039	11.079
Human	219165_at	10.836	12.098	11.207	11.207	11.207	10.82	10.82	10.477	9.536	9.283	9.236	9.237	10.979	10.9	10.9	9.942	9.906	9.846	9.557	9.466	9.454	9.426	9.465	9.57	9.487	9.935	10.18	10.894	11.127	10.081	10.719	10.232	10.091	10.172	10.86	10.145	10.148	11.243	11.243	11.08	11.104	10.501	10.607	10.874	9.916	9.017	9.523	11.767
Human	225187_at	9.977	11.301	9.894	9.894	9.894	9.372	9.372	9.62	9.795	9.827	9.869	9.901	10.098	10.16	10.16	9.703	9.716	9.738	9.741	9.765	9.811	9.821	9.714	9.713	9.775	9.64	9.696	9.747	9.81	10.511	9.252	9.299	9.371	9.31	9.501	9.303	9.291	9.319	9.319	8.496	8.387	9.538	9.517	9.823	9.656	10.378	9.014	9.247
Human	222199_s_at	10.739	10.93	9.467	9.467	9.467	9.539	9.539	10.429	9.543	9.387	9.343	9.306	10.698	10.731	10.731	9.851	9.837	9.829	9.878	9.897	9.946	9.931	9.796	9.737	9.902	9.796	9.88	9.665	9.633	10.829	10.595	10.363	10.451	10.695	9.899	10.725	10.75	10.273	10.273	11.163	11.213	10.527	10.578	10.372	10.244	10.567	9.729	10.827
Human	206115_at	8.822	6.866	6.711	6.711	6.711	8.359	8.359	8.83	8.441	8.116	7.936	7.833	11.577	11.566	11.566	9.653	9.633	9.578	10.378	10.799	11.05	11.084	10.48	9.812	10.803	8.629	8.523	7.547	7.165	7.856	9.307	8.533	9.302	8.286	8.746	8.269	8.242	8.016	8.016	8.954	8.838	10.091	10.067	10.489	10.224	8.504	9.328	10.197
Human	209441_at	9.375	9.334	9.516	9.516	9.516	9.582	9.582	9.362	9.809	9.835	9.845	9.836	9.339	9.357	9.357	10.195	10.213	10.25	10.531	10.656	10.738	10.739	10.477	10.289	10.558	10.01	10.126	9.594	9.502	9.031	9.054	8.999	9.359	8.856	9.359	8.837	8.809	9.382	9.382	7.798	7.637	8.97	8.934	9.506	9.166	9.512	9.046	10.891
Human	35156_at	11.255	11.522	11.398	11.398	11.398	11.102	11.102	10.867	10.903	10.849	10.83	10.827	11.225	11.242	11.242	11.224	11.239	11.261	11.226	11.188	11.224	11.224	11.129	11.201	11.06	11.384	11.273	11.016	10.956	11.38	10.972	10.996	10.993	11.471	11.028	11.488	11.513	11.619	11.619	10.365	10.292	10.999	10.97	10.997	11.159	11.534	11.052	11.232
Human	202998_s_at	9.743	13.852	8.29	8.29	8.29	8.985	8.985	9.056	9.6	9.493	9.471	9.477	10.805	10.93	10.93	8.982	8.956	8.928	8.961	8.958	8.971	8.991	8.97	8.975	9.032	8.971	8.842	8.673	8.561	8.258	9.571	9.551	10.656	9.614	10.164	9.593	9.549	9.003	9.003	7.921	7.644	10.306	10.474	11.005	9.371	9.022	8.75	9.992
Human	1555358_a_at	8.37	9.684	7.577	7.577	7.577	7.433	7.433	7.659	7.686	7.779	7.82	7.866	7.097	7.089	7.089	7.447	7.447	7.452	7.364	7.346	7.348	7.29	7.499	7.397	7.357	7.439	7.385	7.832	7.941	8.187	7.481	8.042	6.997	8.525	7.076	8.581	8.649	7.681	7.681	6.812	6.762	7.318	7.206	7.123	7.939	7.803	9.619	7.315
Human	242335_at	8.535	7.689	7.768	7.768	7.768	8.531	8.531	9.159	8.028	7.953	7.893	7.856	8.315	8.301	8.301	7.637	7.629	7.595	7.612	7.605	7.612	7.609	7.575	7.474	7.502	7.641	7.771	7.192	7.034	8.549	8.442	7.784	8.238	7.44	8.654	7.393	7.357	7.342	7.342	9.818	9.952	8.853	8.905	8.816	8.565	7.888	7.62	7.749
Human	209706_at	8.763	8.428	9.163	9.163	9.163	8.666	8.666	8.403	8.499	8.539	8.51	8.516	8.752	8.822	8.822	8.045	8.032	8.008	8.121	8.107	8.126	8.134	8.086	8.107	8.066	8.176	8.022	7.386	7.122	11.243	8.57	8.195	8.176	7.539	8.629	7.497	7.463	9.503	9.503	7.89	7.652	8.597	7.937	8.318	12.256	11.806	8.668	9.744
Human	211238_at	7.203	6.732	7.247	7.247	7.247	7.454	7.454	7.24	7.356	7.352	7.363	7.369	7.127	7.055	7.055	7.296	7.297	7.295	7.3	7.287	7.273	7.282	7.3	7.349	7.305	7.357	7.279	7.197	7.187	6.818	7.066	7.121	7.245	6.773	7.217	6.757	6.722	6.628	6.628	6.698	6.672	7.352	7.121	7.377	8.632	7.28	14.16	6.846
Human	221916_at	7.965	7.713	7.067	7.067	7.067	7.505	7.505	8.43	6.991	6.882	6.82	6.758	7.213	7.18	7.18	12.721	12.684	12.698	12.55	12.525	13.526	13.557	12.696	12.542	12.842	12.653	13.149	12.545	12.284	6.202	7.408	7.408	7.611	6.95	7.7	6.921	6.863	6.611	6.611	8.356	8.454	7.335	7.209	7.111	8.036	7.799	6.895	6.867
Human	226661_at	8.424	11.599	7.358	7.358	7.358	6.832	6.832	7.423	8.872	9.182	9.333	9.436	7.24	7.245	7.245	6.757	6.755	6.757	6.76	6.76	6.816	6.864	6.587	6.752	6.645	6.761	6.666	6.664	6.655	7.508	7.586	8.399	6.844	9.114	7.218	9.186	9.284	7.303	7.303	6.809	6.824	7.344	7.295	6.735	7.614	11.28	6.749	7.473
Human	220392_at	7.231	6.935	8.533	8.533	8.533	8.308	8.308	7.504	8.888	8.87	8.81	8.776	8.11	8.103	8.103	7.802	7.716	7.621	7.726	7.723	7.649	7.64	7.718	7.669	7.647	7.738	7.744	7.332	7.165	6.609	7.309	7.41	7.858	6.903	8.031	6.86	6.81	7.087	7.087	6.986	6.92	7.423	7.347	7.728	7.847	7.738	8.955	7.285
Human	202313_at	12.214	12.803	12.228	12.228	12.228	11.05	11.05	11.289	11.359	11.441	11.501	11.586	11.398	11.426	11.426	10.923	10.926	10.929	10.928	10.975	10.928	10.937	10.788	10.768	10.728	10.734	10.73	10.71	10.683	11.942	11.192	11.256	10.485	11.729	10.804	11.764	11.832	11.959	11.959	10.464	10.367	11.134	11.086	11.134	11.403	11.023	11.685	11.68
Human	221478_at	12.871	13.126	10.528	10.528	10.528	9.598	9.598	12.256	11.486	11.423	11.404	11.468	11.935	11.965	11.965	12.029	12.04	12.044	11.914	11.898	11.937	11.902	12.109	12.044	11.881	11.983	11.947	12.319	12.389	11.723	12.223	11.349	10.581	12.137	10.196	12.211	12.294	11.966	11.966	13.013	13.093	12.359	12.363	12.83	12.335	11.724	13.294	13.119
Human	200762_at	12.419	14.625	11.877	11.877	11.877	11.249	11.249	12.704	13.014	13.012	12.992	13.03	12.861	12.946	12.946	14.91	14.929	14.956	14.794	14.75	14.689	14.638	14.689	14.901	14.72	14.976	14.937	15.324	15.434	9.459	12.772	11.504	12.052	11.995	12.092	11.992	11.974	12.337	12.337	14.117	14.169	12.703	12.842	13.103	11.933	10.561	12.772	14.632
Human	211489_at	6.634	6.138	6.925	6.925	6.925	7.305	7.305	7.096	8.836	9.088	9.241	9.343	6.919	6.874	6.874	7.411	7.42	7.43	7.451	7.456	7.371	7.339	8.03	7.569	7.534	7.431	7.439	7.262	7.193	6.4	7.1	7.024	7.203	6.741	7.277	6.721	6.698	9.598	9.598	6.831	6.817	6.901	6.844	6.985	7.218	6.802	7.296	6.674
Human	236812_at	8.717	8.112	8.69	8.69	8.69	9.819	9.819	9.169	9.464	9.432	9.422	9.4	9.289	9.242	9.242	10.299	10.319	10.339	10.328	10.309	10.375	10.384	10.26	10.212	10.234	10.408	10.261	10.344	10.397	9.019	8.601	8.768	9.703	8.354	9.554	8.308	8.235	8.858	8.858	7.607	7.489	8.989	8.994	9.633	8.963	9.461	8.068	8.193
Human	227102_at	9.459	9.385	8.474	8.474	8.474	8.88	8.88	9.233	9.352	9.378	9.413	9.426	9.58	9.563	9.563	9.204	9.207	9.207	9.245	9.215	9.224	9.235	9.129	9.164	9.029	9.366	9.203	8.754	8.628	9.161	9.532	9.362	9.128	9.52	8.96	9.542	9.56	9.735	9.735	10.419	10.519	9.253	9.276	9.261	9.126	9.066	9.175	9.484
Human	203110_at	9.943	8.684	8.955	8.955	8.955	8.904	8.904	9.968	8.385	8.254	8.194	8.168	9.614	9.593	9.593	10.06	10.101	10.188	10.415	10.548	10.834	10.85	11.336	10.162	11.051	9.859	9.599	10.958	11.617	10.155	9.341	9.558	9.726	9.851	9.332	9.871	9.888	9.585	9.585	8.936	8.868	9.04	8.979	8.986	9.376	9.065	9.222	10.068
Human	207868_at	9.233	8.786	9.878	9.878	9.878	9.557	9.557	9.177	9.386	9.389	9.393	9.384	9.104	9.031	9.031	9.341	9.344	9.349	9.417	9.385	9.434	9.443	9.269	9.329	9.318	9.548	9.438	8.992	8.866	9.287	8.74	9.08	9.21	9.044	9.369	9.032	9.022	8.614	8.614	7.679	7.563	8.895	8.828	9.123	9.266	9.152	9.526	8.916
Human	208791_at	11.275	10.75	9.551	9.551	9.551	9.423	9.423	12.872	11.936	11.611	11.566	11.632	13.344	13.515	13.515	15.021	15.022	14.991	14.932	14.953	14.75	14.768	14.804	15.511	15.35	14.842	15.022	14.996	15.026	13.51	12.722	10.917	12.93	10.494	11.772	10.446	10.353	16.139	16.139	13.548	13.445	13.088	12.882	12.83	14.232	15.669	15.809	12.926
Human	219416_at	9.378	10.446	8.385	8.385	8.385	9.333	9.333	9.51	9.464	9.327	9.319	9.304	9.852	9.91	9.91	9.934	9.937	9.918	9.908	9.91	9.86	9.863	9.92	9.965	10.144	9.901	9.9	9.467	9.271	10.07	9.324	9.175	9.511	9.002	9.4	8.986	8.956	9.078	9.078	7.797	7.53	10.049	10.13	9.433	9.603	9.062	10.054	9.725
Human	219148_at	8.389	13.118	6.412	6.412	6.412	6.299	6.299	7.05	5.949	5.887	5.863	5.844	6.902	6.885	6.885	6.224	6.225	6.228	6.195	6.177	6.11	6.09	6.17	6.27	6.251	6.271	6.193	6.293	6.337	7.582	7.796	9.147	6.677	10.4	7.349	10.517	10.664	7.468	7.468	6.605	6.626	7.51	7.501	6.752	7.564	12.272	6.07	7.045
Human	235849_at	8.615	7.862	10.994	10.994	10.994	10.633	10.633	9.629	11.197	11.081	10.99	10.994	10.986	10.975	10.975	9.253	9.186	9.063	9.186	9.186	9.249	9.279	9.221	9.292	9.396	9.188	8.969	8.507	8.341	8.551	9.879	10.86	11.556	11.188	11.2	11.188	11.105	9.527	9.527	8.18	7.819	9.604	9.588	9.721	9.69	10.138	9.554	10.706
Human	227075_at	10.766	10.904	11.234	11.234	11.234	10.653	10.653	10.475	9.686	9.581	9.555	9.539	10.184	10.197	10.197	10.514	10.515	10.525	10.445	10.472	10.559	10.56	10.392	10.399	10.59	10.331	10.495	10.871	10.982	9.67	11.054	10.188	9.905	10.697	10.183	10.717	10.764	10.746	10.746	12.813	13.038	11.156	11.28	10.503	10.466	9.986	10.77	10.788
Human	228427_at	7.731	8.166	7.036	7.036	7.036	7.294	7.294	7.564	7.341	7.342	7.353	7.353	7.37	7.401	7.401	7.879	7.904	7.956	7.88	7.966	8.115	8.166	7.573	7.703	7.807	7.52	7.562	8.516	8.755	8.944	7.674	7.609	7.609	7.572	7.28	7.583	7.6	7.795	7.795	8.045	8.103	7.686	7.566	6.925	8.351	7.936	10.136	7.24
Human	211051_s_at	9.033	10.025	8.635	8.635	8.635	9.234	9.234	8.835	9.425	9.481	9.505	9.535	8.388	8.325	8.325	9.115	9.121	9.134	9.194	9.208	9.169	9.158	9.392	9.178	9.006	9.137	8.926	8.913	8.85	8.833	8.374	8.675	8.736	8.719	8.893	8.712	8.719	8.646	8.646	7.253	7.138	8.526	8.469	8.576	8.841	9.466	8.683	8.484
Human	203941_at	9.855	10.258	9.503	9.503	9.503	8.62	8.62	9.62	9.764	9.813	9.84	9.868	9.558	9.601	9.601	8.935	8.921	8.896	8.886	8.86	8.973	8.979	8.817	8.678	8.806	8.992	9.161	8.817	8.745	9.46	9.617	9.647	9.496	9.906	9.452	9.924	9.949	9.373	9.373	9.322	9.275	9.69	9.7	9.523	9.63	10.029	9.497	9.865
Human	200847_s_at	14.469	13.978	12.902	12.902	12.902	12.369	12.369	13.667	12.229	12.21	12.188	12.209	12.778	12.841	12.841	13.484	13.486	13.499	13.363	13.356	13.331	13.332	13.483	13.582	13.605	13.392	13.706	13.807	13.861	13.447	13.815	13.005	12.551	14.096	12.551	14.155	14.265	14.498	14.498	15.233	15.426	13.555	13.49	13.167	13.913	12.836	14.61	14.303
Human	202594_at	11.794	12.4	10.245	10.245	10.245	9.608	9.608	11.259	11.336	11.45	11.454	11.474	10.713	10.829	10.829	10.745	10.735	10.716	10.591	10.599	10.729	10.7	10.738	10.33	10.695	10.557	10.73	11.391	11.574	10.766	11.477	10.868	10.297	11.695	10.174	11.753	11.818	11.543	11.543	13.016	13.204	11.155	11.223	11.1	10.782	10.455	11.21	11.871
Human	203261_at	12.034	12.876	11.988	11.988	11.988	10.828	10.828	11.339	11.984	12.154	12.216	12.314	11.342	11.404	11.404	11.427	11.429	11.419	11.233	11.18	11.022	10.987	11.238	11.378	11.294	11.452	11.596	11.652	11.707	11.853	11.67	11.337	10.576	12.137	11.177	12.174	12.257	12.273	12.273	12.292	12.347	11.38	11.338	10.897	11.618	10.648	12.422	12.152
Human	207837_at	6.807	6.151	7.542	7.542	7.542	8.802	8.802	7.854	7.978	7.67	7.522	7.381	8.638	8.555	8.555	8.414	8.402	8.39	8.567	8.541	8.336	8.286	8.64	8.773	8.643	8.676	8.669	7.712	7.427	7.34	8.309	7.722	9.429	6.907	8.915	6.83	6.701	6.985	6.985	8.828	8.781	8.978	9.058	9.162	8.531	8.586	7.663	7.951
Human	225609_at	10.988	11.363	9.076	9.076	9.076	8.891	8.891	10.584	8.932	8.798	8.675	8.586	9.752	9.744	9.744	9.668	9.658	9.653	9.661	9.643	9.609	9.567	9.96	9.607	10.094	9.734	9.906	10.068	10.179	12.024	11.263	11.216	10.82	12.02	10.362	12.083	12.162	10.477	10.477	12.86	13.081	10.873	10.861	10.756	10.94	9.895	10.175	10.917
Human	201375_s_at	13.358	14.689	13.278	13.278	13.278	12.628	12.628	12.813	12.756	12.825	12.825	12.875	12.774	12.848	12.848	13.522	13.539	13.533	13.413	13.391	13.339	13.315	13.515	13.559	13.488	13.503	13.69	13.816	13.845	13.497	13.261	13.014	12.39	14.039	12.821	14.085	14.182	13.604	13.604	13.514	13.549	13.122	13.137	13.37	13.045	12.477	13.59	13.734
Human	232760_at	6.027	6.69	6.128	6.128	6.128	5.949	5.949	6.012	5.523	5.457	5.422	5.386	5.908	5.915	5.915	6.021	6.024	6.03	6.007	6.029	5.949	5.943	6.072	6.022	5.989	5.918	5.902	6.095	6.119	5.665	6.278	6.203	6.189	5.979	5.862	5.984	5.991	5.679	5.679	6.482	6.529	6.547	6.527	5.927	6.659	9.649	6.395	5.775
Human	211686_s_at	10.556	12.023	10.509	10.509	10.509	10.012	10.012	10.099	9.951	9.985	10.001	10.043	10.101	10.111	10.111	9.555	9.546	9.536	9.463	9.46	9.524	9.553	9.401	9.384	9.35	9.477	9.466	9.676	9.717	10.201	10.458	9.965	9.521	10.417	9.862	10.439	10.487	10.135	10.135	11.873	12.03	10.314	10.364	9.982	10.031	9.542	10.462	10.45
Human	219124_at	9.541	10.328	9.336	9.336	9.336	9.187	9.187	9.249	8.955	8.974	8.969	8.97	9.13	9.154	9.154	8.662	8.659	8.66	8.594	8.578	8.612	8.632	8.478	8.497	8.428	8.663	8.736	8.963	9.059	9.137	9.331	9.25	9	9.494	8.848	9.519	9.549	9.515	9.515	10.051	10.13	9.093	9.051	8.91	9.328	10.061	9.278	9.172
Human	219144_at	8.795	7.917	12.667	12.667	12.667	12.673	12.673	9.353	10.672	10.798	10.818	10.819	9.09	9.058	9.058	10.68	10.701	10.734	10.677	10.701	10.896	10.899	10.657	10.689	11.19	10.576	10.86	11.065	11.117	8.562	8.655	9.128	9.344	8.791	10.282	8.734	8.719	8.56	8.56	7.834	7.759	8.58	8.526	9.836	8.876	8.909	9.387	8.84
Human	238615_at	7.88	7.378	6.688	6.688	6.688	6.716	6.716	7.851	7.538	7.621	7.659	7.677	7.114	7.138	7.138	6.829	6.824	6.811	6.804	6.782	6.765	6.788	6.842	6.823	6.81	6.898	6.793	6.729	6.658	8.288	8.174	7.863	7.121	8.143	7.059	8.185	8.235	7.591	7.591	10.249	10.539	7.725	7.752	6.903	7.577	7.215	9.241	7.897
Human	209384_at	11.843	12.254	11.813	11.813	11.813	11.401	11.401	11.542	12.008	12.182	12.249	12.349	11.021	11.117	11.117	10.992	10.995	10.994	10.897	10.914	10.893	10.899	10.864	10.952	11.062	10.827	10.966	11.296	11.372	11.131	11.818	11.844	11.021	13.003	11.121	13.075	13.172	12.897	12.897	12.7	12.817	11.167	11.175	10.787	11.127	9.935	12.014	11.829
Human	218955_at	10.58	10.98	11.255	11.255	11.255	10.907	10.907	10.149	10.175	10.142	10.143	10.135	10.465	10.49	10.49	10.296	10.282	10.274	10.264	10.273	10.408	10.437	10.323	10.173	10.388	10.223	10.352	10.191	10.154	10.196	10.015	10.19	10.158	10.438	10.381	10.44	10.454	10.569	10.569	9.047	8.915	10.076	10.043	10.509	10.257	10.415	9.836	10.327
Human	1553878_at	6.495	6.043	6.784	6.784	6.784	6.482	6.482	6.369	6.093	6.069	6.056	6.05	6.355	6.341	6.341	6.435	6.439	6.451	6.412	6.441	6.442	6.452	6.28	6.421	6.426	6.293	6.203	6.73	6.85	6.121	6.438	6.517	6.362	6.345	6.385	6.343	6.344	6.023	6.023	6.471	6.478	6.489	6.437	6.632	6.778	9.155	6.034	6.307
Human	206812_at	8.239	7.331	8.059	8.059	8.059	8.077	8.077	8.255	8.919	9.023	9.092	9.137	7.968	7.982	7.982	8.105	8.105	8.11	8.228	8.229	8.284	8.313	8.254	8.23	8.278	8.222	8.07	7.669	7.492	8.192	7.829	8.022	8.365	7.793	8.057	7.783	7.748	7.933	7.933	7.182	7.125	7.895	7.88	8.772	7.977	7.698	8.684	7.938
Human	221539_at	10.737	12.755	10.839	10.839	10.839	9.894	9.894	9.549	9.617	9.611	9.607	9.619	10.027	10.044	10.044	8.617	8.613	8.624	8.593	8.58	8.545	8.577	8.533	8.747	8.577	8.648	8.631	8.378	8.359	9.65	9.753	10.399	9.652	10.683	10.144	10.704	10.769	10.967	10.967	8.653	8.571	9.329	9.345	9.579	9.241	9.005	9.536	10.086
Human	209517_s_at	11.987	12.78	11.638	11.638	11.638	11.27	11.27	11.536	11.208	11.26	11.294	11.328	11.313	11.347	11.347	10.92	10.917	10.922	10.834	10.837	10.886	10.854	10.873	10.764	11.052	10.825	10.958	11.364	11.496	11.517	11.713	11.233	10.772	11.878	10.864	11.917	11.981	11.898	11.898	12.846	13.001	11.548	11.58	11.308	11.368	11.853	11.602	11.786
Human	204548_at	7.771	7.512	7.086	7.086	7.086	7.914	7.914	7.828	7.56	7.531	7.504	7.473	7.837	7.81	7.81	8.237	8.25	8.276	8.304	8.246	8.327	8.348	8.131	8.184	8.144	8.542	8.91	7.86	7.556	7.689	7.566	7.363	7.711	6.847	7.78	6.812	6.76	7.293	7.293	6.808	6.756	8.247	8.255	14.102	8.202	11.584	7.242	7.236
Human	203534_at	12.453	13.763	12.069	12.069	12.069	11.497	11.497	11.667	11.96	11.976	11.965	11.978	11.706	11.721	11.721	11.395	11.404	11.412	11.312	11.291	11.295	11.29	11.202	11.483	11.237	11.402	11.495	11.515	11.521	11.77	11.995	11.954	11.601	12.704	11.858	12.736	12.802	12.274	12.274	12.41	12.465	11.835	11.822	11.637	11.91	11.623	12.229	11.848
Human	226150_at	11.156	12.064	6.976	6.976	6.976	7.135	7.135	9.801	8.481	8.478	8.529	8.57	9.458	9.617	9.617	8.14	8.14	8.143	7.965	7.971	8.021	8.076	7.728	8.022	7.959	7.94	8.114	8.719	8.926	10.901	10.377	10.758	10.573	11.698	9.351	11.788	11.912	10.632	10.632	10.251	10.297	9.87	9.635	8.976	11.177	8.683	12.06	10.924
Human	224076_s_at	11.026	10.97	9.3	9.3	9.3	9.619	9.619	10.245	9.267	9.154	9.148	9.176	10.157	10.209	10.209	9.683	9.685	9.696	9.622	9.684	9.874	9.919	9.483	9.525	9.713	9.364	9.616	10.227	10.399	10.769	10.369	10.114	9.449	10.636	9.422	10.682	10.734	9.81	9.81	11.464	11.583	10.096	10.114	10.114	9.994	8.85	10.519	10.712
Human	1557415_s_at	7.837	8.069	6.558	6.558	6.558	7.142	7.142	7.569	7.407	7.447	7.487	7.514	7.175	7.204	7.204	7.443	7.448	7.456	7.363	7.365	7.489	7.542	7.338	7.276	7.293	7.355	7.294	8.014	8.212	7.455	7.429	7.031	7.022	6.673	6.967	6.662	6.637	6.493	6.493	8.412	8.552	7.528	7.573	7.306	7.276	8.366	6.965	7.417
Human	226705_at	9.829	12.162	9.608	9.608	9.608	9.638	9.638	10.172	11.572	11.597	11.649	11.712	10.891	11.013	11.013	10.288	10.266	10.225	9.94	9.882	10.056	10.116	10.109	9.884	9.905	10.182	10.247	11.49	11.805	9.232	10.081	9.201	10.094	8.881	9.956	8.84	8.776	9.115	9.115	10.593	10.535	10.646	10.752	10.74	10.062	10.026	10.147	10.54
Human	224413_s_at	12.08	13.466	10.469	10.469	10.469	10.3	10.3	11.012	10.597	10.619	10.636	10.687	11.075	11.171	11.171	10.347	10.302	10.264	10.165	10.177	10.225	10.204	10.267	10.22	10.446	10.114	10.283	10.696	10.803	11.349	11.747	10.992	10.366	11.715	10.561	11.759	11.835	12.541	12.541	13.134	13.314	11.442	11.408	11.397	11.631	11.471	11.846	12.2
Human	202381_at	12.21	14.142	10.937	10.937	10.937	10.029	10.029	10.54	10.74	10.784	10.817	10.896	10.299	10.335	10.335	9.421	9.4	9.354	8.953	8.937	9.01	9.017	8.773	9.115	8.935	9.021	8.852	10.638	11.069	11.985	11.625	11.579	10.76	12.866	10.396	12.96	13.099	11.107	11.107	12.34	12.424	11.057	11.005	10.104	11.345	9.174	12.017	12.787
Human	207597_at	6.981	6.127	7.484	7.484	7.484	7.262	7.262	7.1	7.461	7.506	7.541	7.563	7.001	6.958	6.958	7.188	7.191	7.188	7.266	7.276	7.313	7.344	7.316	7.21	7.184	7.223	7.2	7.013	6.948	6.586	6.891	7.026	7.02	6.735	7.016	6.724	6.703	6.288	6.288	6.847	6.836	6.994	6.964	7.05	7.163	9.05	6.324	6.683
Human	210029_at	9.202	9.211	9.414	9.414	9.414	9.139	9.139	9.151	8.951	8.969	9.003	9.005	8.55	8.526	8.526	8.355	8.354	8.325	8.441	8.429	8.463	8.504	8.335	8.445	8.225	8.489	8.391	7.731	7.532	12.487	9.17	9.242	8.979	9.429	9.535	9.425	9.443	9.521	9.521	7.406	7.339	9.233	9.404	8.331	8.284	8.477	7.966	10.907
Human	202037_s_at	8.697	13.982	7.977	7.977	7.977	9.114	9.114	9.95	11.408	11.395	11.248	11.289	13.625	13.901	13.901	9.842	9.814	9.818	9.643	9.7	9.557	9.546	9.399	9.38	9.462	9.403	9.433	10.861	11.131	8.551	11.169	9.849	11.397	9.278	10.705	9.223	9.114	9.371	9.371	13.155	13.319	12.427	12.633	12.189	11.289	10.942	9.911	9.261
Human	217819_at	12.942	13.376	11.939	11.939	11.939	11.292	11.292	12.457	11.564	11.566	11.591	11.653	12.228	12.309	12.309	12.537	12.553	12.557	12.489	12.431	12.325	12.266	12.471	12.352	12.292	12.732	12.93	12.458	12.373	12.289	12.409	11.941	11.373	12.761	11.321	12.816	12.888	12.891	12.891	13.293	13.403	12.247	12.271	12.055	12.115	12.111	12.417	12.588
Human	240778_at	7.114	6.72	7.346	7.346	7.346	6.975	6.975	6.852	6.844	6.838	6.861	6.871	6.909	6.9	6.9	6.81	6.813	6.814	6.822	6.841	6.865	6.886	6.772	6.804	6.75	6.742	6.712	6.802	6.828	6.77	6.788	6.942	6.724	6.738	6.791	6.736	6.73	6.189	6.189	6.734	6.736	6.832	6.853	6.859	6.715	6.868	6.609	6.723
Human	224776_at	11.493	11.939	11.093	11.093	11.093	10.874	10.874	10.698	9.892	9.797	9.755	9.728	11.047	11.11	11.11	10.3	10.301	10.309	10.151	10.134	10.258	10.258	10.062	10.061	10.08	10.219	10.451	10.965	11.187	10.807	11.048	10.306	10.568	10.505	10.493	10.505	10.525	11.336	11.336	12.525	12.708	10.956	11.026	10.421	10.568	10.223	10.443	11.043
Human	205389_s_at	6.885	7.721	12.196	12.196	12.196	10.673	10.673	7.391	9.634	10.082	10.262	10.389	6.446	6.409	6.409	6.954	6.96	6.982	6.621	6.614	6.723	6.719	6.465	6.598	6.503	6.652	6.576	8.405	8.88	6.526	6.646	7.048	6.469	6.488	8.281	6.42	6.415	6.272	6.272	6.798	6.819	6.459	6.489	6.506	6.293	6.262	6.258	6.231
Human	226547_at	11.729	11.464	11.528	11.528	11.528	10.94	10.94	11.401	10.778	10.734	10.723	10.725	11.53	11.542	11.542	10.98	10.983	10.984	10.781	10.774	10.728	10.724	10.649	10.923	10.589	10.807	10.845	11.757	12.083	11.375	11.567	11.12	10.778	11.679	10.702	11.717	11.76	11.725	11.725	11.778	11.797	11.673	11.673	11.491	11.678	11.223	12.029	11.989
Human	201860_s_at	8.625	11.585	8.41	8.41	8.41	8.913	8.913	9.519	10.05	9.827	9.794	9.798	11.897	12.198	12.198	9.586	9.507	9.405	9.34	9.21	9.096	9.108	9.115	9.438	9.176	9.879	9.972	8.804	8.5	10.937	10.87	10.774	12.244	11.403	11.647	11.394	11.315	9.108	9.108	10.781	10.504	11.404	11.473	11.08	11.02	10.213	11.054	10.754
Human	203616_at	11.896	12.349	12.376	12.376	12.376	12.238	12.238	11.18	10.785	10.864	10.9	10.935	11.243	11.266	11.266	10.898	10.913	10.939	10.572	10.565	10.591	10.599	10.479	10.605	10.703	10.603	10.712	12.998	13.702	11.328	11.19	10.941	10.165	11.392	11.051	11.405	11.466	12.242	12.242	11.172	11.187	11.094	10.989	10.508	11.679	12.869	11.266	11.461
Human	208846_s_at	12.039	13.233	14.038	14.038	14.038	13.359	13.359	11.353	12.252	12.507	12.541	12.636	11.147	11.196	11.196	11.187	11.165	11.163	10.886	10.864	10.9	10.858	11.023	10.984	11.142	10.976	11.17	12.169	12.365	11.938	11.727	11.582	10.418	12.393	12.146	12.403	12.484	12.095	12.095	12.689	12.802	11.405	11.425	10.86	11.292	12.044	11.064	11.537
Human	207859_s_at	7.022	6.31	6.877	6.877	6.877	7.481	7.481	7.21	7.636	7.691	7.728	7.751	7.091	7.046	7.046	7.505	7.494	7.474	7.347	7.336	7.365	7.379	7.337	7.364	7.332	7.395	7.262	7.569	7.625	6.751	6.989	7.117	7.274	6.745	7.173	6.728	6.704	6.81	6.81	6.941	6.939	7.026	7.048	7.15	6.901	7.235	6.248	6.738
Human	207568_at	8.022	7.914	7.721	7.721	7.721	8.205	8.205	7.767	7.598	7.545	7.531	7.502	7.672	7.617	7.617	8.201	8.204	8.216	8.204	8.177	8.148	8.165	8.039	8.3	7.959	8.32	8.148	8.26	8.333	7.101	7.678	7.84	7.863	7.688	7.95	7.678	7.662	8.209	8.209	7.049	6.997	7.754	7.742	7.834	7.819	7.854	7.919	7.551
Human	226395_at	10.329	10.655	10.794	10.794	10.794	10.708	10.708	9.876	9.791	9.791	9.821	9.879	9.882	9.913	9.913	9.835	9.836	9.805	9.646	9.625	9.719	9.679	9.522	9.446	9.435	9.736	9.844	10.421	10.595	9.291	10.146	8.804	9.392	8.354	9.838	8.297	8.273	9.719	9.719	11.84	11.981	10.474	10.576	9.635	9.908	7.99	10.349	10.559
Human	200090_at	13.54	13.77	13.581	13.581	13.581	12.663	12.663	12.739	12	11.973	11.965	11.984	12.701	12.74	12.74	12.567	12.558	12.499	12.302	12.175	12.065	12.018	12.081	12.327	11.888	12.83	12.633	12.574	12.523	12.671	12.966	12.539	11.992	13.392	12.373	13.431	13.51	13.236	13.236	13.292	13.353	12.969	12.999	12.471	12.802	11.955	13.074	13.427
Human	1553246_a_at	8.207	8.151	8.438	8.438	8.438	8.324	8.324	8.082	8.502	8.534	8.579	8.608	8.04	8.004	8.004	8.136	8.138	8.145	8.203	8.204	8.314	8.381	8.141	8.147	7.991	8.202	8.121	7.973	7.916	8.337	7.665	7.922	7.805	7.76	8.008	7.751	7.729	7.507	7.507	6.994	6.918	7.817	7.835	7.74	7.718	7.625	7.55	7.559
Human	208694_at	10.63	12.793	10.361	10.361	10.361	9.124	9.124	10.239	9.895	9.869	9.878	9.949	10.448	10.497	10.497	9.604	9.588	9.559	9.324	9.308	9.159	9.067	9.5	9.382	9.48	9.39	9.424	10.226	10.413	10.956	10.626	10.235	9.693	10.738	10.264	10.756	10.802	10.084	10.084	10.879	10.899	10.959	10.988	10.622	10.798	10.443	11.049	10.624
Human	209096_at	11.881	13.386	11.704	11.704	11.704	10.761	10.761	10.916	9.827	9.749	9.714	9.722	10.608	10.655	10.655	10.919	10.905	10.897	10.757	10.765	10.988	10.962	10.892	10.585	11.058	10.727	10.957	11.59	11.758	11.213	11.5	10.896	10.295	11.518	10.765	11.546	11.63	12.135	12.135	12.795	12.962	11.296	11.278	10.387	11.394	11.156	11.689	11.506
Human	226119_at	11.666	11.081	13.375	13.375	13.375	12.973	12.973	11.58	11.456	11.498	11.469	11.467	11.536	11.579	11.579	10.727	10.722	10.7	10.494	10.481	10.316	10.318	10.232	10.571	10.016	10.55	10.441	11.249	11.406	11.24	12.544	11.815	11.694	12.505	12.033	12.524	12.585	12.152	12.152	14.407	14.604	12.391	12.479	11.948	11.905	9.934	12.442	12.595
Human	206135_at	6.527	5.789	6.346	6.346	6.346	6.398	6.398	7.255	5.914	5.83	5.78	5.742	6.329	6.328	6.328	10.228	10.359	10.468	9.897	9.707	9.385	9.24	10.016	9.621	8.708	10.685	10.479	12.183	12.699	5.963	6.579	6.706	6.758	6.539	6.381	6.545	6.55	5.97	5.97	7.404	7.499	6.369	6.387	6.399	6.267	6.333	5.821	6.176
Human	202033_s_at	11.902	12.401	12.474	12.474	12.474	11.204	11.204	11.463	11.386	11.571	11.618	11.697	10.66	10.74	10.74	11.066	11.069	11.083	10.906	10.983	11.094	11.044	11.128	11.025	11.214	10.588	10.41	12.044	12.349	12.077	11.405	10.938	10.064	11.698	10.506	11.743	11.833	11.624	11.624	11.653	11.684	11.468	11.425	10.85	11.708	11.562	13.023	11.916
Human	236034_at	7.058	6.507	8.164	8.164	8.164	7.46	7.46	7.516	8.199	8.264	8.31	8.366	7.685	7.697	7.697	7.489	7.493	7.506	7.468	7.451	7.358	7.379	7.248	7.733	7.153	7.54	7.319	7.148	7.102	6.719	7.792	7.415	7.38	7.268	7.525	7.258	7.229	7.553	7.553	8.216	8.258	7.791	7.877	7.357	7.318	7.138	6.914	8.326
Human	218096_at	10.972	12.671	10.822	10.822	10.822	10.556	10.556	10.598	8.828	8.765	8.737	8.757	9.934	10.025	10.025	11.345	11.369	11.358	11.316	11.288	11.067	11.018	11.483	11.143	11.306	11.428	11.465	11.562	11.48	10.002	11.035	11.271	10.295	12.371	10.813	12.43	12.536	11.282	11.282	11.112	11.164	10.923	10.865	10.566	11.242	11.551	12.343	10.525
Human	210397_at	8.541	7.391	8.117	8.117	8.117	8.085	8.085	9.481	7.764	7.692	7.658	7.606	10.495	10.386	10.386	8.193	8.198	8.197	8.199	8.148	8.156	8.156	8.072	8.091	8.217	8.414	8.094	8.467	8.595	10.141	10.986	10.003	8.813	9.899	8.436	9.955	10.022	13.329	13.329	15.101	15.535	10.12	10.259	8.087	9.351	7.684	9.596	9.107
Human	235085_at	10.794	12.46	10.852	10.852	10.852	9.489	9.489	10.216	9.242	9.256	9.252	9.217	10.843	11.002	11.002	10.103	10.143	10.216	10.068	10.204	10.25	10.248	9.892	9.781	10.415	9.503	9.463	12.452	13.42	9.669	9.951	10.706	9.609	11.594	10.147	11.649	11.766	9.747	9.747	8.949	8.904	9.613	9.654	10.043	9.381	8.846	9.173	10.513
Human	213457_at	10.068	10.27	7.783	7.783	7.783	7.87	7.87	9.649	9.024	8.855	8.797	8.745	9.339	9.35	9.35	9.394	9.404	9.43	9.393	9.457	9.599	9.567	9.708	9.258	9.503	9.127	9.115	9.96	10.181	9.109	10.181	10.213	10.384	11.091	8.968	11.172	11.249	10.096	10.096	10.448	10.495	9.796	9.784	9.629	9.86	9.564	10.961	10.931
Human	229958_at	9.207	10.043	9.095	9.095	9.095	7.993	7.993	8.832	8.37	8.435	8.45	8.449	8.165	8.051	8.051	9.713	9.73	9.707	9.67	9.57	9.489	9.479	9.465	9.647	9.113	10.085	10.133	8.922	8.627	8.758	8.713	8.75	8.251	8.893	8.517	8.907	8.948	9.497	9.497	9.367	9.469	8.238	8.053	7.643	9.263	8.474	10.205	8.667
Human	222662_at	9.704	10.287	12.652	12.652	12.652	12.005	12.005	10.065	11.35	11.402	11.458	11.522	10.456	10.631	10.631	7.718	7.679	7.637	7.604	7.563	7.509	7.498	7.543	7.618	7.432	7.776	7.642	7.246	7.061	9.314	10.507	10.107	9.573	10.708	10.415	10.719	10.821	13.653	13.653	10.844	10.781	10.067	10.059	9.059	10.112	8.707	10.502	10.396
Human	219281_at	10.96	10.931	10.812	10.812	10.812	10.237	10.237	10.899	11.164	11.24	11.265	11.31	10.625	10.656	10.656	10.867	10.869	10.887	10.777	10.771	10.95	10.976	11.088	10.671	10.998	10.799	10.783	11.74	12.101	10.638	10.959	10.54	10.294	10.947	10.862	10.95	11.003	12.773	12.773	12.893	13.103	10.09	10.047	9.633	10.324	9.932	10.35	10.88
Human	228698_at	7.428	6.296	9.91	9.91	9.91	8.601	8.601	8.279	10.173	10.241	10.254	10.222	9.106	8.896	8.896	7.662	7.63	7.584	7.461	7.41	7.356	7.336	7.373	7.588	7.533	7.672	7.56	7.614	7.588	9.522	9.317	8.269	8.495	7.517	9.197	7.453	7.39	8.697	8.697	9.478	9.352	9.522	9.501	7.371	9.637	7.132	10.075	11.495
Human	223704_s_at	6.683	5.735	7.164	7.164	7.164	6.81	6.81	6.867	6.568	6.601	6.617	6.617	6.643	6.647	6.647	6.702	6.717	6.738	6.739	6.708	6.77	6.779	6.695	6.607	6.475	6.864	6.867	6.48	6.437	9.435	7.211	7.41	6.309	7.74	6.568	7.785	7.834	5.975	5.975	9.824	10.159	6.294	6.298	6.155	6.271	6.458	6.015	6.743
Human	47530_at	10.239	9.143	8.88	8.88	8.88	8.784	8.784	9.417	8.502	8.468	8.452	8.439	9.352	9.437	9.437	8.815	8.812	8.801	8.719	8.724	8.777	8.756	8.796	8.535	8.79	8.7	8.846	9.064	9.147	10.133	9.408	9.544	8.955	9.88	8.79	9.922	9.97	9.508	9.508	9.448	9.477	9.176	9.174	9.044	9.185	9.007	9.461	9.642
Human	223669_at	6.384	5.738	6.209	6.209	6.209	6.147	6.147	6.634	5.58	5.505	5.46	5.41	6.142	6.155	6.155	6.101	6.103	6.111	6.1	6.097	6.062	6.051	6.12	6.152	6.179	6.113	6.101	6.226	6.276	5.803	6.227	6.265	6.063	6.034	6.112	6.031	6.019	5.822	5.822	6.707	6.767	6.146	6.166	6.069	6.038	6.034	6.119	5.994
Human	201306_s_at	14.379	14.872	12.987	12.987	12.987	11.578	11.578	13.577	12.661	12.537	12.547	12.602	13.606	13.65	13.65	13.095	13.101	13.068	12.925	12.806	12.523	12.477	12.9	12.972	12.52	13.421	13.383	12.893	12.755	13.212	13.72	13.509	13.117	14.608	12.91	14.673	14.736	13.901	13.901	13.49	13.454	13.734	13.747	13.652	13.66	12.781	14.353	14.398
Human	218189_s_at	11.742	12.864	9.869	9.869	9.869	9.121	9.121	10.494	10.037	10.064	10.124	10.177	10.314	10.373	10.373	9.22	9.201	9.195	9.051	8.982	9.022	9.019	9.228	9.061	9.071	9.34	9.395	9.472	9.49	12.044	11.191	12.224	10.723	13.797	10.016	13.941	14.099	10.947	10.947	10.676	10.668	10.45	10.316	9.559	11.194	9.717	10.728	11.622
Human	211044_at	7.053	6.262	6.827	6.827	6.827	7.484	7.484	7.149	7.568	7.61	7.641	7.67	7.017	7.004	7.004	7.271	7.269	7.262	7.341	7.34	7.389	7.405	7.414	7.25	7.259	7.348	7.293	7.061	7.001	7.007	6.941	7.053	7.26	6.671	7.209	6.651	6.615	7.025	7.025	6.836	6.814	6.947	6.939	7.083	6.99	7.461	6.313	6.727
Human	227177_at	8.999	8.395	7.293	7.293	7.293	7.525	7.525	8.705	6.933	6.817	6.762	6.705	8.703	8.729	8.729	8.135	8.076	8.049	7.742	7.685	7.804	7.761	7.913	7.565	7.713	7.98	8.047	9.442	9.845	10.799	9.12	10.176	8.445	11.247	8.976	11.334	11.46	8.227	8.227	7.823	7.684	8.623	8.447	7.515	9.598	9.236	7.521	10.212
Human	222173_s_at	9.846	10.414	8.798	8.798	8.798	8.585	8.585	8.948	8.483	8.474	8.496	8.486	9.041	8.956	8.956	8.756	8.769	8.779	8.775	8.722	8.643	8.601	8.676	8.794	8.627	8.996	8.973	8.337	8.205	9.842	8.874	9.215	8.269	9.431	8.375	9.471	9.535	9.291	9.291	7.743	7.61	8.435	8.383	8.189	8.725	8.156	8.513	10.542
Human	203477_at	7.184	9.985	11.911	11.911	11.911	10.795	10.795	9.003	12.909	12.907	12.879	12.879	12.127	12.245	12.245	7.294	7.149	6.977	6.957	6.904	6.774	6.748	7.064	7.071	7.022	7.181	7.077	6.847	6.742	7.257	10.913	10.452	12.773	10.402	12.608	10.317	10.204	7.384	7.384	10.486	10.284	12.292	12.416	12.262	11.603	11.709	11.942	10.761
Human	206943_at	8.303	10.231	6.938	6.938	6.938	7.07	7.07	7.496	7.685	7.763	7.835	7.895	7.096	7.114	7.114	6.999	6.996	6.991	6.981	6.976	7.046	7.094	6.914	6.916	6.856	7.003	6.974	7.075	7.079	7.438	7.135	7.453	6.966	7.487	7.033	7.505	7.535	7.29	7.29	6.868	6.846	7.053	7.053	7.008	7.053	6.966	7.495	6.836
Human	225621_at	12.104	12.645	9.627	9.627	9.627	9.167	9.167	10.562	9.524	9.549	9.542	9.576	10.555	10.699	10.699	9.15	9.136	9.105	8.869	8.862	9.001	9.04	8.765	8.75	8.699	8.896	9.053	9.918	10.171	11.09	11.634	11.23	10.282	12.271	10.094	12.354	12.488	12.398	12.398	12.625	12.793	11.278	11.275	10.751	11.297	9.798	12.759	11.905
Human	216979_at	7.441	6.464	7.29	7.29	7.29	8.505	8.505	7.51	7.414	7.345	7.2	7.13	7.339	7.216	7.216	7.466	7.459	7.439	7.482	7.47	7.417	7.437	7.447	7.502	7.476	7.531	7.601	7.244	7.155	6.714	7.491	7.299	7.667	6.904	8.178	6.855	6.822	6.519	6.519	8.016	8.061	7.758	7.769	9.34	7.697	7.532	6.902	7.099
Human	228091_at	9.062	8.755	9.1	9.1	9.1	8.441	8.441	8.827	8.254	8.181	8.183	8.199	8.571	8.557	8.557	8.292	8.295	8.287	8.171	8.196	8.267	8.317	8.077	8.134	8.164	8.067	8.091	8.723	8.928	8.237	9.504	8.94	8.369	9.327	8.394	9.362	9.413	9.835	9.835	10.201	10.31	9.483	9.515	8.779	9.307	7.669	10.235	9.845
Human	208957_at	9.329	9.317	8.314	8.314	8.314	9.332	9.332	9.396	9.454	9.448	9.464	9.479	9.354	9.361	9.361	9.331	9.329	9.326	9.368	9.368	9.481	9.496	9.274	9.208	9.256	9.366	9.324	9.479	9.519	9.301	9.644	9.275	9.504	9.3	9.375	9.297	9.29	9.381	9.381	10.561	10.689	9.638	9.674	9.482	9.435	9.116	9.719	9.536
Human	210114_at	8.831	9.898	7.072	7.072	7.072	7.231	7.231	8.073	8.059	8.078	8.093	8.117	7.803	7.841	7.841	7.599	7.594	7.587	7.536	7.529	7.63	7.664	7.396	7.497	7.284	7.569	7.526	7.252	7.223	8.424	8.421	8.246	7.893	8.493	7.685	8.524	8.563	9.359	9.359	8.579	8.635	8.376	8.37	8.287	8.41	9.046	8.503	8.197
Human	218104_at	10.643	12.291	9.892	9.892	9.892	9.996	9.996	9.673	9.43	9.417	9.416	9.438	9.883	9.904	9.904	9.333	9.331	9.332	9.313	9.309	9.439	9.476	9.355	9.152	9.305	9.33	9.499	9.488	9.535	9.721	9.847	9.769	9.201	10.048	9.451	10.071	10.109	9.374	9.374	9.6	9.594	10.166	10.183	10.144	10.074	11.077	10.05	9.724
Human	1555841_at	10.549	12.451	9.308	9.308	9.308	9.391	9.391	9.647	9.253	9.177	9.168	9.156	9.751	9.818	9.818	9.292	9.294	9.293	9.193	9.202	9.332	9.321	9.265	9.066	9.234	9.156	9.23	9.738	9.832	9.55	10.085	9.38	9.093	9.579	9.179	9.594	9.623	9.565	9.565	11.573	11.74	10.049	10.157	9.42	9.449	8.686	10.056	10.31
Human	206913_at	8.181	7.233	8.469	8.469	8.469	8.938	8.938	8.473	8.603	8.619	8.618	8.592	8.718	8.717	8.717	8.665	8.674	8.686	8.859	8.871	8.865	8.86	8.759	8.893	8.768	8.807	8.608	8.148	7.986	8.379	8.414	8.166	8.742	7.906	8.781	7.873	7.826	14.485	14.485	7.065	6.98	8.079	8.073	8.477	8.114	8.245	7.5	8.018
Human	225580_at	9.114	10.747	9.243	9.243	9.243	7.938	7.938	7.937	9.467	9.852	9.95	10.121	7.42	7.476	7.476	7.038	7.042	7.044	6.86	6.839	6.817	6.805	6.938	6.829	6.732	6.945	6.827	7.196	7.231	9.164	8.766	8.652	7.369	9.281	8.558	9.308	9.413	8.908	8.908	9.888	10.068	8.35	8.366	7.69	8.259	7.433	9.266	8.711
Human	207513_s_at	10.785	11.115	10.504	10.504	10.504	10.087	10.087	10.691	10.656	10.752	10.771	10.83	10.227	10.283	10.283	10.858	10.88	10.889	10.755	10.772	10.669	10.623	11.281	10.539	10.663	10.687	10.514	11.33	11.517	10.57	10.851	10.399	10.107	11.014	10.06	11.05	11.111	10.859	10.859	11.532	11.647	10.836	10.784	10.615	11.127	10.67	12.459	11.116
Human	243901_at	5.919	5.908	6.446	6.446	6.446	6.096	6.096	6.065	5.398	5.318	5.277	5.234	5.916	5.91	5.91	5.907	5.91	5.918	5.885	5.882	5.814	5.795	5.814	6.01	5.887	5.898	5.831	5.993	6.056	5.667	6.52	6.195	5.826	6.081	6.095	6.081	6.088	6.964	6.964	8.702	8.957	5.962	5.985	5.802	5.833	5.805	5.639	5.817
Human	222683_at	11.901	12.565	11.602	11.602	11.602	11.412	11.412	11.516	11.442	11.487	11.511	11.572	11.319	11.389	11.389	11.281	11.278	11.259	11.119	11.085	11.014	10.995	11.205	11.189	11.251	11.26	11.236	11.619	11.654	11.37	11.608	11.272	10.831	11.862	10.843	11.9	11.945	11.697	11.697	12.011	12.04	11.601	11.559	11.353	11.834	11.243	12.155	11.883
Human	233220_at	7.666	6.457	7.515	7.515	7.515	8.432	8.432	7.97	8.467	8.465	8.466	8.452	7.825	7.759	7.759	8.907	8.925	8.939	9.045	9.047	9.473	9.513	9.112	9.015	9.447	9.04	9.125	7.925	7.52	7.456	7.707	7.761	8.12	7.331	8.105	7.302	7.246	7.673	7.673	7.47	7.447	7.947	7.882	8.324	8.31	8.22	7.971	7.197
Human	231304_at	6.878	5.982	6.9	6.9	6.9	7.634	7.634	7.223	8.048	8.133	8.189	8.211	7.184	7.142	7.142	7.546	7.544	7.541	7.657	7.643	7.726	7.738	7.668	7.559	7.649	7.715	7.685	7.052	6.857	6.968	6.979	7.048	7.389	6.528	7.437	6.494	6.445	6.577	6.577	6.671	6.632	7.271	7.15	7.394	7.943	12.705	6.19	6.604
Human	213253_at	8.893	9.439	7.793	7.793	7.793	7.571	7.571	8.352	8.167	8.231	8.244	8.266	8.473	8.535	8.535	8.079	8.087	8.092	7.909	7.874	7.911	7.888	7.915	7.852	7.68	8.056	7.871	8.425	8.5	9.204	8.911	8.779	7.665	9.286	8.008	9.335	9.396	8.559	8.559	9.714	9.841	8.903	8.997	7.986	8.387	8.51	8.43	8.422
Human	205283_at	8.946	9.957	8.578	8.578	8.578	8.144	8.144	8.742	9.052	9.18	9.207	9.249	8.504	8.536	8.536	8.757	8.762	8.766	8.695	8.693	8.759	8.769	8.817	8.551	8.793	8.702	8.79	9.208	9.372	8.685	8.925	8.887	8.475	9.278	8.555	9.305	9.346	9.546	9.546	8.839	8.852	8.897	8.9	8.298	8.882	7.945	9.877	8.826
Human	222735_at	9.735	11.068	13.173	13.173	13.173	12.631	12.631	9.253	10.619	10.868	10.836	10.83	8.321	8.255	8.255	9.088	9.097	9.095	8.839	8.747	8.461	8.389	8.874	8.926	8.605	9.223	9.063	9.341	9.407	8.704	9.989	9.995	8.83	10.865	10.425	10.882	10.975	10.558	10.558	11.982	12.249	9.134	8.974	9.289	10.02	10.71	10.882	9.507
Human	223598_at	11.656	12.51	12.539	12.539	12.539	12.216	12.216	10.542	10.707	10.799	10.847	10.916	11.198	11.184	11.184	10.1	10.093	10.075	9.952	9.966	10.154	10.151	10.028	9.932	10.272	9.895	10.134	10.779	11.002	11.557	10.91	10.448	9.367	10.869	11.044	10.862	10.943	11.626	11.626	11.519	11.59	10.705	10.65	10.574	11.012	10.276	11.664	11.414
Human	221841_s_at	11.377	9.628	9.962	9.962	9.962	10.573	10.573	11.247	11.73	11.575	11.453	11.4	12.866	12.754	12.754	9.037	8.972	8.749	8.714	8.661	8.59	8.597	8.624	8.746	8.874	8.934	9.127	8.154	7.81	13.198	12.417	13.666	13.072	15.048	11.83	15.171	15.284	10.515	10.515	10.36	10.052	12.11	12.064	11.807	12.366	11.743	11.501	14.106
Human	220498_at	7.826	7.389	8.009	8.009	8.009	8.024	8.024	7.978	8.276	8.351	8.396	8.432	7.518	7.458	7.458	7.685	7.687	7.694	7.758	7.765	7.765	7.79	7.648	7.786	7.76	7.728	7.705	7.485	7.419	7.369	7.597	7.754	7.664	7.692	7.75	7.69	7.692	7.833	7.833	7.124	7.078	7.702	7.561	7.564	8.482	13.093	7.237	7.371
Human	202490_at	7.053	7.373	6.543	6.543	6.543	6.485	6.485	6.643	6.298	6.281	6.27	6.261	6.466	6.456	6.456	6.593	6.601	6.619	6.55	6.576	6.645	6.674	6.518	6.573	6.553	6.443	6.41	7.178	7.405	6.739	6.769	6.654	6.341	6.547	6.356	6.554	6.568	7.081	7.081	7.139	7.198	6.621	6.642	6.616	6.506	6.444	6.411	6.811
Human	218998_at	11.209	11.157	10.5	10.5	10.5	10.038	10.038	10.43	10.531	10.692	10.753	10.791	10.119	10.156	10.156	9.97	9.981	9.998	9.927	9.927	9.875	9.892	9.886	9.989	9.847	9.927	9.758	9.782	9.669	11.728	10.509	10.824	9.883	11.644	9.863	11.712	11.803	10.788	10.788	9.558	9.526	10.354	10.343	9.463	10.418	10.201	11.506	11.258
Human	202468_s_at	11.111	13.212	11.382	11.382	11.382	10.382	10.382	10.28	11.587	11.731	11.709	11.774	9.988	10.038	10.038	9.05	8.951	8.815	8.803	8.887	9.268	9.287	8.667	8.807	8.927	8.453	8.309	8.841	8.876	11.237	11.171	10.356	10.598	10.799	10.291	10.819	10.835	11.563	11.563	11.611	11.701	11.177	11.206	12.563	11.015	11.509	11.448	12.363
Human	223006_s_at	11.872	12.213	12.804	12.804	12.804	12.227	12.227	12.014	12.528	12.563	12.574	12.59	12.371	12.456	12.456	12.087	12.066	12.034	11.929	11.935	11.836	11.785	11.9	11.958	12.205	11.903	12.041	12.389	12.52	11.373	12.238	11.64	12.391	12.132	11.857	12.142	12.159	12.523	12.523	12.37	12.334	12.255	12.26	12.819	12.228	11.242	13.053	13.328
Human	223859_at	7.423	6.398	7.851	7.851	7.851	8.376	8.376	7.91	8.596	8.702	8.705	8.762	7.654	7.652	7.652	8.914	8.922	8.929	8.981	9.132	9.512	9.563	8.647	9.077	9.796	8.35	8.736	9.508	9.725	7.235	7.382	7.33	7.663	6.861	7.84	6.824	6.761	7.645	7.645	7.538	7.548	7.45	7.479	7.976	7.29	7.487	6.858	6.942
Human	208864_s_at	13.917	15.309	11.306	11.306	11.306	10.208	10.208	12.644	11.045	10.91	10.89	10.938	12.573	12.446	12.446	11.462	11.395	11.327	11.16	11.142	11.136	11.136	11.214	11.372	11.604	11.235	11.464	11.516	11.49	14.365	13.666	13.764	11.783	14.847	12.34	14.942	15.07	14.146	14.146	14.388	14.562	13.164	13.309	11.912	12.361	9.759	12.897	13.644
Human	207632_at	6.754	6.82	7.579	7.579	7.579	7.161	7.161	6.76	6.825	6.794	6.788	6.774	6.81	6.768	6.768	6.9	6.904	6.916	6.944	6.952	6.925	6.93	6.891	7.01	6.917	6.91	6.783	6.827	6.813	6.661	6.764	7.06	6.752	7.015	6.884	7.02	7.029	6.559	6.559	6.655	6.646	6.648	6.674	6.771	6.502	6.707	5.801	6.636
Human	204037_at	9.446	12.074	9.077	9.077	9.077	9.081	9.081	9.707	9.703	9.507	9.452	9.431	10.038	10.086	10.086	11.737	11.75	11.744	11.835	11.773	11.51	11.44	11.755	12.055	11.351	12.095	12.11	10.598	10.188	8.935	9.945	9.721	9.787	10.051	9.143	10.086	10.056	8.39	8.39	10.103	10.029	10.142	10.205	9.595	9.794	8.384	10.936	10.684
Human	212428_at	11.277	12.619	13.565	13.565	13.565	12.348	12.348	10.496	10.78	10.861	10.883	10.954	10.556	10.569	10.569	10.457	10.436	10.457	10.43	10.518	10.102	10.031	11.26	10.536	10.368	10.063	10.21	10.557	10.727	10.969	11.082	10.895	10.078	11.545	10.955	11.567	11.672	11.137	11.137	11.354	11.357	10.978	10.887	10.677	11.482	11.285	11.645	11.458
Human	231897_at	10.769	13.479	9.866	9.866	9.866	8.864	8.864	10.048	10.009	10.092	10.122	10.196	10.772	10.769	10.769	9.037	9.022	9.023	8.905	9.023	9.033	9.061	9.322	8.824	8.916	8.417	8.753	9.628	9.841	11.554	11.972	11.222	10.061	11.886	10.749	11.93	12.044	14.656	14.656	14.325	14.61	11.258	11.23	10.079	11.418	8.701	11.791	11.169
Human	226859_at	9.888	10.361	9.111	9.111	9.111	8.982	8.982	9.144	9.155	9.169	9.185	9.219	8.862	8.846	8.846	8.871	8.868	8.871	8.778	8.779	8.858	8.874	8.862	8.731	8.75	8.774	8.834	9.472	9.563	9.192	9.851	9.616	8.779	10.273	9.113	10.317	10.385	12.267	12.267	10.154	10.26	9.42	9.353	9.061	9.79	9.014	10.136	9.798
Human	221765_at	10.254	11.371	7.241	7.241	7.241	8.245	8.245	9.833	7.958	7.613	7.484	7.423	10.283	10.285	10.285	9.189	9.179	9.166	9.122	9.177	9.273	9.2	9.321	8.948	8.998	8.894	8.731	9.711	9.8	11.599	10.317	9.681	10.663	9.634	8.957	9.66	9.686	9.93	9.93	11.781	11.952	10.057	10.117	10.169	9.727	8.239	10.632	10.974
Human	224617_at	13.148	12.778	9.557	9.557	9.557	9.466	9.466	12.215	10.641	10.525	10.517	10.543	12.435	12.437	12.437	10.288	10.25	10.207	10.154	10.268	10.294	10.31	10.085	10.008	10.444	9.681	9.765	10.829	11.039	13.353	12.75	12.818	12.013	13.82	10.893	13.932	14.037	12.316	12.316	13.39	13.508	12.29	12.289	11.679	12.295	11.598	13.213	13.362
Human	209512_at	9.122	10.221	11.438	11.438	11.438	11.043	11.043	9.263	11.302	11.759	11.942	12.107	8.23	8.19	8.19	8.199	8.212	8.201	8.059	7.981	7.835	7.862	7.858	8.431	8.139	8.386	8.448	7.715	7.499	8.774	9.594	9.567	7.894	10.477	9.87	10.5	10.622	11.585	11.585	10.21	10.323	8.907	8.931	8.991	8.774	7.167	8.86	9.627
Human	204204_at	10.7	9.755	9.576	9.576	9.576	9.596	9.596	10.937	9.736	9.805	9.839	9.874	10.455	10.45	10.45	11.055	11.103	11.119	11.043	10.844	10.694	10.553	11.132	10.845	10.256	11.872	11.826	9.994	9.471	10.343	10.477	10.161	9.52	10.241	9.555	10.267	10.312	11.078	11.078	11.897	12.14	9.53	9.519	8.911	9.594	10.173	9.264	11.802
Human	31826_at	11.483	11.331	10.642	10.642	10.642	10.26	10.26	10.845	10.251	10.179	10.161	10.151	10.772	10.762	10.762	10.479	10.476	10.461	10.427	10.418	10.415	10.425	10.33	10.412	10.335	10.465	10.53	10.401	10.381	11.193	10.674	10.612	10.618	10.935	10.542	10.95	10.971	11.042	11.042	9.832	9.74	10.669	10.674	10.672	10.638	10.145	10.83	11.728
Human	203971_at	10.641	12.217	7.522	7.522	7.522	7.346	7.346	9.045	7.615	7.571	7.537	7.533	8.472	8.521	8.521	7.767	7.769	7.771	7.655	7.656	7.6	7.602	7.792	7.664	7.668	7.651	7.746	8.017	8.059	11.524	9.795	9.877	8.064	10.858	8.391	10.953	11.099	12.024	12.024	10.089	10.261	8.715	8.562	8.206	9.566	7.864	10.211	10.986
Human	225422_at	11.863	12.286	11.449	11.449	11.449	10.525	10.525	10.954	10.891	10.908	10.938	10.99	10.972	11.034	11.034	10.079	10.08	10.07	9.923	9.907	9.756	9.763	9.802	10.003	9.813	9.991	9.953	10.469	10.567	11.492	11.242	10.966	10.37	11.65	10.535	11.692	11.756	11.918	11.918	11.499	11.523	11.043	11.036	10.637	11.08	10.043	11.659	11.754
Human	209161_at	11.237	11.86	10.208	10.208	10.208	10.157	10.157	10.461	9.73	9.668	9.641	9.614	10.618	10.664	10.664	9.963	9.955	9.954	9.9	9.914	10.014	10.032	9.921	9.931	10.062	9.841	9.92	10.128	10.199	10.909	10.846	10.51	10.002	11.003	10.294	11.03	11.079	10.942	10.942	11.494	11.574	10.886	10.877	10.754	10.938	10.613	11.032	10.655
Human	222746_s_at	8.148	7.572	7.093	7.093	7.093	7.599	7.599	8.647	7.459	7.409	7.418	7.411	10.266	10.368	10.368	8.202	8.194	8.209	8.25	8.285	7.887	7.901	7.697	7.894	7.931	8.107	7.941	8.84	9.208	11.436	9.009	9.917	9.097	10.263	8.603	10.327	10.403	7.521	7.521	8.769	8.81	8.576	8.462	7.61	9.207	8.235	10.38	9.268
Human	221256_s_at	9.316	9.488	8.805	8.805	8.805	8.811	8.811	9.542	9.144	9.176	9.21	9.234	9.912	9.977	9.977	8.8	8.804	8.818	8.809	8.813	8.589	8.536	8.678	9.069	9.031	8.788	8.805	8.835	8.863	10.419	10.025	10.529	9.502	11.564	9.499	11.643	11.733	11.671	11.671	10.591	10.695	9.291	9.263	8.99	9.451	8.289	9.981	9.153
Human	218487_at	10.113	9.994	10.473	10.473	10.473	9.52	9.52	10.55	11.005	11.18	11.273	11.359	10.193	10.211	10.211	10.9	10.91	10.886	10.709	10.614	10.395	10.357	10.544	10.789	10.378	11.103	11.097	10.835	10.741	10.377	10.622	10.522	10.221	11.006	9.921	11.048	11.106	12.505	12.505	11.63	11.758	9.851	9.712	10.158	10.622	9.048	10.644	10.636
Human	226590_at	9.025	9.889	8.437	8.437	8.437	9.035	9.035	9.101	8.585	8.492	8.458	8.44	9.389	9.462	9.462	8.99	8.978	8.981	8.922	8.901	8.864	8.886	8.672	9.062	8.96	9.009	9.009	9.261	9.325	9.62	9.407	8.769	9.38	8.726	8.962	8.717	8.701	9.192	9.192	10.477	10.605	9.616	9.708	9.875	9.107	8.747	9.306	9.111
Human	205477_s_at	7.84	7.732	8.302	8.302	8.302	7.625	7.625	7.988	7.333	7.321	7.333	7.342	7.427	7.393	7.393	7.475	7.485	7.502	7.498	7.502	7.459	7.496	7.49	7.602	7.501	7.485	7.408	7.33	7.318	7.047	8.282	7.873	7.824	8.008	7.614	8.023	8.053	16.76	16.76	8.154	8.242	7.239	7.247	7.367	7.192	7.441	6.689	7.261
Human	229258_at	8.871	8.804	8.915	8.915	8.915	9.158	9.158	9.041	8.915	8.902	8.907	8.906	9.385	9.37	9.37	8.844	8.843	8.853	8.931	8.935	8.888	8.895	8.761	9.026	8.919	8.918	8.896	8.585	8.522	8.587	9.156	8.928	9.056	8.906	9.326	8.89	8.892	9.216	9.216	10.45	10.633	8.986	9.025	8.7	8.771	8.888	8.612	8.485
Human	208737_at	13.797	14.213	13.072	13.072	13.072	12.108	12.108	12.881	12.158	12.212	12.194	12.226	13.198	13.27	13.27	12.144	12.116	12.099	11.899	11.871	12.01	12.011	11.757	11.996	11.852	12.016	12.384	12.602	12.668	13.99	12.982	12.851	12.861	13.555	12.419	13.599	13.677	13.488	13.488	12.681	12.649	12.947	12.819	12.87	13.657	12.959	13.815	13.494
Human	221865_at	9.352	9.11	8.011	8.011	8.011	7.942	7.942	8.776	7.378	7.238	7.201	7.169	8.977	9.121	9.121	8.943	8.96	8.997	9.233	9.381	9.829	9.848	9.406	8.932	9.45	8.618	8.664	8.465	8.344	8.951	8.941	8.562	8.606	8.672	8.331	8.685	8.727	8.955	8.955	9.507	9.6	8.924	8.867	8.831	9.238	8.151	9.209	9.18
Human	209693_at	8.05	8.921	8.921	8.921	8.921	8.32	8.32	8.401	8.068	8.054	7.971	7.97	8.637	8.724	8.724	9.801	9.765	9.733	9.566	9.486	9.655	9.621	9.26	9.365	9.421	9.897	10.22	10.264	10.305	8.079	8.202	8.126	8.212	8.148	8.231	8.145	8.129	8.698	8.698	7.949	7.908	8.36	8.126	8.386	9.655	9.875	7.898	7.951
Human	203846_at	9.97	11.247	11.001	11.001	11.001	10.622	10.622	9.564	10.156	10.214	10.256	10.318	9.912	9.97	9.97	9.604	9.603	9.619	9.481	9.502	9.807	9.824	9.528	9.244	9.47	9.393	9.564	10.623	10.967	10.271	9.885	9.734	9.547	9.951	10.108	9.945	9.972	9.359	9.359	9.673	9.633	10.262	10.345	10.164	9.803	9.455	10.223	9.761
Human	221060_s_at	8.717	8.31	7.004	7.004	7.004	7.198	7.198	8.561	8.818	9.054	9.164	9.254	7.619	7.697	7.697	7.532	7.538	7.532	7.459	7.464	7.496	7.502	7.513	7.496	7.65	7.441	7.187	7.19	7.088	8.011	8.187	7.979	7.166	8.413	7.33	8.454	8.498	9.23	9.23	8.942	9.073	7.549	7.619	7.003	7.16	6.865	7.742	8.94
Human	205818_at	8.135	8.251	7.62	7.62	7.62	8.602	8.602	8.639	8.487	8.42	8.42	8.4	8.889	8.9	8.9	11.396	11.459	11.522	11.708	11.833	12.169	12.191	12.087	11.602	12.093	11.186	11.552	11.764	12.018	7.479	7.895	7.591	8.269	7.045	8.252	6.999	6.932	7.532	7.532	8.141	8.177	8.155	8.066	8.117	8.649	8.294	9.429	7.788
Human	205694_at	6.273	5.733	7.752	7.752	7.752	8.062	8.062	7.126	11.389	12.078	12.251	12.432	7.871	7.514	7.514	6.657	6.649	6.595	6.618	6.611	6.709	6.703	6.592	6.584	6.691	6.643	6.436	6.485	6.377	6.603	7.618	7.462	7.485	7.302	8.047	7.273	7.304	5.854	5.854	8.745	8.885	7.236	7.104	6.246	7.963	6.616	8.689	8.746
Human	227443_at	8.91	9.129	8.111	8.111	8.111	8.303	8.303	8.941	9.214	9.081	9.093	9.085	9.823	9.844	9.844	9.128	9.121	9.114	8.864	8.843	9.005	8.98	8.739	8.695	8.593	8.954	8.955	10.184	10.535	8.937	9.291	9.86	9.694	10.526	9.333	10.571	10.612	10.327	10.327	8.509	8.364	8.641	8.625	9.382	8.727	7.833	9.114	10.167
Human	213306_at	9.186	11.873	11.318	11.318	11.318	11.224	11.224	9.764	11.92	12.039	12.052	12.09	10.339	10.445	10.445	11.505	11.513	11.482	11.306	11.245	11.255	11.233	11.211	11.398	11.113	11.562	11.612	11.712	11.725	9.628	10.479	8.577	10.337	7.865	10.622	7.76	7.651	13.218	13.218	11.21	11.169	10.931	10.839	11.469	11.446	10.569	12.08	11.22
Human	233540_s_at	10.641	10.858	10.951	10.951	10.951	10.067	10.067	9.861	9.251	9.068	9.015	8.999	10.087	10.148	10.148	9.566	9.56	9.543	9.573	9.574	9.769	9.806	9.455	9.339	9.255	9.567	9.685	9.094	8.971	10.703	10.081	9.537	9.48	9.599	9.51	9.602	9.621	10.13	10.13	10.597	10.686	10.095	10.104	10.251	10.044	10.121	10.079	10.685
Human	218941_at	10.143	11.419	9.265	9.265	9.265	9.223	9.223	9.593	9.412	9.376	9.369	9.382	9.778	9.721	9.721	9.122	9.119	9.116	9.076	9.068	9.085	9.095	9.151	9.079	9.127	9.108	9.207	9.275	9.32	9.669	9.634	9.38	9.382	9.487	9.505	9.486	9.499	10.2	10.2	9.393	9.341	9.717	9.69	9.438	9.872	10.245	9.684	9.989
Human	203447_at	11.255	12.628	10.015	10.015	10.015	9.898	9.898	10.753	10.191	10.155	10.147	10.183	11.259	11.366	11.366	9.815	9.795	9.769	9.629	9.614	9.785	9.794	9.748	9.438	9.778	9.692	9.918	10.56	10.719	10.906	11.167	10.784	10.464	11.217	10.1	11.26	11.299	11.689	11.689	12.057	12.15	11.025	11.047	10.901	10.902	10.161	11.274	11.04
Human	205500_at	7.854	7.887	7.013	7.013	7.013	7.72	7.72	8.472	7.944	7.944	7.96	7.967	8.074	8.119	8.119	8.096	8.098	8.087	8.077	8.063	7.866	7.856	8.169	8.151	7.978	8.136	7.878	7.749	7.647	7.677	9.026	7.734	8.321	7.471	7.673	7.463	7.432	14.595	14.595	9.824	10.026	8.301	8.309	7.888	8.26	7.462	9.071	9.856
Human	242916_at	8.705	7.379	7.845	7.845	7.845	7.175	7.175	8.324	7.095	6.98	6.909	6.874	7.769	7.791	7.791	7.851	7.843	7.845	7.77	7.782	7.76	7.742	7.688	7.679	7.566	7.722	7.74	8.283	8.412	9.532	8.305	7.836	8.674	7.611	7.267	7.624	7.597	7.363	7.363	8.512	8.582	8.396	8.383	8.567	8.468	10.69	9.026	9.52
Human	211503_s_at	11.904	12.141	11.271	11.271	11.271	10.993	10.993	11.775	10.985	10.883	10.85	10.843	12.052	12.084	12.084	11.868	11.862	11.853	11.892	11.892	12.15	12.125	11.982	11.643	11.992	11.891	12.26	11.819	11.777	12.375	11.685	11.729	11.587	12.282	10.768	12.34	12.392	12.113	12.113	10.97	10.898	11.729	11.692	11.926	11.932	11.364	12.732	12.12
Human	201061_s_at	12.919	13.055	12.392	12.392	12.392	12.036	12.036	12.584	12.594	12.47	12.432	12.396	13.023	13.085	13.085	11.735	11.722	11.677	11.691	11.7	11.367	11.459	11.31	12.243	11.803	11.656	11.607	10.89	10.678	12.188	12.869	11.663	12.374	12.041	12.421	12.027	12.004	14.621	14.621	14.006	14.067	12.45	12.466	12.444	12.36	10.492	13.569	14.519
Human	225020_at	8.86	9.533	9.919	9.919	9.919	9.828	9.828	9.705	10.634	10.657	10.71	10.73	10.581	10.677	10.677	10.207	10.202	10.221	10.117	10.256	10.085	10.048	10.123	10.166	10.255	9.539	9.964	11.462	12.004	10.348	10.508	10.189	10.42	10.633	10.146	10.651	10.674	9.687	9.687	12.036	12.173	10.338	10.427	10.054	9.849	10.265	9.689	10.298
Human	218160_at	12.174	13.565	13.495	13.495	13.495	12.592	12.592	11.375	12.464	12.736	12.744	12.796	11.02	11.017	11.017	11.433	11.452	11.496	11.394	11.407	11.284	11.307	11.17	11.645	11.384	11.341	11.384	11.704	11.819	11.456	11.753	11.875	10.631	12.908	11.881	12.948	13.072	12.254	12.254	12.378	12.484	11.288	11.202	10.276	11.766	12.185	12.051	11.68
Human	225236_at	11.027	11.374	11.698	11.698	11.698	11.1	11.1	10.079	11.245	11.501	11.572	11.658	10.076	10.145	10.145	9.934	9.93	9.936	9.779	9.771	9.829	9.798	9.797	9.846	9.702	9.811	9.818	10.33	10.425	10.637	10.082	10.345	9.697	10.984	10.369	11.008	11.087	10.7	10.7	9.421	9.336	9.976	9.926	9.964	10.253	9.044	10.519	10.221
Human	225126_at	10.114	11.054	9.911	9.911	9.911	9.832	9.832	9.655	9.292	9.233	9.179	9.156	9.894	9.877	9.877	9.289	9.288	9.288	9.261	9.252	9.266	9.264	9.189	9.327	9.149	9.301	9.354	9.287	9.267	9.831	10.018	10.143	9.942	10.531	9.99	10.551	10.59	10.179	10.179	10.088	10.1	9.978	9.95	9.762	10.133	11.16	9.904	9.633
Human	238669_at	9.388	10.423	8.069	8.069	8.069	8.029	8.029	9.238	7.901	7.796	7.714	7.69	8.944	8.719	8.719	8.1	8.108	8.112	8.138	8.125	8.062	8.047	8.461	8.138	8.165	8.191	8.083	7.795	7.621	7.809	9.486	9.458	9.289	9.871	8.824	9.911	9.971	8.961	8.961	9.4	9.367	9.451	9.564	7.716	8.82	7.295	8.589	10.101
Human	204449_at	10.249	10.371	8.279	8.279	8.279	8.134	8.134	9.224	8.144	8.066	8.038	8.021	9.08	9.139	9.139	8.805	8.811	8.811	8.575	8.572	8.561	8.545	8.65	8.503	8.503	8.587	8.637	9.492	9.705	9.019	9.929	9.522	8.571	10.184	8.455	10.25	10.333	9.639	9.639	10.729	10.872	9.751	9.812	8.823	9.41	8.355	10.31	10.593
Human	206098_at	7.131	8.011	6.564	6.564	6.564	6.415	6.415	6.647	7.204	7.369	7.462	7.552	6.448	6.468	6.468	6.386	6.387	6.389	6.27	6.266	6.245	6.247	6.294	6.281	6.178	6.288	6.217	6.834	7.015	6.699	6.832	6.786	6.23	6.795	6.614	6.802	6.828	6.343	6.343	7.324	7.384	6.912	6.938	6.552	6.769	6.342	7.172	6.369
Human	213313_at	11.673	12.265	11.443	11.443	11.443	11.221	11.221	11.376	11.441	11.371	11.385	11.436	11.584	11.633	11.633	11.617	11.609	11.59	11.565	11.591	11.737	11.74	11.613	11.441	11.838	11.454	11.841	11.644	11.664	11.449	11.635	10.99	11.131	11.378	10.934	11.395	11.423	11.231	11.231	12.457	12.499	11.888	11.888	11.6	11.89	11.558	11.991	11.667
Human	206140_at	7.161	6.233	6.521	6.521	6.521	6.508	6.508	6.923	6.122	6.063	6.031	6.001	6.597	6.54	6.54	8.549	8.622	8.791	9.964	10.73	11.358	11.494	11.194	9.893	11.579	6.777	7.015	6.435	6.441	6.519	6.726	6.582	6.314	6.362	6.371	6.362	6.359	9.333	9.333	6.747	6.776	6.48	6.465	6.419	6.564	7.601	5.954	6.155
Human	223158_s_at	10.908	12.454	8.536	8.536	8.536	8.429	8.429	9.553	8.129	7.987	7.953	7.931	9.498	9.591	9.591	9.066	9.068	9.065	9.078	9.099	9.044	9.102	8.957	9.254	9.04	8.991	9.091	8.629	8.54	10.11	9.731	9.716	8.763	10.477	9.001	10.534	10.603	11.653	11.653	9.327	9.334	9.208	9.207	8.892	9.216	9.05	9.232	10.637
Human	200786_at	13.214	14.71	13.25	13.25	13.25	12.188	12.188	12.254	12.044	12.105	12.122	12.159	12.336	12.35	12.35	11.746	11.728	11.731	11.634	11.646	11.556	11.548	11.649	11.797	11.849	11.581	11.608	11.91	11.998	12.752	12.639	12.192	11.153	13.058	11.985	13.099	13.195	13.811	13.811	13.597	13.739	12.319	12.272	11.875	12.577	12.919	12.83	12.7
Human	210333_at	7.559	7.641	7.869	7.869	7.869	7.94	7.94	7.512	7.488	7.48	7.487	7.478	7.302	7.257	7.257	7.458	7.465	7.479	7.503	7.517	7.459	7.446	7.379	7.593	7.447	7.446	7.41	7.574	7.652	6.968	7.312	7.559	7.427	7.397	7.658	7.387	7.378	7.412	7.412	6.882	6.838	7.348	7.367	7.715	7.243	7.727	6.723	7.095
Human	213075_at	9.112	9.135	10.017	10.017	10.017	10.097	10.097	9.708	11.39	11.485	11.486	11.486	11.433	11.48	11.48	9.414	9.284	9.134	9.27	9.238	9.193	9.21	9.294	9.347	9.284	9.401	9.166	8.464	8.169	10.165	10.123	10.055	10.722	9.972	10.653	9.946	9.864	8.747	8.747	8.777	8.516	10.746	10.831	11.047	10.277	9.168	10.028	11.093
Human	203529_at	13.034	13.009	12.976	12.976	12.976	11.878	11.878	12.175	11.983	12.022	12.075	12.146	11.932	11.93	11.93	10.96	10.957	10.96	10.815	10.813	10.927	10.957	10.693	10.838	10.678	10.824	10.574	11.151	11.267	12.254	12.473	12.418	11.326	13.485	12.015	13.541	13.648	12.456	12.456	13.856	14.048	11.913	11.882	10.733	12.084	12.323	12.301	12.448
Human	203150_at	10.744	12.013	10.767	10.767	10.767	10.518	10.518	10.315	10.204	10.157	10.159	10.167	10.521	10.517	10.517	10.525	10.527	10.533	10.599	10.594	10.516	10.5	10.381	10.444	10.316	10.616	10.762	9.99	9.83	10.142	10.395	10.477	10.14	10.901	10.275	10.925	10.957	11.885	11.885	10.077	10.014	10.174	10.146	10.353	10.33	10.809	9.918	10.332
Human	211936_at	14.058	15.553	12.586	12.586	12.586	11.49	11.49	12.995	13.159	13.146	13.108	13.157	12.964	13.037	13.037	12.264	12.24	12.169	12.037	11.986	11.668	11.619	11.931	12.233	12.087	12.247	12.308	12.422	12.446	13.783	13.662	13.279	13.338	14.26	12.97	14.309	14.385	14.396	14.396	13.583	13.635	13.677	13.633	13.365	13.925	13.554	14.328	14.221
Human	235553_at	9.107	8.962	8.663	8.663	8.663	8.549	8.549	8.994	8.424	8.407	8.416	8.401	8.666	8.667	8.667	8.566	8.567	8.579	8.608	8.618	8.653	8.67	8.657	8.484	8.483	8.566	8.384	8.414	8.384	9.589	8.781	8.546	8.414	8.519	8.417	8.523	8.517	8.895	8.895	9.98	10.152	8.464	8.516	8.308	8.174	8.199	8.14	8.646
Human	222426_at	9.716	10.289	8.822	8.822	8.822	8.992	8.992	9.178	9.347	9.366	9.402	9.446	9.145	9.157	9.157	9.271	9.283	9.282	9.304	9.339	9.257	9.255	9.374	9.35	9.335	9.159	9.341	9.195	9.207	9.416	9.295	9.304	9.219	9.589	9.275	9.601	9.613	9.255	9.255	8.812	8.797	9.419	9.44	8.976	9.299	8.811	9.565	9.566
Human	204082_at	10.684	11.827	9.608	9.608	9.608	9.629	9.629	10.41	11.371	11.563	11.538	11.606	10.364	10.456	10.456	10.376	10.358	10.289	10.119	9.996	9.516	9.508	9.266	9.891	9.374	10.632	10.727	10.126	9.767	10.37	10.204	10.124	10.914	10.263	10.035	10.272	10.257	11.391	11.391	8.77	8.586	10.397	10.258	12.45	11.168	10.012	11.223	10.988
Human	213004_at	8.171	9.638	9.804	9.804	9.804	9.012	9.012	8.665	10.197	10.201	10.246	10.315	10.047	10.136	10.136	8.714	8.71	8.708	8.572	8.5	8.371	8.333	8.442	8.445	8.283	8.873	8.935	9.17	9.285	7.602	8.931	8.532	9.291	8.281	9.616	8.231	8.17	8.406	8.406	8.32	8.114	9.488	9.619	9.853	8.761	8.02	8.827	9.422
Human	218985_at	9.486	9.741	10.475	10.475	10.475	9.797	9.797	9.573	9.207	9.148	9.128	9.09	9.529	9.542	9.542	9.699	9.702	9.727	9.7	9.707	9.797	9.805	9.51	9.694	9.818	9.667	9.706	9.759	9.83	10.06	9.518	9.498	9.491	9.711	9.836	9.706	9.708	10.588	10.588	8.904	8.842	9.601	9.595	9.208	9.634	10.907	9.725	9.466
Human	235449_at	7.617	8.841	7.34	7.34	7.34	6.91	6.91	7.146	7.81	7.981	8.086	8.167	7.132	7.119	7.119	6.96	6.962	6.978	6.848	6.847	6.807	6.791	6.87	6.971	7.007	6.851	6.924	7.472	7.674	6.964	6.985	7.142	6.649	7.099	6.96	7.105	7.126	7.604	7.604	6.59	6.56	6.968	6.945	6.897	7.094	6.542	7.943	6.775
Human	223019_at	11.161	12.288	10.318	10.318	10.318	9.522	9.522	10.457	9.932	9.75	9.7	9.664	11.371	11.351	11.351	10.084	10.053	9.995	9.928	9.899	9.846	9.814	9.951	10.023	10.115	10.048	10.19	9.94	9.79	11.777	10.867	11.596	11.279	11.808	10.454	11.86	11.897	10.346	10.346	8.827	8.583	10.754	10.756	10.782	10.74	9.631	10.721	12.398
Human	202260_s_at	10.609	11.701	8.913	8.913	8.913	9.632	9.632	10.323	10.889	10.903	10.909	10.936	10.388	10.45	10.45	13.458	13.471	13.551	13.397	13.505	14.103	14.121	13.531	13.324	13.813	12.947	13.534	14.522	14.86	10.263	9.951	9.49	10.339	9.389	9.589	9.381	9.346	8.986	8.986	9.116	8.978	10.303	10.305	10.681	10.292	9.966	10.57	11.761
Human	227972_at	9.693	9.612	8.691	8.691	8.691	8.941	8.941	9.415	8.373	8.268	8.224	8.182	9.224	9.199	9.199	9.054	9.056	9.06	9.083	9.088	9.083	9.093	9.036	9.079	9.112	9.059	9.083	9.327	9.463	9.268	9.279	9.498	9.312	9.857	9.209	9.882	9.906	9.461	9.461	8.79	8.77	9.187	9.192	9.256	9.16	10.078	8.534	9.536
Human	226673_at	8.978	7.626	9.185	9.185	9.185	8.964	8.964	9.739	10.124	10.236	10.269	10.272	9.309	9.364	9.364	9.09	9.096	9.106	9.1	9.103	9.374	9.395	9.116	9.16	9.5	9.091	9.182	9.225	9.244	7.974	9.127	8.748	9.617	8.532	9.373	8.5	8.435	9.23	9.23	8.589	8.521	8.985	9.083	8.806	8.437	8.837	8.242	11.133
Human	203198_at	9.851	11.086	8.607	8.607	8.607	8.466	8.466	9.23	9.449	9.474	9.506	9.561	9.595	9.667	9.667	9.232	9.227	9.221	9.142	9.143	9.051	9.033	9.401	9.293	9.551	9.139	9.398	9.607	9.717	9.924	9.059	8.95	8.959	9.031	8.91	9.036	9.049	10.263	10.263	7.901	7.744	9.307	9.234	9.869	9.711	9.784	10.386	9.375
Human	225212_at	9.947	10.13	10.861	10.861	10.861	10.242	10.242	9.909	9.001	8.821	8.763	8.704	10.141	10.136	10.136	9.923	9.919	9.925	9.899	9.926	10.016	10.029	9.825	9.789	9.786	9.788	9.897	9.921	9.967	10.542	10.254	9.66	9.459	9.86	10.064	9.852	9.871	10.922	10.922	10.451	10.483	10.248	10.293	10.058	9.999	9.232	10.416	11.071
Human	218083_at	10.565	10.809	11.699	11.699	11.699	10.814	10.814	10.399	10.807	10.888	10.896	10.9	10.508	10.549	10.549	10.542	10.557	10.595	10.574	10.608	10.608	10.587	10.625	10.625	10.763	10.43	10.479	10.769	10.859	10.452	10.175	10.527	10.327	10.929	10.576	10.942	10.975	11.048	11.048	9.363	9.252	10.045	10.035	10.162	10.101	9.983	10.286	10.205
Human	212531_at	10.097	7.803	8.141	8.141	8.141	8.353	8.353	10.25	9.05	9.209	9.295	9.337	9.41	9.266	9.266	8.07	8.08	8.09	8.146	8.143	8.148	8.183	7.957	8.24	7.947	8.161	8.131	7.637	7.506	15.649	10.437	12.131	11.252	12.674	9.028	12.813	12.951	9.539	9.539	8.631	8.276	9.758	9.761	7.667	9.74	7.88	10.137	11.151
Human	41047_at	11.49	11.343	10.249	10.249	10.249	9.257	9.257	11.278	10.963	10.924	10.947	10.975	11.584	11.587	11.587	11.491	11.502	11.537	11.716	11.835	12.02	11.996	13.23	11.784	12.447	11.221	11.184	11.023	11.052	12.168	10.605	10.919	10.678	11.343	10.295	11.383	11.415	11.201	11.201	8.933	8.66	10.841	10.808	10.123	11.019	10.98	11.056	10.965
Human	211358_s_at	9.068	9.915	9.204	9.204	9.204	8.577	8.577	8.942	8.455	8.334	8.321	8.325	9.528	9.53	9.53	8.869	8.869	8.89	8.892	8.943	8.899	8.854	8.706	9.03	9.075	8.678	8.759	9.182	9.388	9.317	9.077	8.751	8.806	8.726	8.984	8.716	8.722	8.391	8.391	9.459	9.475	9.235	9.236	9.543	9.226	10.058	8.884	9.35
Human	215116_s_at	8.742	9.184	8.18	8.18	8.18	8.878	8.878	9.591	8.927	8.823	8.793	8.78	10.059	10.11	10.11	12.651	12.669	12.766	12.806	12.999	13.937	13.969	13.301	12.739	13.867	12	12.809	13.373	13.573	8.282	8.91	8.502	9.337	8.157	9.243	8.115	8.044	7.835	7.835	8.871	8.737	9.629	9.766	8.569	8.87	8.447	9.151	8.533
Human	225672_at	10.702	10.839	10.843	10.843	10.843	11.202	11.202	10.959	11.977	12.029	12.048	12.055	11.631	11.62	11.62	11.433	11.428	11.421	11.522	11.483	11.407	11.368	11.603	11.6	11.601	11.683	11.805	10.946	10.684	11.406	10.795	10.931	11.826	10.774	11.443	10.748	10.698	11.026	11.026	9.497	9.309	11.222	11.192	11.527	11.389	11.465	11.051	10.764
Human	218328_at	10.227	10.756	9.72	9.72	9.72	8.974	8.974	9.881	9.592	9.645	9.671	9.71	10.403	10.405	10.405	9.302	9.307	9.314	9.259	9.261	9.215	9.227	9.231	9.28	9.307	9.251	9.455	9.763	9.899	11.472	10.38	10.171	9.524	10.643	9.683	10.679	10.753	11.209	11.209	11.021	11.123	10.185	10.191	9.522	10.151	9.559	10.248	10.116
Human	225779_at	9.568	10.343	9.844	9.844	9.844	10.092	10.092	9.592	9.535	9.509	9.501	9.486	10.064	10.012	10.012	10.151	10.151	10.161	10.122	10.081	10.127	10.084	10.144	10.235	10.332	10.291	10.418	9.924	9.855	9.786	9.646	10.141	9.676	10.458	10.125	10.47	10.504	10.235	10.235	8.901	8.837	9.487	9.45	9.453	9.688	10.408	8.832	9.498
Human	208101_s_at	11.054	11.176	11.195	11.195	11.195	11.047	11.047	10.747	10.305	10.204	10.147	10.095	10.899	10.903	10.903	10.951	10.957	10.966	11.002	10.978	11.029	11.026	10.824	11.009	10.898	11.102	11.004	10.588	10.486	10.896	10.468	10.882	10.88	11.331	10.957	11.345	11.366	10.913	10.913	9.04	8.863	10.527	10.474	10.763	10.818	10.645	11.036	10.869
Human	224794_s_at	9.311	11.013	8.877	8.877	8.877	8.67	8.67	9.553	10.211	10.211	10.273	10.333	9.782	9.859	9.859	11.796	11.881	11.973	12.12	11.977	11.686	11.594	12.276	11.947	11.557	12.717	12.975	10.543	9.955	8.872	8.943	8.767	9.523	8.505	9.022	8.485	8.437	8.708	8.708	7.988	7.814	9.407	9.427	10.016	9.291	9.22	9.983	9.422
Human	225617_at	9.357	10.257	7.596	7.596	7.596	7.525	7.525	8.848	9.093	9.084	9.113	9.151	9.407	9.563	9.563	8.594	8.593	8.588	8.441	8.411	8.563	8.565	8.575	8.118	8.319	8.565	8.686	9.604	9.857	9.997	9.009	8.683	9.068	8.612	8.369	8.622	8.598	8.92	8.92	8.57	8.486	9.593	9.603	9.332	9.541	10.451	9.493	8.732
Human	225371_at	10.387	11.128	10.097	10.097	10.097	9.534	9.534	10.148	9.629	9.635	9.649	9.686	10.111	10.126	10.126	9.252	9.249	9.249	9.193	9.238	9.287	9.307	9.139	9.071	9.176	9.006	9.115	9.876	10.129	10.219	10.662	10.116	9.635	10.583	9.706	10.617	10.661	10.311	10.311	12.649	12.882	10.506	10.555	10.028	10.235	11.052	9.765	10.086
Human	215235_at	11.665	11.382	9.829	9.829	9.829	9.955	9.955	11.551	11.946	11.866	11.845	11.841	11.895	11.875	11.875	12.969	12.948	12.936	12.878	12.926	13.007	13.036	12.804	12.977	13.076	12.679	12.791	13.101	13.159	11.288	11.483	11.165	11.407	11.687	10.66	11.726	11.724	10.922	10.922	11.436	11.372	11.621	11.614	11.763	11.658	11.907	12.001	12.284
Human	224715_at	10.09	11.253	9.2	9.2	9.2	8.701	8.701	9.875	10.255	10.332	10.4	10.406	10.44	10.522	10.522	9.087	9.069	9.048	9.128	9.128	9.147	9.146	9.013	9.172	9.298	9.126	9.16	8.628	8.465	11.643	10.387	10.252	9.884	10.655	9.496	10.7	10.737	10.484	10.484	11.105	11.244	10.197	10.234	9.498	9.99	11.208	10.029	10.275
Human	226299_at	8.482	9.904	8.712	8.712	8.712	8.228	8.228	8.243	8.812	8.857	8.891	8.906	8.868	8.906	8.906	8.189	8.19	8.201	8.139	8.131	8.09	8.12	8.198	8.198	8.032	8.173	8.022	8.747	8.952	8.115	8.281	8.496	8.78	8.479	8.58	8.475	8.467	8.507	8.507	7.454	7.332	8.232	8.289	8.022	7.915	8.019	7.555	8.837
Human	202452_at	10.035	9.589	10.681	10.681	10.681	10.383	10.383	10.534	10.5	10.445	10.429	10.397	10.82	10.892	10.892	11.079	11.091	11.125	11.327	11.396	11.621	11.634	11.415	11.181	11.668	11.042	11.382	10.743	10.642	10.421	10.142	10.064	10.716	10.023	10.684	9.998	9.977	9.808	9.808	10.346	10.305	10.235	10.179	10.68	10.547	11.236	10.204	10.002
Human	204824_at	9.987	10.736	12.163	12.163	12.163	11.357	11.357	9.523	9.855	9.941	9.912	9.911	9.449	9.475	9.475	9.661	9.678	9.723	9.719	9.737	9.877	9.908	9.577	9.912	9.858	9.647	9.839	9.588	9.602	10.142	9.854	10.177	9.091	10.71	10.385	10.722	10.798	10.994	10.994	9.903	9.925	9.353	9.275	8.945	9.783	10.309	9.383	9.752
Human	218565_at	9.265	10.332	8.296	8.296	8.296	7.891	7.891	8.666	8.071	8.02	8.046	8.057	8.686	8.7	8.7	8.165	8.175	8.188	8.164	8.177	8.216	8.246	8.025	8.237	8.102	8.107	8.049	8.035	8.078	8.51	8.869	8.823	8.189	9.181	8.14	9.221	9.26	9.561	9.561	9.718	9.84	8.443	8.442	7.948	8.448	7.848	8.572	8.688
Human	206037_at	9.712	10.146	9.972	9.972	9.972	10.008	10.008	9.624	9.801	9.79	9.773	9.755	9.507	9.498	9.498	10.208	10.219	10.23	10.231	10.227	10.285	10.287	10.098	10.255	10.173	10.249	10.301	10.153	10.168	9.301	9.229	9.007	9.702	8.687	9.845	8.642	8.589	10.479	10.479	8.705	8.614	9.408	9.363	9.686	9.66	9.757	8.82	9.164
Human	224624_at	12.794	14.015	11.061	11.061	11.061	11.411	11.411	12.208	11.77	11.643	11.628	11.625	12.071	11.984	11.984	12.745	12.75	12.745	12.653	12.644	12.682	12.697	12.386	12.933	12.636	12.692	12.828	12.808	12.86	12.493	12.323	12.017	11.949	12.478	11.738	12.507	12.552	12.625	12.625	12.459	12.457	12.415	12.452	11.793	12.207	11.692	11.753	12.447
Human	204488_at	10.021	10.803	9.45	9.45	9.45	9.753	9.753	9.608	9.219	9.16	9.127	9.09	9.928	9.948	9.948	9.641	9.624	9.616	9.675	9.636	9.652	9.649	9.734	9.684	9.823	9.835	9.886	9.197	8.99	10.22	9.826	9.808	9.648	10.044	9.646	10.06	10.071	10.453	10.453	9.671	9.672	9.738	9.67	9.914	10.114	10.468	9.764	9.943
Human	212691_at	10.638	11.303	10.567	10.567	10.567	10.034	10.034	9.969	9.801	9.733	9.706	9.696	10.565	10.565	10.565	10.111	10.122	10.129	10.065	10.033	9.912	9.93	9.907	10.165	9.859	10.198	10.3	10.12	10.174	10.198	10.015	10.103	10.256	10.252	10.312	10.25	10.248	10.089	10.089	9.011	8.877	10.263	10.201	10.292	10.608	12.195	10.018	10.338
Human	244863_at	7.778	7.239	8.783	8.783	8.783	8.164	8.164	7.744	8.192	8.225	8.26	8.279	7.901	7.836	7.836	8.018	8.023	8.043	8.103	8.116	8.135	8.15	7.994	8.15	8.054	8.052	7.995	7.774	7.732	7.507	7.514	7.706	7.795	7.578	8.065	7.56	7.54	7.645	7.645	7.17	7.117	7.578	7.568	7.917	7.632	7.601	7.442	7.214
Human	226356_at	9.982	10.099	9.849	9.849	9.849	9.812	9.812	9.908	9.77	9.717	9.671	9.622	9.789	9.727	9.727	10.209	10.22	10.248	10.188	10.181	10.245	10.251	10.05	10.243	10.102	10.217	10.277	10.448	10.553	10.285	9.565	10.047	10.364	10.227	10.064	10.233	10.246	9.834	9.834	8.418	8.25	9.64	9.577	9.712	9.99	9.877	9.765	9.484
Human	221817_at	10.604	11.103	9.475	9.475	9.475	9.98	9.98	10.436	10.413	10.436	10.454	10.449	10.482	10.509	10.509	10.497	10.487	10.48	10.539	10.526	10.568	10.548	10.646	10.471	10.618	10.593	10.615	10.357	10.267	11.085	10.302	10.787	10.543	11.274	10.258	11.313	11.354	11.214	11.214	9.428	9.379	10.169	10.14	10.219	10.327	10.438	10.19	10.071
Human	209522_s_at	9.919	10.074	12.647	12.647	12.647	10.946	10.946	9.704	9.965	9.95	9.953	9.959	9.981	9.998	9.998	9.465	9.448	9.448	9.413	9.393	9.598	9.615	9.359	9.367	9.613	9.496	9.819	9.441	9.43	9.532	10.007	9.938	9.389	10.309	10.334	10.308	10.37	11.707	11.707	10.187	10.201	9.822	9.685	9.402	10.583	12.446	9.791	9.423
Human	223369_at	10.473	12.274	11.584	11.584	11.584	10.783	10.783	9.689	10.25	10.336	10.347	10.362	9.699	9.714	9.714	9.755	9.749	9.755	9.71	9.708	9.727	9.703	9.68	9.745	9.794	9.717	9.824	9.723	9.727	9.855	9.496	9.586	9.501	9.743	10.419	9.718	9.724	10.335	10.335	8.779	8.685	9.464	9.376	9.831	9.95	11.483	9.777	9.788
Human	230335_at	8.195	7.982	8.506	8.506	8.506	8.572	8.572	8.085	8.266	8.293	8.318	8.336	7.934	7.86	7.86	8.096	8.106	8.121	8.155	8.159	8.129	8.155	8.043	8.274	7.971	8.138	8.106	7.962	7.971	7.837	7.855	8.107	8.03	8.038	8.163	8.033	8.027	8.124	8.124	7.264	7.214	7.894	7.858	8.13	8.091	9.123	8.045	7.722
Human	221657_s_at	10.274	10.817	9.135	9.135	9.135	9.526	9.526	9.586	9.362	9.32	9.307	9.291	9.893	9.888	9.888	9.815	9.797	9.799	9.856	9.889	9.917	9.932	9.799	9.875	9.922	9.723	9.722	9.598	9.542	9.671	9.404	9.746	9.697	9.961	9.503	9.978	9.989	9.506	9.506	8.35	8.262	9.423	9.411	9.435	9.488	9.486	9.479	9.822
Human	219729_at	9.893	11.017	9.903	9.903	9.903	10.381	10.381	9.595	9.685	9.518	9.469	9.432	10.387	10.337	10.337	9.968	9.968	9.966	10.109	10.108	10.027	10.053	9.949	10.187	9.922	10.115	9.982	9.41	9.201	10.095	9.38	9.682	10.017	9.585	10.026	9.568	9.523	8.921	8.921	7.783	7.509	9.82	9.76	9.965	10.152	10.586	9.334	9.729
Human	210367_s_at	9.562	9.279	7.697	7.697	7.697	8.804	8.804	9.159	9.177	9.144	9.146	9.17	10.552	10.612	10.612	8.947	8.912	8.886	8.954	8.936	9.067	9.085	8.969	8.869	9.01	9.032	9.274	8.521	8.342	11.064	9.205	8.974	9.53	8.587	9.077	8.569	8.529	8.209	8.209	9.903	9.88	9.375	9.367	8.81	9.415	10.015	9.45	8.984
Human	209593_s_at	11.222	11.787	9.976	9.976	9.976	9.805	9.805	10.41	9.713	9.671	9.678	9.694	10.211	10.204	10.204	9.647	9.64	9.635	9.533	9.528	9.525	9.54	9.511	9.639	9.556	9.552	9.843	10.203	10.389	10.677	10.653	10.928	10.121	11.92	10.082	11.99	12.08	11.154	11.154	10.592	10.602	10.316	10.281	9.937	10.514	10.633	10.197	10.729
Human	202349_at	11.189	11.798	9.817	9.817	9.817	9.792	9.792	10.648	10.187	10.218	10.253	10.297	10.52	10.595	10.595	10.011	10.011	10.012	10.021	10.025	10.106	10.135	9.972	9.946	9.998	10.006	10.125	9.95	9.937	10.341	10.88	10.376	9.862	10.99	10.031	11.026	11.08	11.158	11.158	12.37	12.56	10.647	10.678	9.907	10.473	9.735	10.722	10.687
Human	203965_at	9.641	9.367	9.231	9.231	9.231	8.494	8.494	9.404	9.004	8.916	8.934	8.957	9.424	9.441	9.441	9.381	9.375	9.384	9.307	9.333	9.506	9.498	9.329	9.183	9.51	9.197	9.488	9.728	9.866	9.262	9.036	8.947	9.303	8.91	9.021	8.906	8.912	9.397	9.397	8.449	8.345	9.166	9.091	9.232	9.58	9.51	9.419	9.42
Human	212288_at	12.174	11.84	10.569	10.569	10.569	10.663	10.663	11.809	10.498	10.285	10.282	10.328	11.188	11.193	11.193	12.052	12.051	12.044	11.755	11.654	11.521	11.444	11.545	11.779	11.328	12.172	12.404	13.169	13.473	10.761	11.436	10.919	11.649	11.26	11.141	11.264	11.266	11.436	11.436	11.133	11.014	11.796	11.8	11.257	11.771	10.833	11.671	12.068
Human	211977_at	9.64	10.563	8.155	8.155	8.155	8.97	8.97	8.97	9.138	9.13	9.099	9.106	9.114	9.112	9.112	8.879	8.857	8.824	8.859	8.826	8.908	8.925	8.875	8.716	8.828	8.995	9.065	8.826	8.72	9.54	8.908	8.96	8.854	8.945	8.986	8.944	8.95	8.749	8.749	8.387	8.384	8.962	8.937	8.928	9.104	9.973	8.396	9.402
Human	222570_at	9.32	10.54	8.776	8.776	8.776	9.357	9.357	9.578	8.954	8.721	8.674	8.636	9.242	9.217	9.217	11.219	11.241	11.315	11.536	11.656	11.649	11.618	12.573	11.752	12.428	11.035	11.166	11.033	11.081	9.395	9.107	8.869	9.58	8.636	9.175	8.616	8.561	8.97	8.97	9.304	9.236	9.346	9.299	9.034	9.605	8.493	10.373	8.828
Human	209527_at	9.553	11.108	8.711	8.711	8.711	8.662	8.662	9.001	8.273	8.148	8.111	8.079	9.345	9.361	9.361	9.137	9.139	9.137	9.128	9.152	9.199	9.212	9.207	9.01	9.153	9.026	9.19	9.399	9.53	8.813	9.219	8.943	9.146	8.936	9.129	8.928	8.926	9.519	9.519	9.623	9.669	9.293	9.312	9.874	9.189	8.827	8.813	8.969
Human	240042_at	6.913	6.968	7.393	7.393	7.393	7.404	7.404	6.91	6.651	6.565	6.507	6.419	7.028	7.006	7.006	7.223	7.229	7.241	7.295	7.288	7.144	7.113	7.444	7.423	7.336	7.323	7.193	6.933	6.854	6.524	6.924	7.273	7.067	7.199	7.113	7.202	7.186	6.87	6.87	6.675	6.65	6.831	6.838	7.037	6.795	7.377	6.351	6.69
Human	232558_at	7.881	6.997	8.019	8.019	8.019	8.592	8.592	7.91	8.653	8.718	8.757	8.773	7.815	7.747	7.747	8.266	8.267	8.265	8.382	8.37	8.316	8.34	8.286	8.437	8.298	8.433	8.335	7.779	7.612	7.567	7.606	7.745	8.265	7.316	8.147	7.284	7.232	7.2	7.2	7.132	7.065	7.881	7.904	8.045	7.753	8.023	7.121	7.326
Human	223075_s_at	8.26	8.914	9.474	9.474	9.474	9.516	9.516	10.167	10.628	10.629	10.668	10.653	11.247	11.319	11.319	12.347	12.331	12.29	12.259	12.126	11.99	11.888	12.487	12.098	11.955	12.811	12.901	11.676	11.326	8.932	10.364	9.232	10.21	8.37	9.794	8.316	8.216	8.191	8.191	14.697	15.145	9.897	10.004	9.317	9.306	9.339	9.18	10.2
Human	228902_at	8.766	9.694	8.805	8.805	8.805	9.053	9.053	8.772	8.052	7.929	7.852	7.791	8.773	8.743	8.743	8.941	8.945	8.952	8.924	8.923	8.875	8.875	8.977	8.918	8.795	8.924	9.05	9.171	9.275	8.596	8.615	8.671	8.725	8.704	8.508	8.712	8.713	8.136	8.136	8.616	8.599	8.684	8.656	9.029	8.84	9.318	8.685	8.569
Human	224506_s_at	8.533	8.751	12.58	12.58	12.58	11.984	11.984	8.893	11.489	11.811	11.865	11.936	8.533	8.446	8.446	9.53	9.532	9.556	9.457	9.433	9.571	9.582	9.265	9.532	9.178	9.558	9.561	9.808	9.948	7.527	8.339	8.566	8.509	8.22	10.069	8.149	8.129	7.912	7.912	7.737	7.625	8.547	8.538	8.918	8.595	9.081	7.799	8.22
Human	223793_at	8.979	8.5	9.009	9.009	9.009	9.798	9.798	9.055	9.227	9.175	9.137	9.082	9.282	9.286	9.286	9.501	9.498	9.491	9.705	9.716	9.781	9.804	9.786	9.553	9.574	9.659	9.487	8.717	8.398	9.489	8.682	9.052	9.733	8.89	9.515	8.866	8.817	9.061	9.061	7.432	7.294	8.94	8.92	9.57	9.05	9.351	8.424	8.409
Human	223141_at	10.783	11.475	10.642	10.642	10.642	11.092	11.092	10.681	10.353	10.245	10.2	10.158	10.769	10.76	10.76	11.214	11.225	11.231	11.213	11.199	11.241	11.256	11.122	11.244	11.098	11.271	11.307	11.362	11.39	10.473	10.495	10.44	10.768	10.584	10.889	10.573	10.575	11.741	11.741	10.08	10.033	10.482	10.406	10.748	10.903	11.116	10.842	10.444
Human	51176_at	11.378	12.057	10.36	10.36	10.36	9.903	9.903	10.198	9.982	9.885	9.866	9.86	10.584	10.6	10.6	10.301	10.307	10.317	10.352	10.401	10.605	10.649	10.455	10.242	10.452	10.149	10.307	10.199	10.213	10.599	10.163	10.231	10.012	10.463	10.026	10.48	10.508	10.001	10.001	9.28	9.17	10.316	10.247	10.283	10.693	10.883	10.757	10.811
Human	224092_at	9.209	9.532	9.13	9.13	9.13	9.483	9.483	9.077	8.865	8.756	8.733	8.705	9.09	9.018	9.018	9.404	9.411	9.438	9.304	9.288	9.278	9.309	9.202	9.34	9.122	9.368	9.276	10.147	10.384	9.046	8.732	9.082	9.193	9.139	9.335	9.131	9.126	8.685	8.685	7.663	7.546	8.918	8.906	9.084	8.985	9.084	8.756	8.754
Human	235436_at	8.311	9.391	7.584	7.584	7.584	7.073	7.073	7.556	6.718	6.663	6.643	6.628	7.599	7.627	7.627	7.206	7.209	7.226	7.058	7.07	7.096	7.133	6.897	7.114	6.989	7.01	7.034	8.014	8.336	7.657	8.171	7.973	7.092	8.21	7.089	8.253	8.321	8.294	8.294	9.019	9.168	7.895	7.888	7.341	7.93	7.159	7.459	8.284
Human	243228_at	8.642	9.109	8.937	8.937	8.937	8.149	8.149	8.061	8.575	8.656	8.698	8.742	8.021	7.991	7.991	8.116	8.119	8.133	8.082	8.081	8.108	8.145	8.118	8.044	8.07	8.087	7.999	8.214	8.308	8.21	8.131	8.244	7.96	8.285	8.176	8.289	8.296	7.764	7.764	8.22	8.25	8.076	8.058	8.221	8.173	8.088	8.336	8.121
Human	220050_at	8.812	8.105	7.985	7.985	7.985	8.735	8.735	8.826	8.986	9.056	9.081	9.091	8.617	8.519	8.519	9.131	9.141	9.147	9.141	9.145	8.995	9.023	9.078	9.438	9.259	9.122	9.106	8.844	8.703	10.299	8.458	8.31	8.584	7.949	8.703	7.92	7.884	7.883	7.883	8.176	8.157	8.739	8.57	8.674	9.676	12.459	10.734	8.733
Human	209390_at	10.738	11.111	11.604	11.604	11.604	11.014	11.014	10.592	10.495	10.52	10.517	10.5	10.643	10.669	10.669	11.104	11.119	11.144	11.071	11.129	11.157	11.157	10.939	11.084	11.05	10.829	10.997	11.529	11.706	10.319	10.599	10.285	10.518	10.529	10.331	10.536	10.555	10.809	10.809	10.987	10.998	10.686	10.701	11.036	10.603	10.225	10.631	10.48
Human	237403_at	8.579	8.152	8.109	8.109	8.109	9.103	9.103	8.718	8.934	8.934	8.958	8.97	8.554	8.472	8.472	8.732	8.731	8.722	8.85	8.858	8.864	8.881	8.897	8.8	8.943	8.816	8.818	8.309	8.177	8.23	8.083	8.376	8.679	8.135	8.894	8.106	8.076	8.125	8.125	7.191	7.1	8.291	8.286	8.546	8.321	9.058	7.725	7.888
Human	1553970_s_at	7.623	7.219	6.773	6.773	6.773	6.932	6.932	7.598	6.921	6.901	6.843	6.821	7.465	7.451	7.451	7.294	7.306	7.33	7.242	7.27	7.32	7.346	7.091	7.278	7.212	7.123	7.188	8.08	8.425	9.621	7.397	7.252	6.874	6.947	8.982	6.869	6.87	6.515	6.515	7.664	7.648	7.867	7.841	7.499	8.011	7.117	11.41	6.573
Human	209050_s_at	11.373	10.352	11.171	11.171	11.171	10.518	10.518	11.359	10.362	10.223	10.146	10.084	12.056	12.066	12.066	12.339	12.381	12.413	12.285	12.229	11.967	11.908	12.197	12.512	12.219	12.517	12.588	12.832	13.016	11.657	10.829	10.952	11.427	11.035	11.052	11.035	11.015	10.306	10.306	9.062	8.841	11.028	10.998	11.677	11.197	10.023	11.977	12.587
Human	214504_at	8.287	8.365	8.528	8.528	8.528	9.263	9.263	8.606	8.566	8.493	8.467	8.43	8.45	8.306	8.306	8.763	8.764	8.769	8.863	8.834	8.695	8.688	8.749	9.087	8.716	8.983	8.931	8.194	8.024	8.465	8.348	8.705	8.681	8.738	9.348	8.715	8.715	8.209	8.209	7.582	7.498	8.449	8.44	8.699	8.499	8.886	7.567	8.257
Human	225038_s_at	9.895	10.406	10.454	10.454	10.454	9.793	9.793	9.485	9.227	9.162	9.147	9.142	9.791	9.813	9.813	9.593	9.595	9.611	9.665	9.69	9.72	9.715	9.587	9.734	9.723	9.558	9.717	9.37	9.332	9.843	9.464	9.862	9.659	10.203	9.875	10.216	10.239	9.818	9.818	8.273	8.127	9.515	9.485	9.773	9.68	9.478	9.686	9.675
Human	206593_s_at	9.398	10.22	8.684	8.684	8.684	9.121	9.121	9.144	8.969	8.867	8.838	8.805	9.452	9.477	9.477	9.454	9.457	9.456	9.511	9.482	9.525	9.51	9.36	9.497	9.399	9.633	9.681	9.161	9.071	9.143	8.832	9.042	9.343	9.042	9.18	9.037	9.031	8.892	8.892	7.904	7.741	8.959	8.946	9.494	9.031	9.114	8.609	9.125
Human	205224_at	9.554	9.998	9.177	9.177	9.177	9.094	9.094	9.031	8.719	8.687	8.671	8.647	9.128	9.109	9.109	9.141	9.143	9.172	9.128	9.137	9.148	9.13	9.047	9.253	9.246	9.091	9.177	9.465	9.594	8.968	9.096	9.007	8.9	9.001	8.704	9.012	9.023	9.567	9.567	9.114	9.116	8.958	8.898	8.712	9.289	11.174	8.586	9.405
Human	218767_at	10.218	11.223	9.682	9.682	9.682	9.992	9.992	9.612	8.811	8.681	8.632	8.593	9.777	9.781	9.781	9.667	9.673	9.679	9.697	9.715	9.748	9.766	9.682	9.704	9.662	9.622	9.642	9.76	9.833	9.498	9.497	9.721	9.599	9.916	9.572	9.929	9.94	9.854	9.854	8.82	8.748	9.567	9.552	9.923	9.648	10.006	9.096	9.404
Human	220091_at	9.566	9.534	8.701	8.701	8.701	8.724	8.724	9.039	8.285	8.217	8.175	8.114	8.564	8.533	8.533	9.881	9.857	9.861	9.839	9.833	10.133	10.099	10.011	9.701	9.975	9.863	10.041	9.926	9.909	7.734	8.47	8.506	9.18	8.434	8.446	8.434	8.409	9.133	9.133	7.687	7.629	8.236	8.248	8.531	8.171	8.336	8.355	9.683
Human	206450_at	8.254	8.193	8.584	8.584	8.584	8.32	8.32	8.301	8.32	8.302	8.315	8.322	8.002	7.96	7.96	8.263	8.269	8.283	8.305	8.314	8.32	8.323	8.233	8.28	8.26	8.266	8.299	8.313	7.98	7.994	7.957	8.11	8.084	7.971	7.935	7.973	7.962	9.734	9.734	7.047	6.967	7.848	7.845	8.106	7.865	7.961	7.751	7.991
Human	210063_at	8.622	9.262	8.726	8.726	8.726	8.833	8.833	8.656	7.996	7.894	7.865	7.832	8.701	8.662	8.662	8.679	8.684	8.692	8.722	8.708	8.634	8.633	8.611	8.852	8.714	8.778	8.841	8.386	8.329	8.391	8.579	8.322	8.555	8.126	8.562	8.11	8.085	11.324	11.324	8.084	8.056	8.542	8.49	8.7	8.829	8.527	9.838	8.274
Human	226063_at	9.954	10.941	8.395	8.395	8.395	8.76	8.76	9.484	9.003	8.92	8.879	8.822	9.601	9.74	9.74	9.236	9.214	9.208	9.277	9.285	9.332	9.311	9.27	9.389	9.481	9.241	9.381	8.357	8.022	9.369	9.878	10.087	9.881	10.665	9.979	10.691	10.733	11.3	11.3	9.239	9.177	9.562	9.541	9.169	9.677	9.17	10.457	10.246
Human	225170_at	9.763	10.98	9.626	9.626	9.626	9.202	9.202	9.41	8.76	8.646	8.617	8.584	9.796	9.807	9.807	9.523	9.525	9.54	9.456	9.498	9.562	9.569	9.426	9.483	9.521	9.28	9.643	9.97	10.19	9.702	9.44	9.454	9.558	9.647	9.708	9.645	9.653	9.751	9.751	8.962	8.891	9.611	9.593	9.981	9.714	10.596	9.094	9.335
Human	202449_s_at	11.757	11.46	12.646	12.646	12.646	11.723	11.723	11.572	11.17	11.165	11.188	11.207	11.692	11.63	11.63	10.761	10.761	10.759	10.842	10.849	10.89	10.919	10.866	11.19	11.057	10.814	11.06	10.044	9.814	11.647	11.664	11.639	10.982	12.392	11.497	12.426	12.491	12.877	12.877	11.943	11.981	11.191	11.185	11.117	11.227	10.101	11.121	11.99
Human	213131_at	8.004	8.152	9.289	9.289	9.289	9.471	9.471	9.594	9.539	9.409	9.37	9.398	9.769	9.806	9.806	12.663	12.642	12.692	12.81	13.014	14.237	14.237	13.919	12.748	13.945	11.96	12.412	12.903	13.036	8.003	9.378	9.413	10.291	9.294	10.003	9.266	9.22	8.754	8.754	7.832	7.56	9.958	9.905	9.268	10.253	8.721	11.979	10.011
Human	59437_at	8.262	8.859	7.765	7.765	7.765	7.375	7.375	7.659	7.141	7.133	7.136	7.129	7.424	7.426	7.426	7.445	7.46	7.481	7.475	7.47	7.32	7.323	7.524	7.544	7.482	7.497	7.668	7.324	7.155	11.953	7.634	7.471	7.156	7.349	7.418	7.346	7.35	7.271	7.271	6.996	6.97	8.041	7.98	7.101	8.381	9.762	10.623	7.909
Human	218001_at	10.138	11.518	10.641	10.641	10.641	9.518	9.518	9.626	10.103	10.224	10.276	10.323	10.09	10.188	10.188	9.007	9	9.014	8.976	8.98	9.137	9.114	8.888	8.898	9.214	8.962	9.112	9.234	9.337	10.01	9.956	9.87	9.364	10.362	9.553	10.393	10.444	11.001	11.001	10.207	10.25	9.768	9.781	9.815	9.697	9.077	9.855	9.74
Human	1561403_at	8.653	8.875	8.302	8.302	8.302	8.751	8.751	8.396	8.78	8.815	8.863	8.896	8.366	8.354	8.354	8.797	8.803	8.818	8.905	8.984	9.415	9.443	8.841	8.632	8.843	8.578	8.56	8.611	8.608	8.175	8.097	8.435	8.309	8.385	8.428	8.383	8.381	8.263	8.263	7.221	7.136	8.143	8.071	8.389	8.544	9.204	8.755	8.174
Human	1569461_at	8.044	7.964	8.471	8.471	8.471	8.551	8.551	8.15	8.382	8.386	8.399	8.385	8.273	8.231	8.231	8.448	8.457	8.475	8.528	8.526	8.5	8.47	8.402	8.565	8.532	8.537	8.554	8.123	8.016	7.738	7.827	8.143	8.367	7.952	8.189	7.943	7.933	8.031	8.031	7.256	7.167	7.884	7.869	8.42	7.967	8.27	7.478	7.498
Human	202151_s_at	11.024	11.583	13.633	13.633	13.633	12.485	12.485	10.714	11.377	11.574	11.628	11.652	10.668	10.63	10.63	10.388	10.389	10.393	10.279	10.262	10.191	10.142	10.315	10.386	10.508	10.352	10.54	10.684	10.777	11.775	10.591	10.873	10.011	11.339	11.354	11.338	11.401	10.91	10.91	10.012	9.941	10.505	10.47	10.117	10.7	11.297	10.826	10.702
Human	212993_at	10.731	12.003	10.362	10.362	10.362	9.558	9.558	10.803	10.934	10.837	10.872	10.926	9.673	9.687	9.687	12.191	12.213	12.214	12.012	11.892	11.687	11.647	11.597	12.451	11.819	12.513	12.271	12.206	12.126	10.148	10.51	9.766	9.987	10.303	10.217	10.306	10.35	10.587	10.587	12.243	12.349	10.296	10.236	9.445	10.63	9.689	11.256	10.659
Human	227146_at	10.509	11.324	9.332	9.332	9.332	9.941	9.941	9.879	9.395	9.353	9.334	9.307	9.869	9.837	9.837	10.137	10.15	10.167	10.076	10.067	9.998	10.001	9.918	10.048	9.919	10.116	10.182	10.776	11.007	9.929	9.759	9.631	10.052	9.691	9.72	9.69	9.674	9.992	9.992	9.412	9.399	9.912	9.914	9.941	9.903	10.246	9.994	9.939
Human	226043_at	10.624	12.025	9.972	9.972	9.972	10.736	10.736	10.377	11.716	11.83	11.825	11.828	10.795	10.817	10.817	11.451	11.455	11.453	11.407	11.404	11.692	11.719	11.178	11.46	11.585	11.417	11.466	11.893	12.055	9.51	10.198	9.803	10.659	9.583	10.207	9.56	9.513	9.971	9.971	8.502	8.274	11.01	11.008	11.456	11.025	11.48	11.393	11.167
Human	228272_at	9.574	10.842	9.509	9.509	9.509	8.927	8.927	8.906	9.076	9.018	9.013	9.012	9.212	9.225	9.225	8.868	8.869	8.88	8.822	8.836	8.784	8.761	8.719	8.981	9.025	8.766	8.84	8.94	9.035	8.539	8.736	8.762	8.528	8.873	8.886	8.872	8.886	9.425	9.425	7.801	7.664	8.805	8.777	8.722	8.959	9.007	9.392	9.271
Human	205658_s_at	9.22	9.84	8.923	8.923	8.923	8.466	8.466	8.792	8.797	8.811	8.852	8.865	9.129	9.137	9.137	8.895	8.904	8.922	9.011	9.048	9.035	9.042	8.944	9.05	9.064	8.855	8.926	8.717	8.725	9.893	8.502	8.497	8.791	8.333	8.587	8.323	8.31	9.074	9.074	7.651	7.542	8.72	8.708	8.701	8.79	10.071	8.433	8.638
Human	218427_at	10.396	11.233	9.803	9.803	9.803	9.61	9.61	9.713	9.506	9.464	9.45	9.429	9.99	10.046	10.046	9.665	9.666	9.669	9.645	9.637	9.726	9.736	9.502	9.586	9.712	9.678	9.711	9.796	9.893	9.892	9.729	9.802	9.988	9.932	9.934	9.932	9.936	10.326	10.326	9.109	9.049	9.836	9.856	10.128	9.728	10.141	9.399	9.678
Human	212088_at	11.345	12.851	11.388	11.388	11.388	11.043	11.043	10.408	10.721	10.789	10.808	10.822	10.665	10.634	10.634	10.197	10.193	10.206	10.133	10.142	10.191	10.19	9.977	10.2	10.067	10.095	10.261	10.272	10.334	10.568	10.639	10.896	10.147	11.665	10.665	11.703	11.775	11.998	11.998	9.758	9.682	10.45	10.402	10.476	10.718	10.999	10.64	10.868
Human	204706_at	10.577	10.656	10.315	10.315	10.315	10.064	10.064	10.078	10.35	10.349	10.351	10.346	10.339	10.346	10.346	10.56	10.566	10.575	10.561	10.558	10.701	10.735	10.305	10.571	10.519	10.575	10.71	10.804	10.866	10.506	9.976	10.034	10.491	10.129	10.124	10.129	10.11	10.087	10.087	8.926	8.786	10.299	10.302	10.456	10.281	11.211	9.943	10.198
Human	215696_s_at	11.91	12.064	10.326	10.326	10.326	9.918	9.918	11.033	10.332	10.215	10.197	10.212	11.494	11.562	11.562	10.488	10.483	10.475	10.439	10.478	10.697	10.698	10.423	10.106	10.591	10.274	10.536	11.007	11.207	12.03	11.34	11.258	11.83	11.756	10.773	11.793	11.846	11.825	11.825	10.937	10.909	11.375	11.318	11.088	11.687	11.398	11.755	11.67
Human	218902_at	10.455	10.195	9.668	9.668	9.668	9.184	9.184	10.174	8.92	8.797	8.721	8.639	10.277	10.305	10.305	9.849	9.849	9.842	9.946	9.923	9.71	9.712	9.778	10.165	9.842	10.041	10.062	9.008	8.74	9.926	9.962	10.008	9.8	10.282	9.537	10.311	10.303	9.632	9.632	9.405	9.33	9.968	10.035	9.343	9.595	8.404	9.818	10.765
Human	218825_at	9.399	9.359	10.126	10.126	10.126	10	10	9.867	10.85	10.847	10.823	10.781	10.473	10.534	10.534	10.301	10.294	10.317	10.474	10.477	10.512	10.487	10.413	10.639	10.532	10.458	10.419	9.334	8.997	9.054	9.692	9.417	10.599	9.088	10.293	9.042	8.945	10.387	10.387	8.723	8.528	9.808	9.797	9.94	9.868	10.439	10.208	10.879
Human	32837_at	10.949	10.944	10.91	10.91	10.91	10.696	10.696	10.871	11.03	10.992	10.982	10.976	11.361	11.348	11.348	10.533	10.534	10.539	10.618	10.605	10.496	10.504	10.485	10.852	10.63	10.674	10.577	10.051	9.881	11.516	10.922	11.441	10.935	12.234	11.301	12.27	12.329	12.453	12.453	9.714	9.613	10.584	10.549	10.451	10.775	10.916	11.262	11.261
Human	229002_at	8.954	8.815	9.16	9.16	9.16	9.167	9.167	9.374	9.653	9.681	9.63	9.595	9.337	9.313	9.313	10.151	10.159	10.188	10.149	10.156	10.27	10.28	10.133	10.179	10.47	10.12	10.142	10.364	10.412	8.366	9.455	9.062	9.355	9.113	9.348	9.104	9.085	9.813	9.813	9.037	8.993	9.739	9.783	9.226	9.495	9.894	9.732	9.928
Human	229473_at	8.542	8.038	9.15	9.15	9.15	9.397	9.397	8.665	8.907	8.859	8.823	8.772	9.025	8.96	8.96	9.243	9.253	9.262	9.221	9.223	9.165	9.151	8.987	9.375	9.22	9.212	9.193	10.115	10.463	8.339	8.665	8.994	9.581	8.933	9.435	8.914	8.885	9.806	9.806	7.748	7.641	8.721	8.693	9.04	8.874	9.468	7.664	8.176
Human	209058_at	13.149	13.58	12.656	12.656	12.656	11.862	11.862	12.392	11.843	11.73	11.697	11.682	12.636	12.631	12.631	12.167	12.167	12.188	12.109	12.144	12.183	12.184	11.963	12.254	12.146	11.961	12.087	12.481	12.652	12.3	12.732	12.682	12.248	13.481	12.165	13.532	13.609	13.376	13.376	12.53	12.534	12.508	12.489	12.574	12.614	11.767	12.302	13.381
Human	223050_s_at	10.681	10.511	11.695	11.695	11.695	10.97	10.97	10.295	10.691	10.676	10.702	10.703	10.43	10.421	10.421	10.114	10.114	10.124	10.13	10.142	10.152	10.121	10.261	10.199	10.309	10.077	10.047	10.06	10.105	10.606	10.083	10.698	10.325	11.194	10.733	11.211	11.25	11.114	11.114	8.398	8.21	9.968	9.827	9.84	10.749	12.474	10.189	10.463
Human	210324_at	7.42	7.263	7.184	7.184	7.184	7.168	7.168	7.134	6.996	7.006	7.014	7.025	6.94	6.888	6.888	6.857	6.858	6.859	6.842	6.83	6.784	6.79	6.8	6.922	6.751	6.894	6.9	6.944	7.002	6.852	7.506	7.393	6.831	7.494	7.057	7.511	7.55	13.745	13.745	6.728	6.715	6.838	6.833	6.749	6.865	7.17	6.511	6.89
Human	226070_at	9.749	9.846	9.592	9.592	9.592	9.123	9.123	9.541	9.329	9.306	9.319	9.337	9.667	9.683	9.683	9.546	9.557	9.573	9.503	9.489	9.369	9.343	9.313	9.617	9.49	9.565	9.544	9.627	9.714	9.265	9.272	9.369	9.563	9.589	9.463	9.594	9.599	9.711	9.711	8.045	7.906	9.495	9.497	9.369	9.487	9.24	9.614	9.719
Human	219529_at	8.502	8.486	6.779	6.779	6.779	6.711	6.711	7.923	7.822	7.891	7.967	8.038	8.08	7.76	7.76	6.566	6.548	6.526	6.505	6.494	6.411	6.387	6.467	6.595	6.503	6.553	6.579	6.535	6.56	8.686	8.073	8.379	6.625	7.727	6.73	7.765	7.821	7.545	7.545	6.602	6.501	7.699	7.609	6.598	8.198	6.518	10.106	10.674
Human	212772_s_at	9.117	7.967	9.087	9.087	9.087	9.081	9.081	9.871	9.724	9.696	9.715	9.727	9.645	9.694	9.694	12.406	12.436	12.44	12.532	12.402	12.337	12.236	12.639	12.241	12.323	13.07	13.179	11.477	11.072	8.88	8.979	9.063	9.868	9.107	9.137	9.105	9.109	10.27	10.27	8.116	8.004	9.031	8.959	8.951	9.426	9.138	9.894	8.952
Human	218086_at	10.139	10.756	10.293	10.293	10.293	9.734	9.734	10.624	10.624	10.524	10.487	10.447	11.369	11.503	11.503	11.769	11.768	11.785	11.747	11.783	11.803	11.788	11.919	11.885	12.175	11.599	12.018	12.194	12.395	10.281	10.554	10.825	11.852	11.297	10.869	11.314	11.333	10.129	10.129	8.742	8.476	11.098	11.025	10.768	11.5	10.337	10.304	10.929
Human	230430_at	8.449	7.657	8.671	8.671	8.671	8.901	8.901	8.68	8.741	8.687	8.669	8.629	9.344	9.425	9.425	9.343	9.283	9.214	9.292	9.246	9.2	9.208	9.277	9.309	9.417	9.483	9.614	8.654	8.357	8.946	8.38	8.913	9.308	8.839	8.907	8.837	8.81	8.542	8.542	7.305	7.172	8.473	8.416	8.7	8.793	9.032	8.468	8.096
Human	225777_at	9.831	11.061	9.211	9.211	9.211	9.819	9.819	9.653	9.227	9.179	9.151	9.133	10.028	9.994	9.994	9.93	9.946	9.948	10.054	10.037	10.063	10.047	10.115	9.996	10.202	10.126	10.288	9.464	9.316	9.593	9.446	10.168	10.112	10.513	10.224	10.524	10.535	9.325	9.325	8.194	8.079	9.53	9.491	9.531	9.741	9.504	8.804	9.13
Human	214755_at	8.476	9.698	7.304	7.304	7.304	7.783	7.783	8.284	8.268	8.293	8.305	8.303	8.607	8.648	8.648	8.326	8.334	8.323	8.404	8.353	8.243	8.243	8.405	8.433	8.487	8.616	8.763	7.586	7.37	7.809	8.307	8.019	8.284	7.829	8.364	7.809	7.793	7.643	7.643	9.084	9.167	8.291	8.277	7.948	8.369	7.717	8.482	8.461
Human	65884_at	10.425	11.162	9.987	9.987	9.987	9.174	9.174	9.816	9.28	9.151	9.112	9.096	10.477	10.513	10.513	9.799	9.78	9.76	9.732	9.756	9.836	9.824	9.849	9.71	10.04	9.628	9.877	9.968	10.063	10.24	9.885	9.949	10.056	10.216	9.743	10.234	10.265	10.399	10.399	9.065	8.958	9.93	9.901	10.163	10.09	10.232	9.736	10.351
Human	224814_at	10.842	10.28	10.394	10.394	10.394	9.296	9.296	10.351	9.778	9.691	9.629	9.603	10.687	10.756	10.756	10.203	10.214	10.23	10.204	10.228	10.295	10.303	10.081	9.97	10.057	10.103	10.263	10.27	10.347	10.586	10.311	9.986	10.152	10.149	10.039	10.153	10.182	11.03	11.03	10.496	10.494	10.069	9.975	9.649	10.588	10.876	10.622	11.145
Human	205914_s_at	7.684	7.233	7.804	7.804	7.804	7.804	7.804	7.701	8.174	8.243	8.327	8.372	7.389	7.328	7.328	8.395	8.429	8.503	8.656	8.762	8.834	8.792	8.739	8.78	8.932	8.212	8.233	7.972	7.998	7.139	7.234	7.657	7.535	7.594	7.398	7.601	7.594	7.483	7.483	6.52	6.439	7.195	7.186	7.376	7.243	7.225	7.015	7.083
Human	218555_at	9.879	10.336	9.583	9.583	9.583	9.612	9.612	9.936	9.807	9.736	9.741	9.732	10.653	10.65	10.65	10.17	10.172	10.171	10.172	10.163	10.125	10.067	10.165	10.237	10.374	10.211	10.23	10.232	10.276	10.522	9.609	9.613	10.26	9.559	10.159	9.537	9.51	10.313	10.313	8.476	8.319	9.911	9.838	10.34	10.317	11.301	9.76	9.762
Human	210378_s_at	10.591	11.372	11.111	11.111	11.111	10.503	10.503	10.298	9.821	9.723	9.662	9.604	10.64	10.667	10.667	10.429	10.434	10.443	10.476	10.459	10.495	10.481	10.496	10.31	10.548	10.548	10.644	10.247	10.17	10.479	10.249	10.428	10.535	10.584	10.402	10.591	10.606	10.466	10.466	10.075	10.048	10.13	10.088	10.277	10.363	11.727	9.424	10.247
Human	225891_at	9.159	9.45	9.661	9.661	9.661	9.146	9.146	9.326	8.847	8.829	8.843	8.829	9.007	8.932	8.932	9.707	9.74	9.784	9.694	9.673	9.676	9.686	9.554	9.619	9.339	9.781	9.791	10.026	10.218	9.057	9.019	9.796	9.165	10.324	9.262	10.365	10.416	9.245	9.245	8.13	8.049	8.664	8.621	8.788	8.9	9.063	8.644	9.16
Human	225052_at	11.367	12.531	11.751	11.751	11.751	10.701	10.701	10.747	10.752	10.878	10.933	10.997	10.739	10.793	10.793	9.948	9.934	9.936	9.839	9.862	9.999	10.036	9.855	9.813	9.969	9.742	9.883	10.405	10.622	10.96	11.026	10.849	9.983	11.637	10.292	11.688	11.777	11.693	11.693	11.811	11.908	10.638	10.664	10.289	10.491	9.952	10.633	11.156
Human	221273_s_at	8.411	8.431	8.45	8.45	8.45	9.255	9.255	8.751	10.093	10.287	10.382	10.446	8.517	8.439	8.439	9.565	9.578	9.609	9.788	9.82	9.994	9.965	10.037	9.674	10.021	9.655	9.683	8.925	8.755	8.861	8.118	8.524	8.712	8.129	8.95	8.097	8.058	8.287	8.287	7.296	7.204	8.247	8.217	8.197	8.409	8.596	8.19	7.704
Human	1569144_a_at	9.134	8.972	8.574	8.574	8.574	9.001	9.001	8.841	8.779	8.779	8.798	8.805	9.162	8.86	8.86	8.741	8.75	8.764	8.827	8.823	8.757	8.777	8.639	8.972	8.668	8.841	8.754	8.534	8.499	9.043	8.72	9.336	8.628	8.633	8.697	8.631	8.64	8.9	8.9	7.349	7.22	8.872	8.831	8.577	9.099	8.921	8.585	8.432
Human	1552510_at	10.832	10.604	9.886	9.886	9.886	11.635	11.635	11.11	11.637	11.637	11.65	11.647	11.319	11.255	11.255	11.496	11.489	11.468	11.627	11.608	11.647	11.664	11.646	11.553	11.585	11.704	11.68	10.795	10.511	11.309	10.609	10.784	11.549	10.657	11.535	10.624	10.57	11.324	11.324	9.711	9.61	10.847	10.826	11.51	10.967	11.576	10.129	10.215
Human	202757_at	10.788	11.374	10.439	10.439	10.439	10.025	10.025	10.353	10.116	9.996	9.967	9.932	10.877	10.899	10.899	10.655	10.657	10.665	10.72	10.733	10.815	10.81	10.757	10.692	10.876	10.667	10.85	10.512	10.479	10.72	10.496	10.604	10.772	10.947	10.621	10.96	10.972	10.773	10.773	9.934	9.874	10.496	10.487	10.622	10.549	11.007	9.725	10.793
Human	221214_s_at	9.864	9.947	9.303	9.303	9.303	9.295	9.295	9.846	9.415	9.273	9.274	9.288	9.899	9.926	9.926	11.253	11.288	11.329	11.712	11.775	11.889	11.857	13.168	11.791	12.556	11.453	11.603	10.009	9.668	9.59	9.401	9.291	9.663	9.369	9.543	9.362	9.353	9.8	9.8	9.242	9.205	9.568	9.534	9.656	9.754	10.032	9.629	9.143
Human	228383_at	8.002	7.161	8.656	8.656	8.656	8.499	8.499	8.187	8.487	8.453	8.465	8.47	8.671	8.675	8.675	8.411	8.42	8.427	8.523	8.566	8.517	8.519	8.5	8.51	8.64	8.343	8.406	8.059	8.011	7.784	8.074	8.086	8.808	7.725	8.338	7.702	7.682	8.918	8.918	7.282	7.174	8.324	8.27	8.836	8.627	8.151	7.329	7.822
Human	225586_at	9.935	10.56	9.108	9.108	9.108	9.673	9.673	9.574	9.629	9.599	9.572	9.539	9.887	9.87	9.87	9.75	9.76	9.771	9.799	9.789	9.769	9.77	9.776	9.808	9.708	9.841	9.825	9.691	9.68	9.785	9.378	9.601	9.998	9.7	9.788	9.697	9.685	9.654	9.654	7.998	7.85	9.637	9.633	9.772	9.662	10.101	9.414	9.708
Human	227477_at	10.151	11.493	9.66	9.66	9.66	9.313	9.313	9.464	9.1	9.082	9.098	9.098	10.004	10	10	9.595	9.609	9.639	9.662	9.702	9.708	9.704	9.531	9.761	9.673	9.493	9.566	9.631	9.712	9.823	9.561	9.665	9.633	9.87	9.435	9.886	9.921	9.825	9.825	8.94	8.891	9.665	9.596	9.461	10.045	11.318	9.532	9.649
Human	226405_s_at	10.012	8.831	10.268	10.268	10.268	9.471	9.471	9.931	9.506	9.449	9.417	9.378	10.494	10.55	10.55	9.585	9.587	9.585	9.67	9.695	9.763	9.797	9.786	9.633	9.831	9.566	9.623	9.42	9.355	10.705	9.669	10.272	10.76	10.506	10.193	10.518	10.534	10.211	10.211	8.027	7.803	9.622	9.501	9.431	10.293	9.978	10.465	10.129
Human	225461_at	10.181	11.084	9.446	9.446	9.446	8.675	8.675	9.814	9.502	9.454	9.444	9.449	10.123	10.191	10.191	9.461	9.459	9.437	9.368	9.347	9.339	9.293	9.337	9.225	9.079	9.459	9.74	9.788	9.911	10.413	9.837	9.853	10.355	9.994	10.099	9.99	9.999	10.533	10.533	8.291	8.099	10.288	10.269	10.341	10.393	10.68	9.953	10.072
Human	235781_at	7.549	6.753	7.248	7.248	7.248	7.534	7.534	7.829	7.529	7.519	7.526	7.524	7.185	7.155	7.155	9.866	9.878	9.928	9.916	10.07	10.518	10.566	10.062	9.585	10.444	9.278	9.995	11.129	11.574	7.059	7.136	7.224	7.501	6.786	7.289	6.767	6.721	6.76	6.76	6.889	6.872	7.4	7.397	7.403	7.414	7.868	7.248	6.7
Human	209289_at	9.607	8.421	11.934	11.934	11.934	11.789	11.789	10.709	12.416	12.326	12.263	12.233	13.142	13.225	13.225	11.524	11.528	11.526	11.458	11.562	11.654	11.671	11.877	11.838	11.938	11.027	11.206	12.39	12.71	12.218	11.927	11.429	12.419	11.59	11.612	11.589	11.56	11.991	11.991	12.119	12.039	11.943	11.886	12.33	12.26	9.259	12.446	12.828
Human	222286_at	7.484	7.625	7.956	7.956	7.956	7.162	7.162	7.67	7.797	7.922	7.987	8.037	6.892	6.925	6.925	7.655	7.672	7.694	7.458	7.451	7.531	7.565	7.804	7.337	7.465	7.487	7.56	8.518	8.864	8.069	7.743	7.566	7.202	7.716	7.114	7.739	7.767	7.246	7.246	9.065	9.24	7.619	7.68	7.187	7.281	7.111	7.665	7.119
Human	209337_at	11.761	13.799	10.941	10.941	10.941	10.9	10.9	11.346	10.662	10.604	10.592	10.634	10.463	10.485	10.485	11.198	11.196	11.179	10.836	10.835	10.451	10.391	10.866	11.092	11.033	10.836	10.994	12.622	13.096	10.454	11.649	10.906	10.73	11.717	10.702	11.755	11.795	11.153	11.153	12.439	12.491	11.914	11.969	12.143	11.612	11.004	12.139	11.989
Human	230722_at	8.177	9.891	8.769	8.769	8.769	9.275	9.275	8.542	8.628	8.479	8.437	8.427	9	8.963	8.963	8.47	8.379	8.244	8.306	8.293	8.209	8.219	8.575	8.424	8.238	8.358	8.113	7.626	7.404	7.429	9.253	8.478	9.652	8.102	9.008	8.067	7.981	7.15	7.15	9.089	8.995	10.434	10.617	12.308	9.417	8.936	9.288	9.24
Human	201628_s_at	12.531	13.478	13.085	13.085	13.085	12.457	12.457	12.154	12.272	12.331	12.355	12.417	12.465	12.551	12.551	12.226	12.222	12.221	12.158	12.162	12.219	12.198	12.244	12.124	12.428	12.139	12.466	12.405	12.454	12.367	12.238	11.883	11.5	12.49	12.012	12.508	12.564	12.302	12.302	12.448	12.439	12.373	12.399	12.468	12.229	11.747	12.714	12.413
Human	209122_at	12.212	13.395	12.24	12.24	12.24	11.278	11.278	10.857	11.397	11.333	11.419	11.535	11.449	11.501	11.501	8.94	8.942	8.929	8.965	8.963	8.893	8.896	8.783	9.135	8.953	8.973	9.048	8.209	8.01	9.964	11.573	10.884	9.93	11.776	11.385	11.791	11.886	13.98	13.98	12.386	12.504	10.876	10.907	10.864	10.703	10.184	11.099	12.764
Human	226867_at	11.358	11.302	10.448	10.448	10.448	10.394	10.394	10.993	10.901	10.891	10.865	10.905	11.465	11.504	11.504	9.923	9.905	9.865	9.708	9.722	9.622	9.634	9.552	9.664	9.554	9.646	9.683	10.692	11.003	11.549	11.635	11.56	11.029	12.443	10.955	12.5	12.581	11.857	11.857	11.684	11.664	11.511	11.504	11.481	11.55	10.608	12.006	11.984
Human	220867_s_at	7.864	7.058	7.573	7.573	7.573	8.557	8.557	8.165	8.48	8.482	8.501	8.508	8.101	8.03	8.03	9.032	9.048	9.069	9.148	9.122	9.15	9.135	9.099	9.03	8.733	9.256	8.988	8.357	8.117	8.085	7.55	7.739	8.186	7.244	8.377	7.201	7.152	7.161	7.161	6.88	6.776	7.861	7.873	8.192	7.792	8.297	6.891	7.289
Human	225502_at	9.319	6.019	6.509	6.509	6.509	6.739	6.739	9.457	7.906	7.992	8.027	8.096	9.017	9.116	9.116	7.623	7.609	7.515	7.425	7.295	7.119	7.119	7.462	7.501	7.732	7.964	7.738	7.005	6.536	9.615	8.961	8.852	9.082	8.868	7.979	8.902	8.92	9.204	9.204	9.619	9.678	8.011	7.913	7.59	8.555	8.147	7.953	11.003
Human	237162_at	7.027	7.008	7.72	7.72	7.72	6.841	6.841	6.961	7.14	7.19	7.232	7.261	6.787	6.77	6.77	6.816	6.82	6.827	6.802	6.8	6.787	6.805	6.788	6.846	6.78	6.81	6.713	6.84	6.841	7.017	6.868	7.06	6.737	6.952	6.767	6.959	6.96	6.785	6.785	6.825	6.848	6.792	6.771	6.711	6.906	7.472	7.038	6.726
Human	220493_at	6.431	6.157	6.817	6.817	6.817	6.817	6.817	6.468	6.226	6.166	6.128	6.078	6.533	6.522	6.522	6.573	6.575	6.583	6.606	6.617	6.584	6.57	6.701	6.603	6.668	6.56	6.424	6.521	6.485	6.329	6.537	6.608	6.435	6.35	6.507	6.344	6.327	6.05	6.05	6.651	6.651	6.612	6.518	6.545	7.137	11.217	5.899	6.288
Human	206542_s_at	11.049	10.251	11.876	11.876	11.876	11.644	11.644	10.952	10.781	10.796	10.804	10.856	10.98	11.047	11.047	10.708	10.713	10.731	10.547	10.626	10.541	10.495	10.537	10.752	11.146	10.218	10.502	11.652	11.964	11.482	11.458	10.704	10.331	11.104	10.695	11.12	11.171	11.144	11.144	12.713	12.818	11.525	11.521	11.963	11.544	11.694	11.991	11.685
Human	217522_at	6.312	6.036	6.706	6.706	6.706	6.717	6.717	6.366	6.284	6.252	6.22	6.169	6.454	6.445	6.445	6.556	6.557	6.56	6.556	6.543	6.484	6.493	6.545	6.636	6.548	6.61	6.479	6.505	6.478	6.083	6.446	6.6	6.403	6.384	6.592	6.376	6.361	6.082	6.082	6.431	6.437	6.468	6.417	6.33	6.751	9.224	5.858	6.247
Human	203712_at	11.054	12.546	9.595	9.595	9.595	9.755	9.755	10.159	9.915	9.805	9.779	9.776	10.674	10.693	10.693	9.619	9.603	9.583	9.627	9.633	9.733	9.755	9.554	9.646	9.558	9.606	9.668	9.409	9.336	10.635	10.669	10.597	10.442	10.966	9.815	11.01	11.046	10.843	10.843	10.49	10.493	10.686	10.746	11.138	10.355	10.591	10.198	10.927
Human	244050_at	10.667	10.183	7.061	7.061	7.061	7.447	7.447	9.765	8.798	8.833	8.9	8.962	8.732	8.784	8.784	8.006	7.982	7.939	7.928	7.902	7.681	7.717	7.747	8.09	7.901	8.035	7.749	7.202	6.887	10.726	9.568	9.143	9.151	9.512	8.71	9.543	9.562	9.35	9.35	9.846	9.869	9.452	9.612	9.293	8.565	7.591	8.753	10.734
Human	208173_at	7.224	6.702	7.773	7.773	7.773	7.725	7.725	7.206	7.26	7.243	7.247	7.233	7.037	6.946	6.946	7.32	7.325	7.333	7.365	7.359	7.295	7.304	7.396	7.35	7.217	7.393	7.252	7.148	7.09	6.881	7.046	7.357	7.109	7.267	7.359	7.264	7.255	6.994	6.994	6.686	6.661	7.011	7.03	7.155	6.905	6.984	6.728	6.883
Human	244725_at	7.409	7.998	7.839	7.839	7.839	7.059	7.059	7.039	6.869	6.873	6.875	6.864	7.238	7.257	7.257	6.793	6.802	6.813	6.831	6.839	6.781	6.777	6.798	6.85	6.822	6.799	6.769	6.818	6.876	6.85	7.087	7.274	6.874	7.35	6.921	7.366	7.399	7.534	7.534	6.846	6.838	6.861	6.901	6.967	6.638	6.77	6.317	7.326
Human	228260_at	7.421	7.77	6.866	6.866	6.866	7.067	7.067	7.652	6.598	6.586	6.582	6.563	6.867	6.903	6.903	10.903	10.869	10.906	10.426	10.349	11.571	11.627	10.57	10.59	11.048	10.747	11.318	11.892	11.959	6.389	7.044	7.252	6.642	7.401	6.73	7.427	7.464	6.225	6.225	7.566	7.666	7.034	6.885	6.929	7.855	12.047	6.802	6.383
Human	231995_at	8.678	9.653	8.065	8.065	8.065	6.912	6.912	7.726	7.055	7.091	7.111	7.154	7.1	7.11	7.11	6.738	6.741	6.753	6.613	6.63	6.673	6.718	6.582	6.553	6.506	6.541	6.543	7.333	7.628	8.366	8.63	8.612	6.746	9.606	7.14	9.7	9.847	8.572	8.572	10.371	10.641	8.075	8.123	6.907	7.809	7.19	8.592	8.049
Human	235394_at	8.295	9.545	9.441	9.441	9.441	8.438	8.438	7.884	8.937	9.176	9.305	9.42	7.37	7.377	7.377	7.367	7.358	7.357	7.278	7.305	7.414	7.44	7.351	7.181	7.335	7.165	7.093	7.83	7.983	7.814	8.118	7.813	6.927	8.099	7.974	8.104	8.16	8.449	8.449	8.888	9.001	7.929	7.906	7.337	8.061	8.073	9.388	8.211
Human	219174_at	8.647	9.335	8.212	8.212	8.212	7.727	7.727	8.279	7.903	7.935	7.937	7.956	8.028	8.062	8.062	7.559	7.547	7.527	7.478	7.469	7.372	7.379	7.722	7.524	7.62	7.515	7.583	7.86	7.836	10.159	9.314	9.197	8	9.957	7.581	10.047	10.146	8.934	8.934	9.912	10.044	9.309	9.248	8.655	9.649	10.873	10.849	9.064
Human	220376_at	6.066	5.706	6.254	6.254	6.254	6.185	6.185	6.78	5.801	5.725	5.696	5.666	6.134	6.125	6.125	6.166	6.171	6.174	6.167	6.169	6.112	6.12	6.161	6.216	6.238	6.162	6.117	6.301	6.35	5.752	8.093	9.663	6.04	12.102	6.695	12.308	12.57	6.489	6.489	11.082	11.539	6.405	6.439	6.366	6.217	6.017	6.717	6.21
Human	217711_at	8.809	8.373	8.922	8.922	8.922	9.779	9.779	9.183	10.685	10.8	10.864	10.906	9.36	9.358	9.358	9.714	9.706	9.69	9.938	9.932	10.044	10.069	10.007	9.772	10.045	9.966	9.86	8.792	8.437	9.148	8.559	8.802	9.804	8.243	9.831	8.182	8.096	8.562	8.562	7.258	7.106	9.043	9.035	9.465	9.087	9.511	8.688	8.246
Human	207071_s_at	10.695	12.317	10.597	10.597	10.597	10.341	10.341	10.43	11.218	11.23	11.249	11.273	10.936	10.96	10.96	10.127	10.124	10.123	10.035	10.021	9.992	9.999	9.92	10.2	10.226	10.096	10.338	10.35	10.395	10.557	11.339	10.905	10.864	11.574	11.031	11.595	11.641	13.245	13.245	13.028	13.224	10.61	10.56	10.852	10.887	10.826	11.461	11.153
Human	222793_at	9.472	9.596	8.371	8.371	8.371	8.676	8.676	9.574	9.582	9.684	9.766	9.817	9.57	9.688	9.688	8.655	8.625	8.581	8.62	8.608	8.668	8.675	8.647	8.497	8.73	8.672	8.695	8.225	8.035	10.034	9.391	9.134	8.898	9.336	9.011	9.349	9.361	11.168	11.168	8.807	8.752	9.353	9.369	9.173	9.262	8.498	9.696	9.804
Human	204071_s_at	10.204	11.386	8.759	8.759	8.759	8.622	8.622	9.738	8.448	8.4	8.354	8.344	8.931	8.933	8.933	8.956	8.955	8.954	8.662	8.665	8.459	8.429	8.606	8.745	8.613	8.651	8.591	10.14	10.6	9.419	10.041	9.656	9.032	10.32	8.784	10.378	10.456	10.103	10.103	10.76	10.865	10.036	9.976	9.898	10.368	9.931	11.271	10.03
Human	203613_s_at	12.686	14.267	13.82	13.82	13.82	12.309	12.309	12.005	12.472	12.663	12.691	12.76	11.584	11.591	11.591	11.443	11.442	11.437	11.259	11.241	11.071	11.022	11.088	11.509	11.429	11.334	11.628	11.898	12.049	11.767	12.101	12.29	10.935	13.438	12.16	13.487	13.609	13.49	13.49	11.754	11.755	11.691	11.582	11.065	12.296	12.415	12.677	12.428
Human	218527_at	10.451	11.765	9.339	9.339	9.339	9.21	9.21	9.956	9.276	9.203	9.166	9.166	10.152	10.25	10.25	10.063	10.055	10.05	9.993	9.991	10.043	10.054	10.086	9.925	10.028	10.005	10.108	10.283	10.361	10.252	10.4	10.205	9.999	10.616	9.575	10.656	10.694	10.848	10.848	10.669	10.722	10.315	10.325	9.918	10.255	10.168	10.032	10.5
Human	200881_s_at	13.692	14.457	11.722	11.722	11.722	10.883	10.883	12.55	11.936	11.964	11.955	12.009	12.212	12.261	12.261	12.07	12.058	12.042	11.881	11.874	11.702	11.661	11.761	12.289	11.945	11.912	12.004	12.319	12.385	13.743	12.92	12.416	11.78	13.412	11.79	13.474	13.568	14.211	14.211	12.847	12.882	12.858	12.817	12.464	13.087	13.545	12.836	13.65
Human	222618_at	10.047	10.166	9.887	9.887	9.887	9.891	9.891	9.735	9.09	9.016	8.97	8.943	9.802	9.817	9.817	9.735	9.744	9.753	9.727	9.722	9.697	9.673	9.737	9.862	9.865	9.746	9.856	9.868	9.905	9.508	9.925	9.674	9.462	10.047	9.332	10.074	10.107	9.559	9.559	11.135	11.242	9.728	9.724	9.964	9.75	9.104	10.04	9.762
Human	201883_s_at	10.91	10.886	10.397	10.397	10.397	9.591	9.591	10.672	9.923	9.851	9.817	9.793	10.573	10.597	10.597	9.323	9.314	9.292	9.271	9.277	9.316	9.341	9.339	9.184	9.261	9.245	9.239	9.383	9.452	10.895	11.055	10.376	10.192	10.648	9.966	10.674	10.712	11.479	11.479	13.37	13.587	10.759	10.833	10.264	10.343	10.558	10.01	10.309
Human	207214_at	7.992	7.478	8.347	8.347	8.347	8.76	8.76	8.457	8.851	8.91	8.952	8.974	8.156	8.079	8.079	8.361	8.363	8.361	8.45	8.434	8.367	8.386	8.346	8.538	8.324	8.519	8.458	7.9	7.733	7.859	8.62	10.936	8.342	12.948	10.37	13.046	13.17	7.943	7.943	7.044	6.961	7.861	7.832	8.237	8.021	8.41	7.749	7.584
Human	202387_at	11.42	11.382	11.999	11.999	11.999	11.946	11.946	11.396	10.99	10.98	10.949	10.96	11.136	11.13	11.13	10.627	10.631	10.645	10.601	10.588	10.676	10.699	10.422	10.609	10.633	10.656	10.78	10.575	10.537	12.051	11.059	11.109	10.373	11.61	10.896	11.638	11.711	11.583	11.583	11.375	11.363	10.535	10.411	9.946	11.222	12.192	10.44	11.736
Human	218085_at	12.353	12.129	11.006	11.006	11.006	10.284	10.284	11.181	10.759	10.814	10.856	10.941	10.616	10.633	10.633	10.533	10.52	10.5	10.345	10.374	10.479	10.488	10.303	10.265	10.44	10.228	10.444	11.039	11.235	11.899	11.719	11.399	10.251	12.329	10.272	12.408	12.551	11.939	11.939	12.937	13.115	11.313	11.3	10.302	11.384	9.788	11.469	11.971
Human	1553103_at	10.664	11.596	10.705	10.705	10.705	9.748	9.748	9.869	9.291	9.198	9.152	9.127	9.881	9.833	9.833	9.669	9.684	9.69	9.537	9.542	9.429	9.419	9.365	9.618	9.5	9.519	9.618	10.479	10.766	10.259	10.46	10.184	9.34	10.781	10.015	10.81	10.883	11.088	11.088	10.625	10.677	10.329	10.284	9.899	10.582	9.328	11.155	10.927
Human	206955_at	8.982	8.646	10.228	10.228	10.228	10.501	10.501	9.515	11.255	11.414	11.465	11.491	10.063	10.031	10.031	9.617	9.622	9.636	9.674	9.657	9.531	9.529	9.611	9.838	9.639	9.746	9.566	9.229	9.093	9.447	9.388	9.389	9.705	9.352	10.254	9.318	9.286	10.665	10.665	10.216	10.302	8.963	8.909	9.214	9.259	10.33	8.798	8.75
Human	39248_at	11.082	7.697	7.564	7.564	7.564	7.696	7.696	10.595	8.08	8.069	7.992	7.92	11.788	11.522	11.522	7.32	7.271	7.223	6.96	6.985	6.906	6.923	7.653	7.334	7.68	6.859	6.994	8.314	8.536	15.534	12.346	11.562	10.039	10.821	9.612	10.868	10.983	13.214	13.214	15.036	15.117	10.891	10.766	8.692	11.583	7.025	9.378	14.496
Human	232566_at	8.207	9.223	7.9	7.9	7.9	8.623	8.623	8.036	8.007	7.931	7.899	7.862	8.29	8.251	8.251	8.33	8.329	8.324	8.451	8.46	8.48	8.495	8.37	8.401	8.378	8.413	8.332	7.936	7.801	8.454	7.87	8.008	8.442	7.694	8.541	7.662	7.621	7.749	7.749	6.922	6.815	8.147	8.151	8.416	8.121	8.481	7.826	8.038
Human	205869_at	6.978	6.322	7.271	7.271	7.271	7.367	7.367	7.337	7.954	8.057	8.129	8.173	7.148	7.119	7.119	7.282	7.288	7.3	7.382	7.389	7.469	7.498	7.241	7.322	7.203	7.35	7.222	7.047	6.948	7.294	6.926	7.272	7.68	7.032	9.209	6.949	6.92	6.496	6.496	6.445	6.395	6.975	6.997	7.188	6.85	7.006	6.21	6.821
Human	226954_at	10.774	10.858	10.426	10.426	10.426	10.043	10.043	10.578	9.682	9.571	9.523	9.488	10.545	10.61	10.61	10.405	10.406	10.412	10.416	10.446	10.429	10.418	10.466	10.376	10.422	10.292	10.308	10.247	10.257	10.272	10.625	10.199	10.089	10.565	10.452	10.57	10.595	10.884	10.884	11.469	11.55	10.606	10.621	10.416	10.519	10.247	10.601	10.474
Human	219192_at	11.257	12.625	12.092	12.092	12.092	10.866	10.866	10.242	9.728	9.653	9.643	9.632	10.371	10.341	10.341	9.845	9.835	9.824	9.749	9.799	9.849	9.89	9.496	9.901	9.91	9.539	9.511	10.006	10.164	10.838	10.773	10.934	9.831	11.558	10.643	11.593	11.674	10.143	10.143	10.489	10.481	10.796	10.761	10.223	10.988	11.656	10.766	11.069
Human	46270_at	11.09	10.653	11.046	11.046	11.046	10.662	10.662	10.821	10.273	10.239	10.228	10.248	10.504	10.527	10.527	10.561	10.561	10.556	10.534	10.522	10.594	10.619	10.379	10.555	10.37	10.586	10.627	10.396	10.35	10.488	10.916	10.377	10.032	10.608	10.424	10.615	10.644	10.89	10.89	12.662	12.873	10.623	10.648	10.241	10.485	11.151	10.431	10.836
Human	218609_s_at	9.754	11.035	9.885	9.885	9.885	9.357	9.357	9.586	9.278	9.247	9.225	9.225	9.738	9.757	9.757	9.383	9.382	9.376	9.39	9.392	9.375	9.363	9.192	9.398	9.514	9.382	9.554	9.117	9.031	9.592	9.826	9.523	9.332	9.712	9.566	9.718	9.737	10.245	10.245	10.74	10.838	9.671	9.692	9.545	9.553	9.242	9.229	9.571
Human	232244_at	7.685	6.956	10.28	10.28	10.28	9.461	9.461	7.87	7.5	7.515	7.53	7.553	7.318	7.3	7.3	8.246	8.244	8.255	8.315	8.33	8.153	8.139	8.357	8.564	8.441	8.25	8.245	7.751	7.572	9.054	8.145	8.882	7.896	9.614	9.061	9.636	9.736	10.273	10.273	8.787	8.924	7.199	7.224	7.052	7.057	7.04	6.463	6.924
Human	229012_at	8.619	7.42	7.54	7.54	7.54	8.317	8.317	8.977	9.725	9.959	9.966	10.028	7.674	7.565	7.565	9.529	9.575	9.654	9.822	9.935	9.859	9.952	9.259	9.816	9.678	9.351	10.02	9.267	8.744	13.344	9.056	8.937	8.002	9.229	8.53	9.256	9.319	7.938	7.938	8.045	8.072	9.261	9.247	7.833	9.335	12.815	9.723	10.778
Human	225146_at	9.923	10.238	10.669	10.669	10.669	9.784	9.784	10.143	10.565	10.605	10.63	10.647	10.099	10.13	10.13	11.382	11.39	11.411	11.443	11.425	11.563	11.531	11.406	11.42	11.615	11.516	11.727	11.036	10.855	9.859	9.542	9.228	9.927	9.037	10.101	8.997	8.975	9.427	9.427	9.61	9.604	9.662	9.673	9.683	9.603	9.567	9.683	9.955
Human	220125_at	8.126	7.296	8.116	8.116	8.116	8.174	8.174	8.132	8.48	8.537	8.599	8.628	7.767	7.735	7.735	8.148	8.157	8.174	8.249	8.237	8.064	8.061	8.123	8.381	8.055	8.302	8.248	7.783	7.506	10.746	7.905	7.682	7.875	7.333	8.067	7.305	7.264	7.527	7.527	7.099	7.065	8.396	8.406	7.737	8.343	11.232	8.296	8.317
Human	225403_at	11.48	11.373	12.656	12.656	12.656	12.541	12.541	11.292	11.255	11.269	11.244	11.222	11.555	11.562	11.562	11.324	11.32	11.321	11.364	11.357	11.289	11.29	11.36	11.456	11.367	11.39	11.397	11.109	11.024	11.141	11.197	11.391	11.195	11.793	11.931	11.788	11.809	12.407	12.407	10.564	10.485	11.14	11.103	11.312	11.342	11.185	11.075	10.96
Human	204246_s_at	12.492	13.088	12.938	12.938	12.938	12.218	12.218	11.916	12.206	12.301	12.342	12.411	12.123	12.127	12.127	11.876	11.867	11.874	11.794	11.818	11.878	11.888	11.637	11.945	12.074	11.695	11.981	12.057	12.123	12.264	11.892	11.731	11.046	12.331	11.774	12.353	12.416	12.559	12.559	11.948	11.946	11.769	11.735	11.55	11.959	11.132	11.988	12.167
Human	201692_at	10.598	11.664	10.066	10.066	10.066	9.498	9.498	10.084	9.613	9.458	9.395	9.321	10.635	10.69	10.69	10.181	10.17	10.166	10.273	10.288	10.326	10.331	10.321	10.352	10.615	10.208	10.365	9.771	9.583	10.127	10.422	10.564	10.429	11.052	10.19	11.085	11.108	12.258	12.258	9.749	9.689	10.291	10.314	10.407	10.163	9.732	10.167	10.194
Human	203179_at	10.118	10.413	10.448	10.448	10.448	9.872	9.872	10.027	9.763	9.733	9.695	9.676	10.018	10.056	10.056	9.817	9.816	9.808	9.81	9.79	9.886	9.938	9.648	9.76	9.856	9.89	10.039	9.689	9.589	9.631	10.168	9.953	9.845	10.327	10.049	10.337	10.364	12.426	12.426	10.262	10.275	9.904	9.88	9.879	10.035	8.929	10.655	9.947
Human	212817_at	9.381	9.987	11.351	11.351	11.351	11.512	11.512	9.53	11.095	11.08	11.093	11.078	9.586	9.611	9.611	10.175	10.195	10.22	10.25	10.251	10.15	10.119	10.482	10.425	10.427	10.248	10.184	10.16	10.167	8.554	9.259	9.364	10.585	8.967	11.269	8.88	8.807	9.004	9.004	8.073	7.831	9.664	9.6	9.675	10.016	10.181	9.86	9.527
Human	208648_at	11.777	12.181	11.969	11.969	11.969	11.676	11.676	11.041	10.942	10.891	10.878	10.847	11.379	11.383	11.383	10.951	10.951	10.941	10.93	10.939	11.01	11.015	11.027	10.792	10.995	10.89	11.016	11.187	11.215	11.757	10.845	11.11	11.313	11.359	11.36	11.359	11.369	11.005	11.005	9.398	9.244	11.053	10.975	11.324	11.489	10.799	11.977	11.376
Human	209998_at	9.863	10.333	8.758	8.758	8.758	9.154	9.154	9.552	9.179	9.153	9.132	9.122	10.011	10.103	10.103	9.232	9.217	9.177	9.198	9.172	9.171	9.157	9.247	9.121	9.236	9.305	9.35	8.941	8.848	10.411	9.714	9.755	9.643	10.023	9.423	10.046	10.072	10.429	10.429	9.655	9.663	9.513	9.461	9.66	9.798	10.031	9.686	9.835
Human	215416_s_at	11.313	13.143	12.167	12.167	12.167	11.131	11.131	10.718	10.863	10.913	10.929	10.958	11.083	11.135	11.135	10.006	9.997	9.996	9.871	9.845	9.673	9.634	9.999	10.133	10.164	9.981	10.12	10.486	10.651	11.068	11.192	11.191	10.222	12.009	11.304	12.036	12.116	11.932	11.932	11.543	11.599	10.926	10.915	10.851	10.987	10.506	11.215	11.054
Human	207765_s_at	10.079	10.007	9.781	9.781	9.781	9.25	9.25	9.831	9.505	9.477	9.469	9.454	9.475	9.464	9.464	9.774	9.77	9.765	9.783	9.731	9.69	9.646	10.013	9.772	9.961	9.999	10.029	9.436	9.335	9.712	9.342	9.648	9.454	9.836	9.052	9.866	9.89	9.669	9.669	8.543	8.458	9.081	9.085	9.368	9.06	9.201	8.679	10.194
Human	204106_at	10.428	10.445	11.649	11.649	11.649	10	10	9.801	9.704	9.639	9.66	9.672	9.914	9.969	9.969	10.022	10.039	10.081	10.046	10.047	9.995	10.034	9.863	10.212	9.886	10.041	10.008	10.067	10.157	9.801	9.806	10.001	9.751	10.564	9.898	10.589	10.635	10.219	10.219	9.058	8.965	9.755	9.696	9.398	10.083	10.957	10.129	10.195
Human	205484_at	8.788	8.238	8.56	8.56	8.56	8.667	8.667	9.007	8.893	8.953	8.982	8.999	8.466	8.447	8.447	8.344	8.346	8.352	8.474	8.462	8.436	8.445	8.356	8.372	8.427	8.527	8.382	7.963	7.819	8.559	8.384	8.706	8.764	8.592	8.547	8.593	8.578	9.209	9.209	7.483	7.41	8.318	8.389	8.357	7.924	8.084	7.566	8.445
Human	229063_s_at	9.99	9.879	10.679	10.679	10.679	10.238	10.238	10.013	10.106	9.868	9.78	9.715	10.506	10.561	10.561	9.906	9.896	9.898	9.852	9.84	9.818	9.792	9.889	9.944	10.126	9.9	9.998	10.007	10.114	10.047	10.138	9.966	10.637	10.096	10.275	10.089	10.076	10.09	10.09	10.55	10.539	10.091	10.148	9.952	9.772	9.463	9.687	10.194
Human	205199_at	9.012	8.029	9.449	9.449	9.449	9.23	9.23	9.059	9.981	10.083	10.133	10.178	8.923	8.869	8.869	9.2	9.207	9.219	9.239	9.25	9.287	9.324	9.223	9.28	9.18	9.189	9.102	9.288	9.306	8.821	8.608	9.032	11.252	8.741	9.892	8.697	8.677	8.301	8.301	7.638	7.539	8.737	8.703	8.853	8.924	10.2	8.827	8.638
Human	212654_at	8.345	10.043	16.381	16.381	16.381	17.015	17.015	8.498	11.38	11.58	11.571	11.559	8.939	8.784	8.784	8.822	8.822	8.84	8.952	8.998	8.907	8.906	9.851	8.996	9.176	8.76	8.761	8.908	9.051	8.478	8.428	8.656	8.941	7.326	12.194	7.14	7.075	8.361	8.361	7.936	7.857	8.67	8.757	9.023	8.192	8.234	7.409	7.842
Human	236132_at	8.532	9.111	8.893	8.893	8.893	8.401	8.401	8.47	9.105	9.197	9.149	9.127	7.986	7.917	7.917	8.938	8.963	9.002	8.944	8.977	8.947	8.988	9.052	8.968	9.165	8.807	9.103	9.627	9.921	8.05	7.922	7.866	8.068	7.679	8.673	7.641	7.621	7.833	7.833	7.821	7.787	8.015	7.902	7.962	8.642	10.404	8.475	7.975
Human	209432_s_at	11.137	12.571	9.58	9.58	9.58	9.962	9.962	10.378	10.157	10.085	10.093	10.118	10.664	10.732	10.732	10.36	10.369	10.386	10.312	10.315	10.243	10.266	10.25	10.458	10.418	10.303	10.48	10.563	10.597	11.062	10.42	10.491	10.238	11.068	10.12	11.105	11.153	10.785	10.785	10.017	9.977	10.334	10.173	10.133	11.231	11.121	11.604	10.796
Human	224627_at	10.237	9.967	10.656	10.656	10.656	10.459	10.459	10.199	10.304	10.324	10.294	10.279	10.007	10.003	10.003	10.424	10.432	10.472	10.326	10.303	10.396	10.416	10.2	10.503	10.391	10.423	10.466	10.894	11.045	10.097	10.242	10.489	10.403	11.123	10.524	11.146	11.201	10.207	10.207	10.915	10.98	9.778	9.749	9.701	9.937	9.696	9.921	10.125
Human	204310_s_at	8.735	9.202	9.822	9.822	9.822	10.126	10.126	9.35	9.682	9.558	9.488	9.452	9.853	9.824	9.824	9.976	9.951	9.946	9.907	9.93	9.873	9.849	9.792	9.928	10.003	9.815	9.868	10.263	10.355	8.887	9.482	8.945	10.071	8.581	10.027	8.526	8.443	9.82	9.82	8.095	7.869	10.387	10.514	10.419	9.687	9.531	9.192	9.772
Human	224415_s_at	11.491	11.787	11.998	11.998	11.998	11.784	11.784	11.455	11.651	11.699	11.708	11.709	11.699	11.736	11.736	11.07	11.067	11.059	11.045	11	10.96	10.961	10.955	11.117	11.107	11.236	11.31	10.777	10.632	11.841	11.697	11.597	11.229	12.319	11.577	12.347	12.405	13.548	13.548	12.305	12.393	11.096	11.03	10.602	11.462	11.306	11.762	11.76
Human	205407_at	8.755	11.24	8.01	8.01	8.01	8.205	8.205	8.529	9.394	9.366	9.39	9.46	9.481	9.543	9.543	7.993	7.954	7.906	7.687	7.668	7.651	7.654	8.15	7.746	7.779	7.764	7.622	8.495	8.683	6.279	9.468	8.575	9.513	8.578	8.694	8.574	8.537	9.726	9.726	9.669	9.573	9.622	9.707	9.472	9.151	7.828	9.809	10.819
Human	216295_s_at	13.642	14.528	11.907	11.907	11.907	10.865	10.865	12.757	11.998	11.906	11.917	11.969	12.952	12.998	12.998	12.679	12.678	12.683	12.526	12.483	12.599	12.587	12.461	12.584	12.71	12.707	12.81	12.997	13.073	13.725	13.003	12.953	12.179	14.007	12.096	14.08	14.168	13.353	13.353	12.616	12.584	12.958	12.954	13.06	12.983	12.712	13.183	13.547
Human	205042_at	10.355	10.821	9.481	9.481	9.481	9.242	9.242	10.138	9.336	9.284	9.254	9.262	9.888	10.011	10.011	9.773	9.775	9.765	9.604	9.567	9.747	9.721	9.673	9.362	9.577	9.755	9.982	10.401	10.555	12.475	10.943	11.531	9.448	12.825	9.407	12.955	13.087	13.496	13.496	11.193	11.275	9.944	9.942	10.231	9.951	9.208	9.398	10.498
Human	218528_s_at	11.461	11.601	10.593	10.593	10.593	10.529	10.529	11.21	10.936	11	11.059	11.143	11.022	11.133	11.133	10.351	10.339	10.324	10.058	10.077	10.149	10.141	10.08	10.102	10.139	9.978	10.115	11.342	11.65	10.598	11.505	10.994	10.254	11.913	10.339	11.974	12.052	10.367	10.367	13.091	13.228	11.379	11.352	11.11	11.529	11.455	12.468	11.767
Human	204825_at	9.797	13.425	7.63	7.63	7.63	7.939	7.939	8.487	7.335	7.234	7.171	7.116	8.385	8.345	8.345	7.847	7.844	7.842	7.929	7.92	7.909	7.917	8.062	7.856	7.902	7.962	7.872	7.468	7.334	9.434	8.812	9.92	8.679	10.71	8.594	10.791	10.881	8.599	8.599	7.158	7.074	8.842	8.966	8.429	8.153	10.24	7.132	8.274
Human	214864_s_at	11.641	12.737	12.094	12.094	12.094	11.485	11.485	11.381	10.969	10.94	10.919	10.927	11.55	11.584	11.584	11.006	11.001	10.99	10.949	10.902	10.908	10.905	10.746	10.912	10.77	11.145	11.331	10.733	10.628	10.965	11.957	11.271	10.613	11.833	11.291	11.854	11.909	14.552	14.552	14.029	14.283	11.241	11.23	11.232	11.304	10.747	11.3	11.429
Human	203026_at	10.615	10.679	10.528	10.528	10.528	10.413	10.413	10.332	10.172	10.121	10.105	10.095	10.971	10.988	10.988	10.286	10.286	10.283	10.266	10.271	10.356	10.365	10.113	10.175	10.066	10.248	10.337	10.213	10.215	10.731	10.458	10.655	10.575	10.844	10.457	10.859	10.877	11.105	11.105	9.402	9.26	10.525	10.454	10.727	10.915	10.917	10.813	10.759
Human	218997_at	10.02	11.454	9.686	9.686	9.686	9.358	9.358	9.487	9.026	8.902	8.912	8.931	10.282	10.364	10.364	9.063	9.049	9.036	8.988	8.986	8.886	8.882	8.883	9.069	8.915	8.994	9.01	9.112	9.175	9.17	9.776	9.504	9.206	9.736	9.194	9.756	9.792	10.515	10.515	9.278	9.222	10.044	10.08	10.264	9.842	9.491	10.372	9.859
Human	227222_at	9.161	9.47	10.136	10.136	10.136	10.014	10.014	9.3	9.372	9.354	9.354	9.35	9.184	9.114	9.114	9.669	9.669	9.663	9.88	9.894	9.984	9.99	10.156	9.766	9.896	9.822	9.852	8.988	8.796	9.09	9.024	8.957	9.458	8.645	9.688	8.605	8.559	9.134	9.134	8.785	8.753	9.26	9.212	9.624	9.527	10.106	9.961	8.747
Human	235303_at	6.557	6.563	6.538	6.538	6.538	6.282	6.282	6.391	6.091	6.078	6.068	6.046	6.349	6.362	6.362	6.269	6.27	6.276	6.213	6.21	6.151	6.161	6.252	6.25	6.166	6.229	6.153	6.456	6.528	6.088	6.502	6.553	6.244	6.443	6.344	6.447	6.459	6.142	6.142	6.737	6.757	6.489	6.52	6.227	6.318	6.074	6.229	6.324
Human	233495_at	7.008	6.771	6.767	6.767	6.767	6.702	6.702	6.87	6.649	6.635	6.641	6.633	6.722	6.717	6.717	6.84	6.846	6.866	6.817	6.821	6.812	6.829	6.803	6.834	6.811	6.801	6.792	7.122	7.274	6.132	7.233	6.96	6.572	6.94	6.56	6.955	6.961	7.057	7.057	8.841	9.033	6.93	6.981	6.778	6.647	6.695	6.569	6.793
Human	226511_at	9.247	9.928	8.997	8.997	8.997	7.59	7.59	8.789	8.116	8.22	8.275	8.34	8.037	8.111	8.111	7.378	7.379	7.389	7.174	7.202	7.184	7.186	7.165	7.214	7.099	7.054	6.891	8.315	8.691	8.924	9.256	8.8	7.508	9.426	7.764	9.49	9.583	9.93	9.93	10.61	10.831	8.912	8.967	7.785	8.607	7.095	9.923	9.197
Human	232092_at	8.951	9.76	8.963	8.963	8.963	9.311	9.311	8.605	8.557	8.467	8.43	8.393	8.772	8.75	8.75	8.866	8.857	8.841	8.934	8.933	8.934	8.936	8.955	8.885	8.946	8.94	8.984	8.617	8.48	8.508	8.524	8.742	9.05	8.592	9.143	8.571	8.546	8.964	8.964	7.753	7.687	8.589	8.51	9.125	9.023	11.32	8.404	8.535
Human	209645_s_at	9.002	10.672	9.723	9.723	9.723	9.141	9.141	8.886	9.168	8.956	8.982	8.987	9.071	9.065	9.065	8.493	8.49	8.493	8.546	8.547	8.6	8.613	8.435	8.539	8.491	8.542	8.477	8.192	8.104	8.561	9.185	9.148	8.883	9.533	9.675	9.528	9.536	11.891	11.891	9.072	8.974	8.915	8.874	8.928	9.14	8.644	9.484	8.535
Human	213664_at	8.714	9.433	7.515	7.515	7.515	7.259	7.259	8.975	8.184	8.329	8.402	8.417	8.54	8.666	8.666	9.635	9.688	9.795	9.785	9.824	9.976	9.989	10.14	9.625	9.846	9.623	9.681	9.668	9.652	9.634	10.368	10.18	7.81	11.818	8.838	11.932	12.15	12.745	12.745	12.705	13.099	8.596	8.531	7.065	8.955	6.493	11.792	11.492
Human	227385_at	9.201	9.688	7.737	7.737	7.737	7.555	7.555	9.165	8.244	8.277	8.308	8.356	9.38	9.467	9.467	8.349	8.346	8.345	8.175	8.178	8.37	8.393	8.007	7.972	8.222	8.162	8.08	9.29	9.56	9.669	9.56	9.925	8.843	10.768	8.395	10.858	10.987	10.941	10.941	9.76	9.818	8.976	8.783	8.163	10.049	8.39	10.193	9.244
Human	219343_at	9.802	10.542	11.566	11.566	11.566	9.932	9.932	9.352	10.838	11.057	11.139	11.29	9.333	9.409	9.409	9.051	9.031	9.028	8.842	8.826	8.922	8.925	9.044	8.731	8.938	8.907	8.94	9.565	9.649	9.784	9.886	9.058	8.678	9.127	9.648	9.107	9.142	11.923	11.923	11.344	11.457	9.523	9.432	9.265	10.026	9.588	10.535	9.832
Human	224655_at	12.64	13.878	14.406	14.406	14.406	13.675	13.675	12.349	12.94	13.106	13.132	13.215	12.384	12.342	12.342	11.834	11.831	11.811	11.544	11.485	11.073	11.013	11.296	12.036	11.359	11.791	11.802	12.295	12.417	12.714	13.177	13.102	12.374	14.335	13.501	14.366	14.466	14.807	14.807	13.724	13.785	12.63	12.623	12.599	12.671	9.883	13.337	13.236
Human	222666_s_at	9.732	10.189	9.313	9.313	9.313	9.248	9.248	9.076	8.902	8.889	8.912	8.927	9.41	9.374	9.374	8.621	8.623	8.614	8.638	8.617	8.541	8.545	8.553	8.715	8.52	8.729	8.795	8.213	8.039	9.332	9.514	8.992	8.704	9.16	9.049	9.164	9.182	12.694	12.694	9.744	9.795	9.199	9.194	9.062	9.223	9.945	9.673	9.456
Human	205841_at	8.192	8.136	8.391	8.391	8.391	7.937	7.937	7.832	9.018	9.216	9.399	9.564	6.91	6.918	6.918	6.709	6.704	6.69	6.607	6.629	6.716	6.72	6.502	6.596	6.614	6.517	6.456	7.027	7.15	7.587	7.779	7.751	7.005	7.963	7.644	7.975	8.03	8.203	8.203	7.904	7.926	7.496	7.521	7.442	7.356	6.928	8.15	8.249
Human	221403_s_at	7.15	6.753	7.29	7.29	7.29	7.695	7.695	7.133	7.119	7.079	7.063	7.044	7.199	7.101	7.101	7.322	7.324	7.328	7.36	7.362	7.33	7.339	7.242	7.455	7.253	7.354	7.348	7.18	7.176	6.621	7.061	7.304	7.235	7.089	7.401	7.077	7.069	6.644	6.644	6.69	6.654	7.203	7.132	7.214	7.599	9.907	6.544	6.787
Human	218992_at	10.517	11.558	11.194	11.194	11.194	10.356	10.356	10.21	10.766	10.961	11.012	11.094	10.247	10.353	10.353	8.892	8.875	8.832	8.878	8.858	8.897	8.889	9.089	8.832	9.054	8.959	9.001	8.401	8.164	10.913	10.705	11.21	9.509	12.422	10.489	12.496	12.633	11.228	11.228	11.269	11.414	9.957	9.946	9.154	10.015	8.529	10.618	10.58
Human	222603_at	10.216	9.774	9.232	9.232	9.232	8.575	8.575	9.665	8.951	9.158	9.166	9.214	9.387	9.426	9.426	9.535	9.545	9.528	9.228	9.087	9.195	9.155	8.777	9.068	8.491	9.816	9.658	9.739	9.767	10.965	10.678	10.509	8.414	11.568	8.432	11.687	11.849	9.998	9.998	12.734	12.893	10.18	10.322	9.137	9.387	9.103	8.614	10.283
Human	206426_at	6.111	5.965	6.388	6.388	6.388	6.053	6.053	6.171	5.803	5.774	5.761	5.75	6.266	6.212	6.212	6.023	6.024	6.024	5.981	5.984	6.007	6.03	5.908	6.002	5.934	5.966	5.853	6.135	6.225	5.92	6.252	6.339	5.868	6.136	6.058	6.139	6.144	5.843	5.843	6.421	6.444	6.28	6.281	5.947	6.27	5.911	5.954	5.982
Human	209821_at	6.951	5.91	6.815	6.815	6.815	6.962	6.962	7.93	9.374	9.43	9.417	9.499	8.341	8.369	8.369	7.031	7.007	6.978	6.999	7.041	6.813	6.851	7.058	7.458	7.569	6.826	6.863	6.67	6.642	11.35	8.957	7.812	8.413	7.601	8.077	7.583	7.541	9.177	9.177	8.661	8.542	9.482	9.665	7.523	8.469	6.471	8.663	10.519
Human	225610_at	12.05	12.727	10.647	10.647	10.647	11.475	11.475	11.466	10.755	10.63	10.577	10.582	11.636	11.739	11.739	10.943	10.928	10.892	10.774	10.783	10.95	10.936	10.739	10.56	10.697	10.733	10.749	11.551	11.769	10.968	11.767	11.21	11.74	11.573	11.25	11.585	11.601	11.121	11.121	12.336	12.372	12.105	12.123	12.298	12.009	11.445	11.625	11.814
Human	204836_at	8.388	9.497	7.813	7.813	7.813	8.629	8.629	8.765	8.055	8.014	7.996	7.97	8.589	8.607	8.607	9.323	9.3	9.247	9.317	9.382	9.54	9.533	9.403	9.47	9.803	9.05	9.143	9.299	9.336	7.612	9.155	8.089	8.284	7.973	8.524	7.952	7.924	13.338	13.338	12.113	12.491	8.36	8.365	8.159	8.335	9.071	9.404	7.646
Human	205565_s_at	8.741	10.583	9.679	9.679	9.679	8.254	8.254	8.25	9.114	9.33	9.399	9.465	7.92	7.973	7.973	7.571	7.568	7.57	7.511	7.495	7.508	7.5	7.734	7.513	7.696	7.58	7.754	7.652	7.619	7.674	8.45	8.378	7.992	8.692	8.297	8.707	8.743	10.833	10.833	8.07	8.045	8.3	8.319	8.291	8.194	8.229	8.549	8.084
Human	213900_at	8.759	8.038	11.772	11.772	11.772	10.747	10.747	9.206	9.651	9.756	9.775	9.792	10.337	10.444	10.444	9.561	9.576	9.565	9.55	9.508	9.391	9.447	9.357	9.878	9.467	9.725	9.768	8.772	8.419	8.985	9.326	8.95	9.659	8.669	9.841	8.624	8.605	7.799	7.799	8.588	8.48	9.75	9.749	9.834	9.756	8.698	9.393	10.94
Human	228101_at	7.879	8.318	7.66	7.66	7.66	7.867	7.867	8.593	8.229	8.188	8.145	8.142	8.296	8.333	8.333	10.699	10.707	10.779	10.663	10.661	10.621	10.618	10.93	10.693	11.328	10.674	11.154	10.95	10.98	7.296	8.221	8.469	8.081	8.797	8.001	8.827	8.859	9.856	9.856	7.499	7.409	8.175	8.186	8.374	8.115	8.713	7.996	7.672
Human	228885_at	6.915	11.25	8.808	8.808	8.808	8.725	8.725	7.942	9.529	9.54	9.529	9.581	9.676	9.77	9.77	6.77	6.694	6.625	6.615	6.585	6.536	6.511	6.69	6.689	6.649	6.742	6.66	6.643	6.669	6.391	9.609	9.063	10.163	8.785	10.083	8.735	8.677	6.815	6.815	9.175	8.988	10.099	10.251	10.312	9.255	7.742	11.497	11.839
Human	212927_at	10.202	10.637	9.405	9.405	9.405	9.163	9.163	9.791	9.818	9.87	9.921	9.994	9.578	9.591	9.591	8.685	8.672	8.637	8.496	8.457	8.419	8.403	8.473	8.473	8.455	8.659	8.807	9.525	9.792	10.636	10.477	10.174	9.463	10.811	9.725	10.853	10.922	10.07	10.07	11.294	11.418	10.408	10.461	10.217	10.116	9.486	10.478	10.609
Human	203543_s_at	9.205	8.374	11.641	11.641	11.641	10.171	10.171	9.468	10.902	11.041	11.122	11.245	9.112	9.133	9.133	9	8.972	8.937	8.664	8.737	8.802	8.751	8.527	8.385	8.112	8.363	7.982	10.235	10.972	8.946	10.17	9.443	9.253	10.011	10.08	10.008	10.057	11.291	11.291	11.568	11.651	9.559	9.503	8.587	9.875	7.152	10.829	11.237
Human	218113_at	10.45	11.163	8.948	8.948	8.948	9.168	9.168	10.005	8.955	8.889	8.847	8.844	9.844	9.908	9.908	9.336	9.307	9.267	9.228	9.277	9.344	9.356	9.895	9.392	9.726	9.023	9.086	9.644	9.852	10.539	10.344	10.287	10.627	10.916	10.125	10.946	10.982	11.309	11.309	10.718	10.769	9.722	9.773	8.677	9.443	9.22	9.208	11.217
Human	238579_at	8.061	7.592	7.552	7.552	7.552	8.826	8.826	8.457	9.044	9.064	9.072	9.054	8.415	8.387	8.387	8.874	8.864	8.846	8.999	8.984	8.967	8.976	9.179	8.959	9.092	9.061	8.92	8.213	7.891	8.403	8.154	8.293	8.766	7.935	8.643	7.908	7.847	8.156	8.156	7.491	7.427	8.468	8.519	8.961	8.185	8.287	7.749	7.759
Human	1569555_at	7.542	6.736	7.513	7.513	7.513	8.649	8.649	7.989	8.364	8.319	8.328	8.321	7.815	7.703	7.703	8.472	8.471	8.465	8.619	8.624	8.645	8.663	8.748	8.601	8.61	8.599	8.531	7.877	7.689	7.521	8.392	8.165	8.31	8.021	8.547	8.001	7.982	8.849	8.849	10.031	10.238	8.155	8.188	8.314	7.974	8.393	7.206	7.211
Human	217649_at	7.252	6.516	6.804	6.804	6.804	6.913	6.913	7.353	6.634	6.57	6.506	6.469	6.664	6.672	6.672	6.81	6.781	6.771	6.613	6.623	6.597	6.599	6.572	6.721	6.61	6.569	6.477	7.424	7.697	7.294	7.463	6.819	7.017	6.576	6.375	6.583	6.578	6.926	6.926	8.423	8.559	7.522	7.521	8.624	7.531	6.583	10.026	7.959
Human	212224_at	9.51	8.813	11.013	11.013	11.013	10.444	10.444	10.822	9.629	9.441	9.347	9.342	10.397	10.494	10.494	10.358	10.328	10.236	9.46	9.379	9.17	9.08	9.654	9.169	8.612	9.795	9.483	11.892	12.476	15.048	12.483	11.354	12.434	12.004	12.181	11.997	12.011	15.579	15.579	13.86	14.068	12.021	12.052	11.97	11.848	12.192	13.682	12.911
Human	201012_at	13.975	15.349	10.481	10.481	10.481	10.104	10.104	11.927	11.977	11.838	11.796	11.847	13.385	13.324	13.324	8.682	8.57	8.366	8.298	8.257	7.996	8.011	8.165	8.353	7.868	8.471	8.498	7.792	7.345	15.476	12.481	12.325	11.287	11.757	11.176	11.779	11.796	11.315	11.315	11.269	11.066	12.576	12.67	11.648	12.053	8.464	12.419	14.916
Human	206443_at	7.072	6.486	7.143	7.143	7.143	7.51	7.51	7.412	7.715	7.747	7.78	7.79	7.192	7.158	7.158	7.678	7.683	7.698	7.842	7.898	8.172	8.175	7.738	7.73	7.758	7.606	7.492	7.169	7.053	7.643	7.304	7.137	7.34	6.707	7.391	6.681	6.642	6.622	6.622	6.966	6.943	7.843	7.936	7.389	7.327	7.449	6.671	7.004
Human	222781_s_at	9.651	11.499	9.241	9.241	9.241	8.225	8.225	8.893	8.251	8.225	8.192	8.166	8.475	8.489	8.489	8.534	8.536	8.543	8.505	8.497	8.584	8.598	8.496	8.423	8.524	8.539	8.507	8.457	8.424	8.579	8.805	9.858	8.557	10.93	8.877	11.008	11.119	9.347	9.347	7.876	7.805	8.371	8.384	7.975	8.3	9.951	7.595	8.339
Human	219147_s_at	10.963	11.342	11.303	11.303	11.303	11.023	11.023	10.654	9.761	9.694	9.65	9.663	10.288	10.305	10.305	9.829	9.807	9.779	9.541	9.535	9.756	9.749	9.426	9.572	9.586	9.565	9.547	10.776	11.082	10.933	11.175	10.926	10.627	11.306	10.504	11.336	11.404	12.251	12.251	12.126	12.214	10.673	10.644	10.701	10.837	9.942	10.949	11.35
Human	204479_at	10.982	11.837	8.234	8.234	8.234	8.301	8.301	10.178	9.218	9.244	9.267	9.312	9.753	9.731	9.731	9.287	9.268	9.247	9.109	9.109	9.218	9.213	8.839	8.963	8.912	9.112	9.045	9.371	9.413	10.478	9.975	10.407	9.16	10.972	9.215	11.039	11.117	10.989	10.989	9.178	9.119	9.572	9.558	9.019	9.651	8.871	10.11	10.502
Human	224879_at	11.821	12.864	13.457	13.457	13.457	12.241	12.241	11.588	12.394	12.547	12.571	12.631	11.585	11.623	11.623	11.374	11.374	11.381	11.325	11.296	11.247	11.239	11.242	11.403	11.428	11.446	11.563	11.231	11.195	12.161	11.79	12.01	10.976	12.934	11.99	12.97	13.052	12.148	12.148	11.897	11.889	11.48	11.419	11.587	11.818	11.359	12.04	11.788
Human	205560_at	7.892	7.855	7.051	7.051	7.051	6.93	6.93	7.431	6.98	6.674	6.552	6.495	7.744	7.746	7.746	6.922	6.903	6.889	6.894	6.917	6.946	6.957	6.92	7.066	7.141	6.796	6.93	6.838	6.81	8.223	7.86	7.672	7.52	7.479	7.79	7.467	7.449	7.537	7.537	7.214	7.09	8.199	8.375	8.697	7.221	7.712	7.082	8.386
Human	203224_at	11.489	11.753	11.119	11.119	11.119	10.586	10.586	10.915	10.698	10.817	10.841	10.896	10.045	10.158	10.158	10.965	10.971	11.011	10.908	11.005	10.996	11.026	11.641	10.844	11.201	10.502	11.038	11.299	11.286	11.378	11.322	11.602	10.424	12.945	10.737	13.029	13.162	11.911	11.911	12.265	12.44	10.525	10.462	9.854	10.871	10.542	11.512	11.359
Human	214785_at	8.7	8.848	9.927	9.927	9.927	9.463	9.463	9.183	9.019	9.052	9.04	9.047	8.648	8.72	8.72	8.791	8.803	8.819	8.654	8.7	8.874	8.873	8.96	8.34	8.542	8.461	8.464	9.988	10.388	9.458	9.373	9.278	9.25	9.656	9.538	9.66	9.682	8.769	8.769	10.114	10.231	9.304	9.224	8.084	9.746	10.924	10.081	9.216
Human	220108_at	8.011	7.768	7.532	7.532	7.532	8.184	8.184	8.629	9.089	9.195	9.217	9.246	8.165	8.183	8.183	8.492	8.497	8.454	8.651	8.716	8.828	8.857	8.938	8.614	8.915	8.378	8.226	7.507	7.226	10.533	8.982	8.96	8.65	9.154	8.581	9.176	9.191	9.557	9.557	8.137	8.033	9.121	9.16	9.204	8.905	8.815	9.248	9.382
Human	224863_at	9.711	10.518	8.571	8.571	8.571	9.082	9.082	9.927	8.954	8.83	8.792	8.774	9.917	9.97	9.97	10.025	10.018	9.999	10.099	10.167	10.278	10.274	10.548	9.822	10.27	9.818	9.703	9.865	9.781	10.453	9.815	9.462	9.763	9.579	9.474	9.583	9.581	9.658	9.658	10.477	10.557	9.881	9.934	10.217	9.584	8.874	9.627	9.726
Human	228774_at	9.774	11.417	7.91	7.91	7.91	8.009	8.009	8.934	8.435	8.473	8.495	8.52	8.596	8.633	8.633	8.24	8.248	8.238	8.15	8.132	8.086	8.084	8.041	8.16	8.047	8.227	8.202	8.566	8.763	9.412	9.023	8.94	8.421	9.327	8.215	9.369	9.418	8.675	8.675	9.023	9.067	9.047	9.088	8.431	8.817	10.793	8.716	9.374
Human	223062_s_at	10.868	13.711	6.731	6.731	6.731	6.834	6.834	9.73	7.035	7.015	7.005	6.994	9.152	9.066	9.066	11.849	11.891	11.908	11.944	11.891	11.638	11.613	12.043	12.144	12.101	12.162	12.363	11.073	10.729	8.144	10.093	9.161	9.355	9.057	8.049	9.096	9.163	13.967	13.967	12.442	12.86	9.631	9.45	7.595	10.639	9.728	12.341	8.263
Human	204872_at	11.551	12.87	11.764	11.764	11.764	11.177	11.177	11.153	9.683	9.604	9.61	9.634	10.387	10.375	10.375	11.491	11.537	11.576	11.51	11.574	11.292	11.229	11.037	11.053	10.515	11.241	11.252	11.759	11.965	10.716	10.939	10.181	10.353	10.468	10.425	10.47	10.506	10.118	10.118	11.648	11.739	11.286	11.431	11.665	10.482	11.421	10.667	11.385
Human	214043_at	7.661	7.161	7.217	7.217	7.217	7.445	7.445	9.175	8.393	8.293	8.343	8.39	7.344	7.35	7.35	11.713	11.83	11.954	11.768	11.736	12.152	12.143	11.463	11.331	11.321	11.903	11.777	12.624	12.877	6.673	9.934	9.082	7.648	10.184	7.786	10.276	10.361	9.49	9.49	13.416	13.785	9.245	9.395	10.124	8.411	7.808	8.8	9.778
Human	203221_at	10.436	12.005	11.204	11.204	11.204	10.901	10.901	10.685	10.099	9.965	9.953	9.941	11.119	11.199	11.199	10.641	10.616	10.618	10.721	10.808	10.641	10.692	11.011	10.961	11.129	10.358	10.447	10.465	10.584	11.131	11.27	11.069	10.96	11.815	10.792	11.854	11.9	12.262	12.262	10.206	10.082	11.879	11.983	10.684	11.305	11.115	11.583	10.76
Human	227865_at	9.986	9.102	8.68	8.68	8.68	9.479	9.479	10.198	9.49	9.41	9.357	9.332	9.842	9.849	9.849	10.283	10.296	10.302	10.335	10.384	10.156	10.137	10.293	10.239	10.392	10.133	10.193	10.61	10.673	10.478	10.241	9.954	9.869	10.241	10.007	10.25	10.273	12.246	12.246	10.82	10.918	9.835	9.794	9.601	10.067	9.469	10.427	10.137
Human	234192_s_at	8.461	8.507	12.052	12.052	12.052	11.034	11.034	8.784	9.809	9.937	9.975	10.01	8.047	8.057	8.057	9.32	9.339	9.359	9.011	8.944	8.811	8.787	8.638	9.39	8.763	9.29	9.28	10.448	10.76	8.055	9.185	8.511	9.005	8.525	9.639	8.483	8.5	9.953	9.953	9.837	9.917	9.395	9.204	9.199	10.454	14.37	9.705	8.904
Human	200097_s_at	13.636	14.454	12.626	12.626	12.626	12.098	12.098	13.167	12.483	12.49	12.475	12.492	13.252	13.316	13.316	12.634	12.626	12.596	12.452	12.454	12.355	12.279	12.578	12.383	12.661	12.444	12.765	13.364	13.579	13.589	13.637	13.016	12.864	13.874	12.852	13.913	13.971	13.663	13.663	14.947	15.1	13.537	13.564	13.376	13.388	12.809	13.594	13.74
Human	220475_at	7.864	7.732	8.205	8.205	8.205	8.43	8.43	8.041	8.395	8.413	8.432	8.469	8.778	8.789	8.789	8	7.999	7.998	8.117	8.111	8.14	8.179	8.164	8.201	7.965	8.142	8.014	7.633	7.501	9.583	7.775	8.072	8.536	7.749	8.039	7.738	7.715	7.092	7.092	6.964	6.913	8.13	8.161	7.887	7.957	8.083	8.359	7.481
Human	207152_at	8.051	6.945	8.132	8.132	8.132	9.007	9.007	8.487	9.327	9.409	9.466	9.519	8.495	8.473	8.473	9.323	9.339	9.367	9.439	9.475	9.669	9.702	9.615	9.235	9.404	9.289	9.391	9.331	9.358	8.195	7.911	8.112	8.61	7.704	8.535	7.672	7.624	7.372	7.372	7.323	7.233	8.205	8.197	8.537	8.25	8.567	7.648	7.658
Human	204499_at	8.566	8.106	8.916	8.916	8.916	8.948	8.948	8.684	8.231	8.244	8.243	8.232	7.953	7.931	7.931	9.303	9.303	9.323	9.268	9.28	9.515	9.54	9.319	9.021	9.305	9.219	9.287	9.643	9.778	7.945	8.079	7.795	8.191	7.45	8.315	7.417	7.383	7.738	7.738	8.388	8.44	8.058	8.07	8.086	7.988	7.964	7.604	8.656
Human	220925_at	10.475	11.593	10.241	10.241	10.241	10.742	10.742	9.974	9.739	9.779	9.76	9.785	10.256	10.306	10.306	10.169	10.169	10.159	10.065	10.048	10.023	9.94	10.287	10.05	10.334	10.138	10.498	10.709	10.797	10.785	10.178	10.517	10.227	11.072	9.753	11.122	11.195	10.48	10.48	9.41	9.349	10.135	10.049	10.493	10.609	11.247	10.089	10.284
Human	209274_s_at	12.053	12.655	12.92	12.92	12.92	11.742	11.742	11.38	11.725	11.965	12.048	12.156	10.67	10.767	10.767	10.983	10.983	10.991	10.702	10.708	10.912	10.892	10.65	10.452	10.688	10.675	11.074	11.948	12.209	11.076	11.549	11.133	10.066	12.197	11.157	12.237	12.365	12.206	12.206	12.958	13.133	11.129	11.144	10.477	11.042	10.171	11.814	11.557
Human	242776_at	8.243	8.611	7.328	7.328	7.328	7.095	7.095	8.106	7.537	7.591	7.605	7.612	7.717	7.693	7.693	7.259	7.264	7.265	7.248	7.242	7.119	7.095	7.227	7.332	7.149	7.272	7.071	7.317	7.336	8.76	7.752	7.874	7.747	7.888	7.389	7.907	7.941	8.541	8.541	6.966	6.919	7.8	7.713	7.596	8.284	7.621	8.426	7.848
Human	203139_at	10.741	9.776	8.326	8.326	8.326	8.313	8.313	10.82	9.352	9.268	9.237	9.309	9.464	9.47	9.47	10.343	10.351	10.343	10.589	10.744	10.709	10.72	10.994	10.296	10.627	9.944	10.089	9.701	9.541	11.731	11.274	9.904	10.782	10.275	9.664	10.298	10.331	12.342	12.342	13.526	13.757	10.739	10.836	12.169	10.206	10.117	12.171	12.627
Human	205271_s_at	9.424	9.325	8.723	8.723	8.723	9.715	9.715	9.427	8.885	8.797	8.742	8.695	9.444	9.423	9.423	9.843	9.854	9.872	9.939	9.974	10.014	10.051	9.81	9.931	10.048	9.793	9.921	9.618	9.577	9.774	9.532	9.311	9.572	9.295	9.647	9.282	9.265	9.345	9.345	9.509	9.504	9.841	9.856	9.942	9.755	10.621	9.534	9.324
Human	222431_at	12.326	13.765	9.179	9.179	9.179	9.472	9.472	12.138	11.796	11.791	11.778	11.816	12.471	12.623	12.623	12.52	12.523	12.512	12.465	12.508	12.477	12.437	12.522	12.407	12.654	12.289	12.537	12.901	12.956	11.912	12.96	11.822	11.725	12.615	11.067	12.674	12.719	12.13	12.13	14.647	14.813	13.418	13.509	13.052	12.914	12.367	14.054	12.74
Human	206330_s_at	8.486	8.717	9.498	9.498	9.498	8.953	8.953	8.862	8.909	8.931	8.941	8.938	8.808	8.815	8.815	10.072	10.132	10.207	10.579	10.758	11.158	11.231	11.116	10.493	11.376	9.833	10.095	9.007	8.638	8.878	8.361	8.521	8.849	8.334	8.612	8.323	8.284	8.341	8.341	7.412	7.279	8.396	8.408	8.457	8.332	8.544	7.764	9.12
Human	204170_s_at	11.424	14.833	7.695	7.695	7.695	6.902	6.902	9.35	8.071	8.158	8.221	8.294	8.967	9.017	9.017	7.231	7.21	7.18	7.023	7.013	7.073	7.075	6.828	6.927	6.919	7.064	6.927	7.463	7.59	10.397	10.504	10.911	8.517	12.419	9.25	12.54	12.686	11.043	11.043	10.531	10.749	9.934	9.864	8.36	10.324	13.195	9.773	10.794
Human	218265_at	10.28	9.584	10.11	10.11	10.11	10.665	10.665	10.318	9.349	9.219	9.138	9.092	10.428	10.467	10.467	10.335	10.338	10.33	10.324	10.344	10.303	10.298	10.174	10.214	10.253	10.239	10.398	10.503	10.594	10.395	10.581	10.261	10.688	10.474	10.471	10.474	10.49	10.722	10.722	10.878	10.912	10.631	10.608	11.037	10.759	11.8	9.96	10.751
Human	226068_at	9.55	7.311	7.342	7.342	7.342	8.279	8.279	10.018	7.843	7.718	7.684	7.701	9.536	9.508	9.508	8.457	8.445	8.405	8.421	8.332	8.313	8.356	8.371	8.335	8.514	8.793	8.884	7.637	7.248	10.078	9.939	10.499	9.807	11.126	9.719	11.18	11.24	9.029	9.029	9.914	9.924	9.345	9.339	7.982	9.381	9.721	9.565	10.892
Human	205052_at	10.439	11.117	11.215	11.215	11.215	10.619	10.619	10.337	11.311	11.648	11.745	11.831	10.028	10.108	10.108	10.4	10.376	10.365	10.126	10.051	10.095	10.066	9.905	10.005	9.897	10.438	10.552	10.886	10.947	11.14	10.875	10.809	10.208	11.682	10.512	11.727	11.83	11.854	11.854	12.061	12.218	10.261	10.132	9.736	10.973	9.144	10.48	10.672
Human	203574_at	11.149	11.776	10.341	10.341	10.341	10.523	10.523	10.463	10.75	10.678	10.695	10.779	10.767	10.817	10.817	8.729	8.694	8.626	8.423	8.39	8.474	8.531	7.997	8.526	8.205	8.56	8.362	9.354	9.613	10.325	10.766	10.14	9.346	10.899	10.213	10.925	11.014	11.807	11.807	10.972	10.93	10.556	10.441	10.801	11.194	10.255	11.316	12.021
Human	202277_at	12.673	13.818	10.075	10.075	10.075	9.298	9.298	11.779	11.116	11.184	11.241	11.341	11.694	11.726	11.726	10.808	10.799	10.772	10.578	10.554	10.447	10.414	10.721	10.559	10.664	10.682	10.882	11.186	11.309	12.174	12.335	12.316	10.91	13.597	10.555	13.713	13.861	11.818	11.818	13.041	13.14	12.116	12.172	11.67	11.803	10.694	12.567	12.417
Human	204744_s_at	13.136	14.565	13.361	13.361	13.361	12.518	12.518	11.959	12.098	12.165	12.184	12.248	12.161	12.205	12.205	11.774	11.759	11.763	11.609	11.643	11.698	11.683	11.681	11.599	11.842	11.467	11.625	12.461	12.672	12.37	12.432	12.333	12.082	13.106	12.429	13.132	13.201	12.418	12.418	12.608	12.64	12.408	12.392	12.16	12.499	11.896	13.334	12.524
Human	218244_at	10.82	11.271	10.263	10.263	10.263	9.033	9.033	10.113	9.732	9.763	9.791	9.849	9.815	9.861	9.861	9.337	9.335	9.329	9.147	9.113	8.902	8.882	9.102	9.359	9.097	9.287	9.201	9.621	9.74	10.043	10.461	10.127	9.874	10.689	9.433	10.737	10.794	10.128	10.128	10.863	10.906	10.513	10.591	10.023	10.085	9.533	10.557	10.818
Human	222722_at	6.524	6.013	7.414	7.414	7.414	8.077	8.077	8.543	11.726	11.538	11.469	11.537	10.774	10.933	10.933	7.697	7.544	7.254	7.186	7.16	7.169	7.226	7.151	7.51	7.834	7.292	7.062	7.487	7.59	6.549	9.939	8.792	10.957	8.54	10.19	8.477	8.326	7.501	7.501	8.215	8.014	11.752	11.897	12.8	10.95	9.042	12.254	11.256
Human	205907_s_at	6.501	5.784	6.757	6.757	6.757	7.275	7.275	7.564	10.319	10.439	10.482	10.607	8.886	8.962	8.962	7.676	7.585	7.482	7.484	7.467	7.369	7.362	7.522	7.727	7.688	7.555	7.449	7.124	7.011	6.61	7.824	7.3	8.46	6.546	7.852	6.496	6.391	7.023	7.023	7.388	7.262	8.405	8.43	9.281	8.266	7.571	8.863	8.498
Human	219087_at	7.323	7.282	9.572	9.572	9.572	9.941	9.941	9.251	12.391	12.257	12.278	12.312	10.92	11.016	11.016	7.8	7.717	7.663	7.722	7.679	7.549	7.522	7.874	7.747	7.661	7.904	7.811	7.442	7.33	7.769	10.87	9.597	11.324	9.409	10.937	9.351	9.308	12.504	12.504	11.638	11.677	10.969	11.255	10.144	9.383	7.627	10.495	11.715
Human	206101_at	7.698	6.691	9.494	9.494	9.494	8.975	8.975	8.839	10.558	10.46	10.439	10.494	10.487	10.601	10.601	8.312	8.238	8.092	7.922	7.864	7.837	7.857	8.046	7.782	7.873	8.162	8.22	8.553	8.453	8.629	10.068	8.472	9.202	8.186	9.264	8.145	8.1	11.671	11.671	10.761	10.728	10.482	10.585	11.806	9.912	8.768	11.11	10.911
Human	213154_s_at	11.567	12.02	10.728	10.728	10.728	9.858	9.858	10.57	10.94	11.009	11.042	11.092	10.358	10.211	10.211	9.727	9.713	9.706	9.513	9.528	9.803	9.805	9.661	9.495	9.605	9.454	9.397	10.424	10.721	10.104	10.437	9.779	9.745	9.43	9.494	9.427	9.451	9.797	9.797	11.032	11.067	10.572	10.601	9.895	10.414	9.751	10.465	11.293
Human	227182_at	8.807	8.133	8.463	8.463	8.463	8.33	8.33	8.975	8.244	8.232	8.248	8.245	9.24	9.318	9.318	8.501	8.503	8.483	8.516	8.441	8.269	8.256	8.602	8.527	8.515	8.83	8.817	8.031	7.748	8.225	8.753	8.458	8.433	8.525	8.54	8.524	8.525	10.038	10.038	9.257	9.401	8.668	8.689	9.79	8.549	11.129	8.449	8.271
Human	223398_at	10.928	11.488	11.085	11.085	11.085	10.204	10.204	10.19	9.498	9.372	9.334	9.294	10.35	10.357	10.357	10.205	10.186	10.17	9.996	9.969	10	10.033	9.769	10.082	9.819	10.108	10.023	10.541	10.646	10.812	10.041	10.274	9.891	10.789	10.234	10.811	10.857	10.047	10.047	9.365	9.269	9.994	9.941	10.086	10.285	11.019	10.151	10.481
Human	203045_at	11.241	10.714	9.985	9.985	9.985	10.04	10.04	10.726	10.531	10.529	10.541	10.566	11.26	11.29	11.29	10.273	10.267	10.241	10.238	10.188	10.084	10.109	10.064	10.383	10.182	10.449	10.503	9.798	9.595	10.561	10.464	10.002	10.088	10.156	10.203	10.154	10.159	11.794	11.794	10.883	10.91	10.162	10.084	10.097	10.592	10.619	10.392	11.12
Human	212726_at	10.496	10.247	9.62	9.62	9.62	10.18	10.18	10.299	10.607	10.664	10.69	10.714	10.566	10.672	10.672	10.002	9.997	9.979	9.79	9.75	9.701	9.647	9.734	9.693	9.61	9.954	10.252	10.782	11.079	10.42	10.574	9.803	10.194	9.908	10.11	9.9	9.891	10.279	10.279	11.834	11.919	10.736	10.768	10.635	10.555	9.55	11.001	10.546
Human	219845_at	7.849	7.522	8.78	8.78	8.78	8.24	8.24	7.837	7.746	7.715	7.706	7.664	8.044	7.997	7.997	7.929	7.939	7.961	7.989	7.991	7.903	7.898	7.965	7.969	7.896	7.983	7.884	7.755	7.722	7.378	7.618	8.033	9.326	7.788	8.046	7.778	7.763	7.832	7.832	6.927	6.84	7.579	7.579	7.93	7.578	7.923	7.41	7.481
Human	223073_at	11.797	12.404	9.211	9.211	9.211	9.174	9.174	10.907	10.154	10.211	10.252	10.302	10.442	10.48	10.48	9.651	9.641	9.611	9.483	9.455	9.353	9.354	9.421	9.473	9.225	9.599	9.507	9.753	9.788	11.822	11.22	10.942	9.723	11.818	9.936	11.89	11.991	10.292	10.292	12.412	12.58	11.074	11.148	9.717	10.662	9.309	11.332	11.349
Human	206844_at	7.821	7.977	13.144	13.144	13.144	13.074	13.074	7.963	8.473	8.53	8.572	8.605	7.756	7.62	7.62	7.919	7.924	7.928	8.028	8.03	7.997	8.017	8.091	8.152	7.938	8.018	7.888	7.531	7.422	8.2	7.647	8.09	8.95	7.462	10.655	7.34	7.314	7.596	7.596	7.103	7.052	7.63	7.625	7.855	7.661	8.003	7.106	7.343
Human	209696_at	9.631	7.954	8.399	8.399	8.399	8.466	8.466	10.016	8.525	8.494	8.524	8.531	10.541	10.76	10.76	8.204	8.201	8.2	8.297	8.283	8.202	8.241	8.14	8.444	8.03	8.355	8.231	7.635	7.467	11.958	10.81	10.18	10.341	11.015	10.47	11.036	11.119	15.061	15.061	12.964	13.162	8.739	8.547	8.095	9.803	8.028	9.424	12.981
Human	212848_s_at	10.173	11.303	12.815	12.815	12.815	12.492	12.492	10.416	11.698	11.661	11.62	11.582	10.905	10.852	10.852	10.317	10.277	10.229	10.072	10.049	10.075	10.05	9.985	9.994	9.766	10.168	10.319	10.772	11.008	10.659	11.453	10.825	11.268	10.64	11.726	10.599	10.593	11.898	11.898	11.428	11.342	11.897	11.997	10.883	11.344	9.385	11.61	11.463
Human	205189_s_at	8.997	9.137	8.651	8.651	8.651	9.236	9.236	9.158	9.359	9.403	9.419	9.429	8.766	8.674	8.674	9.167	9.176	9.194	9.183	9.183	9.244	9.303	8.951	9.158	8.863	9.184	9.193	9.374	9.481	8.658	9.093	9.208	9.204	9.35	9.163	9.358	9.348	10.589	10.589	8.745	8.751	8.943	8.984	8.914	8.715	9.508	8.06	8.777
Human	209815_at	8.714	9.953	8.044	8.044	8.044	8.14	8.14	9.667	8.577	8.495	8.481	8.482	8.988	8.993	8.993	10.305	10.226	10.169	9.775	9.769	9.73	9.761	9.252	10.246	9.988	9.798	10.509	11.789	12.307	8.646	10.845	10.477	11.211	11.548	10.059	11.605	11.617	9.501	9.501	11.514	11.556	11.245	11.297	9.529	10.956	10.627	11.101	10.545
Human	228211_at	8.704	9.838	8.009	8.009	8.009	8.122	8.122	8.25	7.438	7.32	7.281	7.269	7.859	7.847	7.847	7.982	7.972	7.97	7.968	7.982	8.052	8.059	8.032	7.901	7.985	7.908	7.865	8.199	8.33	8.036	8.326	8.285	7.795	8.527	7.75	8.556	8.591	8.418	8.418	7.907	7.889	8.4	8.423	8.4	8.275	7.933	8.355	8.705
Human	206985_at	8.119	7.011	7.642	7.642	7.642	8.681	8.681	8.553	8.597	8.582	8.577	8.563	8.074	7.976	7.976	8.944	8.943	8.927	9.028	8.979	8.992	8.971	8.944	8.861	8.729	9.231	9.207	8.086	7.824	9.23	8.13	7.884	8.479	7.502	8.56	7.462	7.413	8.985	8.985	8.067	8.064	8.324	8.246	8.441	8.761	11.599	7.87	7.719
Human	221556_at	9.58	11.705	7.481	7.481	7.481	7.685	7.685	9.231	10.196	10.332	10.419	10.506	9.241	9.343	9.343	9.577	9.582	9.556	9.544	9.481	9.203	9.154	9.376	9.82	9.464	9.808	9.964	8.62	8.29	11.136	9.848	9.704	9.364	10.481	8.597	10.553	10.652	12.119	12.119	10.321	10.301	9.204	9.034	8.734	10.149	9.406	10.592	10.062
Human	227534_at	10.431	11.531	9.18	9.18	9.18	8.756	8.756	9.097	10.055	10.078	10.122	10.182	9.565	9.673	9.673	8.461	8.437	8.388	8.388	8.374	8.255	8.25	8.457	8.415	8.439	8.446	8.31	8.042	7.892	10.355	9.281	8.845	8.973	8.979	8.723	8.989	9.002	10.075	10.075	8.548	8.454	9.288	9.26	9.1	9.443	9.537	9.891	10.82
Human	210074_at	9.411	10.952	8.868	8.868	8.868	9.265	9.265	9.065	8.305	8.212	8.17	8.127	9.748	9.624	9.624	8.995	9.004	9.004	9.083	9.037	8.858	8.782	9.123	9.109	8.943	9.274	9.142	8.386	8.169	9.391	9.659	9.431	8.793	9.492	9.105	9.507	9.525	8.812	8.812	10.647	10.836	9.822	9.839	9.237	9.731	12.03	8.796	8.976
Human	213361_at	10.375	10.116	9.146	9.146	9.146	8.912	8.912	10.139	9.19	9.127	9.123	9.136	9.642	9.656	9.656	9.856	9.847	9.819	9.728	9.683	9.579	9.546	9.568	9.958	9.707	9.914	9.988	9.852	9.797	10.139	10.204	10.441	9.45	11.372	9.607	11.439	11.532	11.044	11.044	9.883	9.863	9.817	9.768	9.223	10.089	11.718	9.89	10.652
Human	203661_s_at	8.832	8.698	12.746	12.746	12.746	12.203	12.203	9.711	12.113	12.321	12.321	12.372	9.359	9.321	9.321	10.067	10.011	9.934	10.016	10.166	10.248	10.285	9.946	9.848	10.404	9.394	9.618	10.473	10.787	8.161	9.427	9.066	9.689	8.671	10.849	8.588	8.556	9.721	9.721	8.27	8.032	10.141	10.323	10.309	9.134	8.645	9.386	9.565
Human	209519_at	6.51	7.898	6.217	6.217	6.217	6.127	6.127	6.195	6.063	6.079	6.094	6.096	6.112	6.113	6.113	6.118	6.119	6.12	6.082	6.087	6.04	6.031	6.169	6.077	6.051	6.06	6.02	6.331	6.428	5.817	6.377	6.516	5.968	6.489	6.149	6.502	6.524	5.88	5.88	6.762	6.811	6.337	6.372	6.247	6.143	5.921	6.301	5.949
Human	205672_at	10.41	10.23	10.606	10.606	10.606	10.197	10.197	9.945	9.184	9.021	8.979	8.972	9.649	9.668	9.668	9.867	9.872	9.88	9.802	9.829	9.795	9.787	9.685	9.872	9.858	9.688	9.768	10.151	10.286	10.261	10.334	10.032	9.834	10.347	9.851	10.366	10.422	11.065	11.065	10.88	10.927	10.083	10.087	10.051	10.064	8.907	10.168	10.645
Human	217839_at	13.179	14.282	12.629	12.629	12.629	11.818	11.818	12.351	12.483	12.537	12.548	12.6	12.607	12.644	12.644	11.903	11.884	11.859	11.746	11.719	11.684	11.661	11.766	11.701	11.772	11.857	12.029	12.227	12.318	12.95	12.864	12.797	12.222	13.751	12.647	13.794	13.873	13.666	13.666	12.9	12.942	12.721	12.715	12.395	12.754	12.302	13.213	12.905
Human	223444_at	8.853	8.459	7.605	7.605	7.605	8.455	8.455	8.736	8.359	8.363	8.394	8.424	8.183	8.188	8.188	8.158	8.155	8.136	7.949	7.915	7.946	7.928	7.885	7.767	7.815	8.091	7.988	8.905	9.163	8.617	8.962	8.243	8.508	8.149	8.206	8.146	8.151	8.327	8.327	10.274	10.437	9.322	9.503	9.261	8.315	7.796	7.708	8.361
Human	223267_at	11.115	12.603	11.915	11.915	11.915	10.689	10.689	10.202	10.718	10.952	11.043	11.151	10.188	10.216	10.216	9.528	9.52	9.524	9.453	9.482	9.722	9.756	9.508	9.346	9.618	9.332	9.299	9.895	10.011	10.718	10.619	10.524	9.315	11.26	10.27	11.297	11.383	11.341	11.341	10.802	10.871	10.445	10.49	9.971	10.197	9.949	10.388	10.676
Human	237577_at	6.992	6.643	7.166	7.166	7.166	7.448	7.448	7.312	6.562	6.42	6.308	6.203	7.63	7.634	7.634	7.381	7.38	7.391	7.338	7.348	7.184	7.142	7.302	7.425	7.388	7.294	7.247	7.643	7.731	7.372	7.333	7.197	8.257	6.797	7.131	6.784	6.751	6.85	6.85	7.079	7.039	7.603	7.626	8.162	7.477	6.945	7.333	7.512
Human	219886_at	7.607	8.1	6.893	6.893	6.893	6.74	6.74	7.126	7.222	7.318	7.38	7.423	6.621	6.619	6.619	7.084	7.095	7.112	6.935	6.914	6.934	6.918	7.012	6.801	6.843	7.022	6.985	7.528	7.654	7.966	6.945	7.064	6.652	7.051	6.599	7.069	7.087	6.275	6.275	7.235	7.293	6.912	6.92	6.558	6.87	6.869	7.719	6.781
Human	217540_at	8.289	10.285	9.115	9.115	9.115	8.557	8.557	7.456	8.347	8.589	8.688	8.796	6.754	6.763	6.763	7.464	7.462	7.476	7.201	7.127	7.077	7.018	7.25	7.114	6.89	7.51	7.485	7.852	7.977	6.193	7.141	6.923	6.496	6.843	7.962	6.8	6.816	7.27	7.27	7.473	7.506	6.903	6.869	6.631	7.091	6.524	7.243	7.866
Human	223218_s_at	12.118	10.933	8.212	8.212	8.212	9.168	9.168	11.551	10.343	10.073	9.959	9.939	12.131	12.064	12.064	8.887	8.851	8.655	8.514	8.435	8.305	8.339	8.278	8.783	8.507	8.847	8.714	8.686	8.691	12.646	12.293	12.115	12.318	12.757	10.994	12.825	12.91	12.74	12.74	12.478	12.529	11.805	11.824	11.068	11.7	8.784	11.044	13.646
Human	239357_at	7.305	6.025	8.247	8.247	8.247	8.058	8.058	7.801	7.651	7.709	7.739	7.768	7.125	7.135	7.135	10.174	10.224	10.339	10.34	10.536	11.338	11.341	9.88	9.524	9.787	9.522	9.271	11.555	12.218	6.374	7.15	7.244	7.284	6.857	7.755	6.823	6.79	8.18	8.18	6.881	6.862	7.198	7.278	7.155	6.755	7.038	6.124	6.49
Human	230286_at	7.343	6.45	7.475	7.475	7.475	7.965	7.965	7.641	8.043	8.053	8.051	8.048	7.436	7.38	7.38	9.139	9.186	9.254	9.09	8.864	8.988	9.019	8.618	9.285	8.943	10.032	10.631	8.779	8.308	6.602	7.253	7.509	7.939	6.941	7.441	6.922	6.857	7.288	7.288	6.747	6.682	7.399	7.419	7.874	7.287	7.855	6.147	6.828
Human	205152_at	6.755	5.841	7.406	7.406	7.406	7.842	7.842	8.146	7.504	7.481	7.413	7.354	6.973	6.946	6.946	12.209	12.326	12.387	12.344	12.318	12.398	12.362	12.08	12.407	12.535	12.453	12.672	12.549	12.596	6.174	7.501	7.062	7.637	6.573	7.529	6.536	6.467	12.896	12.896	7.357	7.348	7.008	6.896	7.075	7.631	8.661	7.9	6.874
Human	201952_at	13.092	14.323	7.635	7.635	7.635	8.261	8.261	12.027	9.937	9.599	9.554	9.609	12.203	12.395	12.395	12.728	12.716	12.682	12.91	12.916	12.61	12.6	12.472	13.134	12.833	12.887	12.884	10.829	10.156	14.57	12.375	11.171	11.642	11.542	9.661	11.614	11.655	12.896	12.896	13.707	13.803	12.084	12.141	11.844	11.767	8.424	12.705	14.152
Human	209682_at	11.047	10.871	9.213	9.213	9.213	9.322	9.322	10.592	10.695	10.593	10.526	10.469	10.67	10.79	10.79	9.671	9.633	9.583	9.166	9.123	9.068	9.055	9.371	9.042	9.052	9.345	9.511	11.573	12.049	11.436	10.736	10.613	10.963	11.127	10.242	11.161	11.19	10.343	10.343	10.093	10.02	11.025	11.069	11.573	10.782	10.436	11.859	11.289
Human	213016_at	11.213	11.39	10.701	10.701	10.701	10.654	10.654	11.63	11.418	11.33	11.301	11.328	11.816	12.017	12.017	11.976	11.972	11.918	11.901	11.846	11.586	11.493	12.18	11.8	11.905	12.129	11.995	11.839	11.652	11.395	11.364	11.236	11.587	11.581	11.025	11.602	11.599	10.771	10.771	10.278	10.078	11.753	11.585	12.854	12.684	12.389	14.615	12.34
Human	226016_at	11.687	11.666	9.334	9.334	9.334	9.029	9.029	11.793	10.398	10.333	10.306	10.349	11.446	11.541	11.541	12.129	12.131	12.122	11.953	11.964	11.945	11.873	11.821	11.664	11.619	11.904	11.709	12.818	13.061	11.176	11.769	11.004	10.571	11.605	10.443	11.649	11.708	11.44	11.44	12.727	12.813	11.555	11.544	11.307	11.616	8.896	12.305	13.248
Human	218100_s_at	11.151	11.607	8.694	8.694	8.694	8.454	8.454	10.336	9.597	9.565	9.536	9.595	9.945	10.022	10.022	9.367	9.359	9.353	9.26	9.22	9.433	9.433	8.913	9.148	9.056	9.429	9.365	9.466	9.398	12.541	11.379	10.945	9.797	11.954	9.13	12.062	12.179	9.618	9.618	12.041	12.158	11.329	11.143	10.615	12.36	13.259	12.252	12.835
Human	213186_at	9.865	10.807	9.956	9.956	9.956	10.047	10.047	9.703	9.776	9.935	9.971	10.055	8.608	8.692	8.692	10.255	10.272	10.299	10.21	10.255	10.371	10.401	10.273	10.164	10.475	10.021	10.341	10.626	10.651	11.517	9.702	9.115	8.723	9.461	8.84	9.484	9.547	8.895	8.895	10.869	11.001	9.809	9.683	9.179	10.507	12.007	10.774	9.816
Human	217147_s_at	7.49	5.754	6.229	6.229	6.229	6.288	6.288	7.386	6.343	6.375	6.385	6.366	6.302	6.285	6.285	6.155	6.157	6.164	6.147	6.146	6.145	6.163	6.168	6.205	6.133	6.155	6.077	6.194	6.204	6.006	6.952	7.181	6.339	7.285	6.229	7.325	7.369	7.525	7.525	7.555	7.667	6.252	6.278	6.108	6.103	5.985	5.769	7.291
Human	204743_at	8.991	8.672	8.627	8.627	8.627	9.503	9.503	9.545	9.377	9.314	9.278	9.253	9.365	9.358	9.358	12.526	12.52	12.568	12.544	12.633	13.06	13.072	12.171	12.298	12.796	12.172	12.757	13.061	13.165	9.072	8.621	8.806	9.839	8.468	9.626	8.424	8.343	7.6	7.6	8.106	8.02	8.883	8.883	9.634	8.882	9.431	7.932	8.705
Human	209583_s_at	8.658	7.664	7.13	7.13	7.13	7.786	7.786	9.845	9.154	8.952	8.892	8.971	10.26	10.472	10.472	11.189	11.198	11.221	11.213	11.29	11.5	11.531	10.964	11.011	11.526	10.889	11.583	11.6	11.681	7.462	9.839	9.292	9.107	9.624	8.317	9.674	9.667	7.487	7.487	9.668	9.54	10.752	10.952	10.379	9.642	7.56	10.719	10.204
Human	220237_at	7.254	7.092	7.111	7.111	7.111	6.501	6.501	7.066	7.054	7.134	7.178	7.221	6.498	6.495	6.495	6.653	6.661	6.661	6.675	6.666	6.677	6.693	6.561	6.666	6.557	6.716	6.601	6.498	6.459	6.704	7.153	6.896	6.55	6.834	6.588	6.843	6.85	6.474	6.474	9.215	9.465	6.788	6.827	6.547	6.568	6.77	6.327	6.571
Human	225241_at	9.574	11.07	9.146	9.146	9.146	9.196	9.196	9.628	11.242	11.088	11.013	11.008	10.878	10.855	10.855	8.874	8.844	8.812	8.822	8.81	8.728	8.725	8.6	8.881	8.652	8.876	9.074	8.571	8.518	10.314	9.807	9.644	11.642	9.422	9.442	9.421	9.324	9.388	9.388	8.534	8.258	10.451	10.486	11.05	10.259	8.954	10.832	10.257
Human	1553395_a_at	8.702	6.623	8.12	8.12	8.12	9.252	9.252	8.938	9.601	9.66	9.684	9.705	8.784	8.712	8.712	8.977	8.97	8.952	9.155	9.14	9.188	9.222	9.138	9.088	9.034	9.219	9.086	8.21	7.876	10.996	8.423	8.744	9.258	8.302	9.206	8.268	8.214	8.701	8.701	7.36	7.215	8.687	8.694	9.036	8.644	9.125	7.98	8.072
Human	225990_at	8.638	8.699	9.725	9.725	9.725	9.42	9.42	9.506	9.851	9.782	9.775	9.8	11.666	11.719	11.719	9.472	9.46	9.395	9.238	9.216	9.121	9.212	9.493	9.641	9.111	9.329	9.329	9.545	9.618	9.441	10.274	9.368	10.035	8.919	10.23	8.869	8.806	8.044	8.044	11.057	11.03	11.316	11.388	11.385	10.913	9.233	11.753	9.821
Human	234995_at	8.369	9.015	6.69	6.69	6.69	6.953	6.953	7.905	7.513	7.487	7.496	7.523	8.186	8.274	8.274	7.058	7.047	7.009	7.069	7.069	7.089	7.137	7.032	7.123	6.986	7.068	6.982	6.805	6.663	9.384	8.824	8.36	7.64	8.665	7.245	8.719	8.768	7.301	7.301	10.825	11.033	8.862	8.941	8.202	8.424	8.265	8.987	8.184
Human	201972_at	13.633	13.853	11.239	11.239	11.239	10.616	10.616	12.831	10.911	10.949	10.956	10.991	12.098	12.14	12.14	12.879	12.878	12.904	12.781	12.832	13.278	13.311	13.042	12.722	13.373	12.57	12.964	13.618	13.759	12.972	12.874	12.325	11.416	13.245	11.195	13.323	13.43	13.336	13.336	14.833	15.128	12.236	12.238	11.039	12.223	11.388	12.643	13.251
Human	226912_at	8.325	8.419	7.518	7.518	7.518	7.923	7.923	8.655	7.109	6.97	6.894	6.822	8.761	8.796	8.796	8.544	8.563	8.607	8.903	9.139	9.385	9.394	9.388	8.687	9.203	7.916	7.92	8.534	8.693	9.617	9.078	9.488	8.841	10.282	8.306	10.357	10.438	9.336	9.336	10.098	10.281	8.433	8.358	7.929	8.85	10.669	8.162	8.445
Human	211625_s_at	6.788	6.164	7.138	7.138	7.138	7.147	7.147	6.907	7.482	7.534	7.571	7.601	6.844	6.815	6.815	7.039	7.036	7.031	7.092	7.093	7.113	7.141	7.058	7.045	7.021	7.091	7.23	6.855	6.795	6.822	6.749	6.946	7.009	6.57	7.09	6.551	6.53	6.516	6.516	6.528	6.501	6.782	6.785	7.011	6.763	7.033	6.453	6.596
Human	222709_at	9.12	8.564	7.987	7.987	7.987	8.875	8.875	9.029	8.599	8.519	8.481	8.459	8.948	8.958	8.958	9.195	9.194	9.192	9.204	9.201	9.311	9.35	9.053	9.171	9.145	9.214	9.251	8.866	8.776	9.135	9.002	8.903	8.797	8.957	8.684	8.967	8.967	8.848	8.848	9.119	9.121	8.993	9.017	8.948	8.865	8.84	9.177	9.215
Human	212399_s_at	11.052	11.553	10.11	10.11	10.11	9.721	9.721	10.99	10.902	10.79	10.79	10.818	11.606	11.698	11.698	10.469	10.436	10.389	10.42	10.476	10.527	10.519	10.441	10.558	10.567	10.19	10.404	10.209	10.222	11.629	11.619	10.966	11.067	11.391	10.372	11.43	11.454	10.532	10.532	12.981	13.096	11.75	11.866	12.102	11.102	11.034	11.225	11.741
Human	226815_at	8.827	10.126	8.058	8.058	8.058	9.094	9.094	8.449	8.566	8.526	8.495	8.457	8.768	8.778	8.778	8.783	8.772	8.75	8.932	8.939	8.911	8.913	8.981	8.921	8.999	8.901	9	8.374	8.202	8.728	8.438	8.629	8.926	8.478	8.841	8.464	8.445	8.453	8.453	7.776	7.703	8.629	8.65	9.02	8.513	8.821	8.262	8.261
Human	210247_at	8.181	7.738	8.228	8.228	8.228	9.037	9.037	8.849	9.115	9.131	9.144	9.14	8.947	8.957	8.957	10.461	10.418	10.447	10.494	10.604	10.977	11.069	10.897	10.752	11.962	10.037	10.222	11.091	11.221	7.887	8.001	7.961	8.867	7.324	8.842	7.266	7.18	7.444	7.444	7.508	7.442	8.451	8.427	8.9	8.587	9.714	8.287	7.776
Human	206243_at	8.049	9.308	9.654	9.654	9.654	9.081	9.081	8.241	10.391	10.507	10.591	10.673	9.291	9.334	9.334	8.823	8.752	8.708	8.297	8.236	8.167	8.171	8.258	8.433	8.218	8.554	8.35	10.65	11.34	9.2	7.782	8.414	8.217	8.38	8.808	8.364	8.367	7.05	7.05	7.097	6.957	7.732	7.613	7.87	8.394	7.846	7.086	7.714
Human	244581_at	6.854	6.374	7.194	7.194	7.194	7.308	7.308	7.168	7.096	7.071	7.05	7.037	7.341	7.375	7.375	7.126	7.12	7.114	7.097	7.104	7.074	7.052	7.221	7.017	7.158	7.066	7.028	7.402	7.513	7.429	7.242	7.072	7.241	6.747	7.394	6.722	6.696	7.047	7.047	7.713	7.75	7.32	7.277	7.804	7.555	6.919	8.617	6.94
Human	204471_at	7.107	7.929	6.509	6.509	6.509	6.689	6.689	7.722	7.397	7.33	7.328	7.352	6.602	6.557	6.557	12.227	12.217	12.321	12.27	12.285	13.15	13.196	12.404	11.401	13.2	12.206	13.441	12.949	13.176	5.838	6.649	6.856	7.058	6.539	7.382	6.507	6.444	5.998	5.998	7.028	7.06	6.568	6.551	6.752	6.663	6.631	5.876	6.279
Human	214460_at	7.912	7.831	7.742	7.742	7.742	8.122	8.122	8.496	7.955	7.911	7.881	7.804	7.79	7.728	7.728	10.176	10.198	10.267	10.174	10.18	10.17	10.107	10.304	10.495	9.969	10.151	10.222	10.209	10.244	8.23	7.857	7.675	8.677	7.3	8.106	7.269	7.217	7.365	7.365	7.409	7.314	8.094	7.952	8.29	8.881	8.231	7.884	8.511
Human	228375_at	6.872	6.109	7.904	7.904	7.904	8.217	8.217	7.767	7.781	7.852	7.859	7.873	6.907	6.868	6.868	10.031	10.022	9.97	10.103	10.066	9.881	9.856	9.941	10.086	10.067	10.258	10.377	8.458	7.877	6.611	7.579	7.049	7.582	6.627	7.705	6.586	6.515	6.284	6.284	10.628	10.963	7.336	7.348	8.984	7.266	9.592	6.63	6.407
Human	210064_s_at	8.642	7.188	7.426	7.426	7.426	7.866	7.866	7.977	8.061	8.062	8.029	8.031	7.299	7.24	7.24	7.714	7.714	7.693	7.786	7.775	7.79	7.813	7.803	7.686	7.739	7.832	7.723	7.43	7.338	11.721	7.876	7.776	7.831	7.116	7.735	7.092	7.045	7.319	7.319	8.621	8.582	7.854	7.962	7.491	7.254	7.64	6.865	7.556
Human	212876_at	10.471	10.672	10.327	10.327	10.327	9.806	9.806	10.044	9.553	9.524	9.5	9.471	9.766	9.78	9.78	9.5	9.502	9.504	9.558	9.57	9.551	9.545	9.379	9.615	9.532	9.511	9.504	9.1	8.977	11.213	10.654	10.456	9.868	11.075	9.767	11.125	11.19	10.448	10.448	12.33	12.529	10.271	10.361	9.898	9.773	9.306	10.272	10.195
Human	241374_at	7.879	8.206	7.968	7.968	7.968	7.59	7.59	7.829	8.134	8.188	8.215	8.242	8.08	8.129	8.129	7.567	7.565	7.575	7.6	7.618	7.59	7.596	7.574	7.691	7.554	7.525	7.363	7.509	7.502	8.219	7.902	7.762	7.83	7.737	7.743	7.737	7.722	7.248	7.248	8.077	8.111	8.039	8.098	8.076	7.712	7.184	8.394	8.024
Human	222681_at	9.948	10.134	7.838	7.838	7.838	8.112	8.112	9.406	8.907	8.903	8.94	8.997	9.431	9.506	9.506	8.836	8.818	8.793	8.732	8.747	8.92	8.923	8.596	8.616	8.598	8.67	8.69	9.102	9.193	9.214	9.726	9.423	8.956	9.866	8.732	9.909	9.948	9.861	9.861	10.03	10.074	9.753	9.846	9.462	9.241	8.099	9.944	9.912
Human	223004_s_at	12.205	13.284	13.483	13.483	13.483	12.664	12.664	11.726	12.312	12.47	12.488	12.527	11.853	11.929	11.929	11.412	11.407	11.389	11.258	11.186	11.065	11.033	11.113	11.431	11.156	11.555	11.754	11.308	11.219	12.011	12.147	11.994	11.398	12.743	11.999	12.771	12.848	12.542	12.542	12.767	12.835	11.883	11.851	11.59	12.06	11.925	12.214	12.241
Human	1554519_at	7.72	6.292	7.158	7.158	7.158	8.232	8.232	7.893	8.274	8.278	8.286	8.287	7.762	7.731	7.731	8.053	8.051	8.041	8.207	8.199	8.228	8.227	8.264	8.127	8.241	8.242	8.183	7.522	7.304	7.447	7.715	7.683	8.202	7.253	7.895	7.228	7.165	7.919	7.919	7.188	7.148	7.646	7.673	7.972	7.496	8.125	6.624	8.565
Human	238505_at	8.402	7.581	8.094	8.094	8.094	8.99	8.99	8.661	9.907	10.064	10.111	10.143	8.695	8.721	8.721	8.815	8.799	8.774	8.945	8.916	9.018	9.02	9.076	8.827	8.998	9.067	8.831	8.186	7.898	9.245	8.156	8.227	9.005	7.81	9.02	7.764	7.681	8.737	8.737	7.18	7.067	8.24	8.203	8.544	8.448	8.468	8.303	8.653
Human	219584_at	7.673	6.377	9.118	9.118	9.118	8.088	8.088	8.438	8.714	8.715	8.754	8.783	7.609	7.568	7.568	8.054	8.059	8.051	7.991	7.946	7.855	7.895	7.808	8.083	7.802	8.18	7.825	7.483	7.312	9.567	9.096	7.753	8.347	7.441	8.276	7.409	7.385	12.047	12.047	10.607	10.756	8.631	8.497	8.103	9.374	8.508	12.697	9.982
Human	207202_s_at	7.299	6.952	7.431	7.431	7.431	8.077	8.077	7.854	7.785	7.735	7.727	7.717	7.427	7.389	7.389	7.751	7.75	7.742	7.838	7.828	7.834	7.831	7.72	7.839	7.901	7.882	7.924	7.37	7.216	7.309	8.358	9.586	7.785	10.946	9.383	11.006	11.115	12.217	12.217	7.365	7.363	7.446	7.474	7.86	7.291	7.66	6.955	6.887
Human	226183_at	9.871	10.334	10.055	10.055	10.055	9.926	9.926	9.895	10.483	10.694	10.775	10.863	9.589	9.653	9.653	10.444	10.432	10.45	10.306	10.35	10.645	10.651	10.571	10.146	10.65	10.123	10.255	11.125	11.274	9.867	9.74	9.318	8.913	9.648	9.426	9.657	9.681	9.313	9.313	10.776	10.891	9.613	9.636	9.077	9.484	8.656	10.68	10.062
Human	205221_at	8.14	6.389	7.735	7.735	7.735	7.579	7.579	8.508	7.3	7.267	7.267	7.271	8.102	8.125	8.125	7.301	7.301	7.298	7.328	7.325	7.258	7.246	7.28	7.355	7.246	7.342	7.34	7.247	7.241	8.205	9.664	9.144	8.029	10.238	7.871	10.329	10.476	14.409	14.409	12.288	12.742	8.721	8.606	7.441	9.355	7.374	9.398	7.327
Human	226089_at	8.895	10.831	7.636	7.636	7.636	7.386	7.386	7.926	8.2	8.363	8.454	8.539	7.735	7.821	7.821	7.315	7.31	7.304	7.189	7.162	7.091	7.094	7.192	7.239	7.212	7.304	7.129	7.474	7.551	8.282	8.28	8.507	7.246	9.133	7.733	9.187	9.284	9.662	9.662	8.86	8.983	7.719	7.636	7.414	8.18	8.322	8.929	7.738
Human	205930_at	10.489	12.177	10.095	10.095	10.095	9.009	9.009	9.7	9.213	9.306	9.358	9.421	9.283	9.357	9.357	8.893	8.891	8.887	8.752	8.765	8.934	8.989	8.763	8.515	8.579	8.7	8.655	9.245	9.363	9.258	9.968	9.821	8.871	10.496	9.053	10.551	10.619	10.353	10.353	10.507	10.595	9.758	9.781	9.12	9.629	9.82	9.978	10.002
Human	202957_at	11.136	7.797	7.949	7.949	7.949	8.017	8.017	11.123	10.017	10.031	10.073	10.149	10.303	10.389	10.389	9.163	9.125	9.035	9.015	8.894	8.86	8.874	9.073	9.049	9.235	9.522	9.535	8.029	7.487	11.911	10.275	10.247	10.536	10.707	9.55	10.751	10.78	12.201	12.201	9.591	9.487	9.57	9.587	9.105	9.474	8.196	10.07	12.115
Human	201056_at	10.072	10.46	9.792	9.792	9.792	8.924	8.924	10.055	10.027	10.018	10.039	10.084	10.33	10.379	10.379	9.739	9.743	9.749	9.602	9.628	9.614	9.631	9.472	9.801	9.813	9.492	9.611	10.224	10.398	11.126	10.201	10.131	9.732	10.705	9.472	10.752	10.815	10.464	10.464	9.903	9.846	10.196	10.103	9.956	10.707	9.288	11.628	10.618
Human	211707_s_at	10.205	10.128	8.945	8.945	8.945	9.339	9.339	9.913	9.787	9.806	9.813	9.833	9.947	9.957	9.957	9.639	9.631	9.61	9.564	9.556	9.719	9.745	9.515	9.447	9.576	9.599	9.622	9.771	9.832	11.294	9.742	9.818	9.965	9.89	9.858	9.892	9.897	9.148	9.148	9.158	9.068	10.043	9.972	10.222	10.438	11.228	10.477	9.804
Human	219551_at	9.094	8.283	7.786	7.786	7.786	7.589	7.589	8.802	8.42	8.527	8.587	8.641	8.189	8.282	8.282	7.893	7.893	7.887	7.844	7.823	7.828	7.862	7.948	7.98	7.936	7.931	7.91	7.758	7.686	8.968	9.147	9.43	8.586	10.245	8.303	10.319	10.386	9.03	9.03	11.214	11.495	7.903	7.616	7.501	9.493	8.143	8.828	9.449
Human	240159_at	7.148	5.869	7.058	7.058	7.058	7.19	7.19	7.854	8.043	8.187	8.249	8.289	6.991	7.045	7.045	7.488	7.499	7.516	7.624	7.658	7.872	7.95	7.657	7.571	7.785	7.484	7.418	7.179	6.969	9.361	7.512	7.321	8.167	6.781	7.099	6.769	6.729	6.187	6.187	8.153	8.191	7.76	7.565	6.872	8.844	6.882	10.448	7.237
Human	235583_at	8.085	6.523	7.274	7.274	7.274	8.284	8.284	8.513	7.788	7.736	7.716	7.692	8.658	8.719	8.719	7.962	7.954	7.941	8.08	8.077	8.137	8.195	8.027	8.012	7.987	8.095	7.999	7.524	7.34	10.686	9.005	9.662	8.041	10.541	8.257	10.628	10.734	7.956	7.956	9.045	9.066	8.606	8.456	7.776	9.437	7.878	10.627	9.142
Human	205685_at	8.814	7.135	8.574	8.574	8.574	8.428	8.428	8.669	8.627	8.666	8.691	8.702	8.263	8.259	8.259	8.485	8.487	8.482	8.476	8.455	8.432	8.46	8.23	8.575	8.382	8.565	8.357	8.187	8.068	8.248	8.242	8.462	8.155	8.461	8.29	8.467	8.479	9.437	9.437	7.174	7.101	7.855	7.849	8.022	7.887	8.12	7.33	9.493
Human	242745_at	7.551	7.153	7.617	7.617	7.617	7.555	7.555	7.438	8.313	8.484	8.586	8.655	7.28	7.291	7.291	7.363	7.373	7.396	7.358	7.368	7.35	7.376	7.264	7.411	7.19	7.316	7.168	7.107	7.068	7.402	7.157	7.681	7.144	7.826	7.23	7.849	7.869	6.941	6.941	6.844	6.834	7.015	7.017	7.039	7.003	7.048	7.079	6.816
Human	235244_at	8.843	10.772	9.366	9.366	9.366	8.559	8.559	8.585	8.611	8.7	8.736	8.747	8.231	8.238	8.238	8.118	8.123	8.121	8.098	8.119	8.079	8.085	8.066	8.158	7.967	8.011	7.95	8.033	8.008	8.986	9.225	8.917	8.075	9.311	8.511	9.342	9.4	10.148	10.148	11.431	11.731	8.569	8.594	8.536	8.433	8.2	9.553	8.438
Human	202056_at	10.717	11.37	12.757	12.757	12.757	11.554	11.554	9.932	10.576	10.719	10.796	10.884	9.271	9.302	9.302	9.558	9.554	9.556	9.401	9.452	9.57	9.59	9.474	9.43	9.654	9.189	9.018	10.365	10.684	9.857	9.979	9.814	9.006	10.399	10.07	10.411	10.492	10.854	10.854	10.066	10.092	9.765	9.735	9.447	9.933	8.923	10.704	10.362
Human	223220_s_at	10.743	9.539	9.674	9.674	9.674	9.207	9.207	10.473	9.528	9.538	9.541	9.547	10.109	10.224	10.224	8.877	8.851	8.784	8.785	8.76	8.664	8.653	8.636	8.897	8.738	8.885	8.889	8.34	8.132	11.575	10.762	10.259	10	10.722	9.61	10.764	10.83	12.581	12.581	11.137	11.21	10.366	10.382	9.888	10.277	8.476	10.698	11.553
Human	225415_at	11.727	10.885	10.14	10.14	10.14	9.8	9.8	11.391	10.562	10.504	10.506	10.516	11.29	11.395	11.395	9.284	9.228	9.117	9.19	9.112	9.021	9.024	9.107	9.249	9.175	9.516	9.494	8.177	7.747	12.385	11.833	11.566	11.4	12.35	10.673	12.414	12.467	13.25	13.25	11.801	11.825	11.506	11.562	11.241	11.2	9.062	11.335	12.621
Human	219284_at	9.928	9.415	10.326	10.326	10.326	10.134	10.134	9.689	8.658	8.605	8.567	8.557	9.378	9.382	9.382	8.862	8.857	8.836	8.769	8.722	8.75	8.763	8.779	8.714	8.612	8.962	9.039	8.541	8.36	9.481	9.487	8.992	8.977	8.934	9.203	8.924	8.929	9.443	9.443	10.011	10.073	9.519	9.51	9.154	9.569	10.624	9.221	9.961
Human	226026_at	10.924	11.377	11.089	11.089	11.089	10.546	10.546	10.318	10.375	10.537	10.582	10.66	10.068	10.082	10.082	9.365	9.356	9.326	9.321	9.297	9.279	9.256	9.519	9.37	9.409	9.423	9.464	8.773	8.523	11.248	10.66	10.666	9.214	11.331	9.871	11.387	11.509	10.795	10.795	12.06	12.226	9.946	9.88	8.927	10.314	9.411	10.216	10.816
Human	203857_s_at	10.49	11.746	8.6	8.6	8.6	8.965	8.965	9.869	9.796	9.657	9.669	9.714	10.572	10.62	10.62	8.384	8.336	8.289	8.387	8.383	8.398	8.424	8.371	8.359	8.244	8.404	8.453	7.83	7.685	10.243	10.847	10.904	11.277	11.75	10.398	11.802	11.853	13.134	13.134	9.499	9.353	10.695	10.559	10.552	11.451	10.866	11.246	11.502
Human	212640_at	11.523	12.46	8.875	8.875	8.875	9.118	9.118	10.97	9.988	9.904	9.871	9.912	11.429	11.415	11.415	11.114	11.125	11.14	11.083	11.176	10.765	10.749	10.873	11.143	10.775	10.696	10.551	11.433	11.69	10.475	11.769	11.49	10.232	12.563	10.064	12.658	12.766	12.698	12.698	13.03	13.231	11.301	11.229	9.966	11.703	10.791	11.35	11.596
Human	208510_s_at	8.716	9.428	7.691	7.691	7.691	8.239	8.239	8.423	8.467	8.412	8.388	8.385	9.367	9.405	9.405	7.743	7.736	7.739	7.817	7.826	7.819	7.832	7.854	7.851	7.852	7.778	7.732	7.616	7.582	8.537	9.345	10.433	8.778	12.074	8.445	12.212	12.362	9.615	9.615	8.942	8.856	8.111	8.123	9.543	8.046	8.252	6.911	10.63
Human	218071_s_at	10.789	11.387	10.525	10.525	10.525	10.052	10.052	10.174	10.374	10.48	10.541	10.592	9.809	9.833	9.833	9.718	9.716	9.719	9.562	9.543	9.643	9.652	9.252	9.511	9.239	9.641	9.592	10.196	10.423	10.289	10.38	10.149	9.432	10.715	9.869	10.747	10.824	10.438	10.438	11.223	11.327	10.142	10.142	9.777	10.139	10.258	10.466	10.512
Human	201244_s_at	12.003	12.627	12.968	12.968	12.968	12.287	12.287	11.435	11.833	11.875	11.863	11.881	11.666	11.69	11.69	10.643	10.634	10.617	10.494	10.511	10.553	10.568	10.442	10.394	10.459	10.424	10.727	11.307	11.583	11.613	11.522	11.267	11.42	11.58	11.754	11.573	11.604	11.894	11.894	11.83	11.836	11.449	11.453	11.806	11.425	10.942	11.204	11.731
Human	213547_at	8.756	10.456	14.049	14.049	14.049	12.887	12.887	9.199	11.321	11.501	11.515	11.529	8.547	8.524	8.524	9.879	9.873	9.886	9.896	9.971	10.285	10.342	9.721	9.805	10.064	9.585	9.903	9.958	10.016	8.639	9.471	8.525	8.871	7.93	10.589	7.828	7.781	8.696	8.696	11.299	11.468	9.659	9.652	9.642	9.701	11.17	9.884	9.348
Human	224823_at	9.813	14.202	9.543	9.543	9.543	9.15	9.15	11.41	11.31	10.885	10.877	10.95	13.367	13.552	13.552	10.954	10.979	10.977	10.789	10.653	10.387	10.285	10.531	10.955	10.236	11.353	10.89	9.886	9.375	8.096	13.313	12.266	13.406	13.448	12.848	13.471	13.474	13.32	13.32	13.984	13.908	13.783	13.691	12.911	14.293	11.562	15.204	13.653
Human	227750_at	9.278	8.855	10.873	10.873	10.873	11.114	11.114	9.934	11.06	11.085	11.138	11.15	9.69	9.658	9.658	9.711	9.729	9.73	9.904	9.949	9.937	10.008	9.849	9.947	9.848	9.715	9.624	8.714	8.378	10.167	10.555	11.092	10.553	11.824	10.974	11.857	11.944	11.285	11.285	10.956	11.022	10.042	10.07	9.637	9.889	10.119	10.359	9.742
Human	202707_at	7.208	7.074	7.046	7.046	7.046	7.206	7.206	7.19	7.896	8.012	8.09	8.155	7.047	7.037	7.037	7.152	7.152	7.155	7.221	7.226	7.315	7.364	7.232	7.187	7.13	7.198	7.114	6.882	6.817	6.818	7.095	7.252	7.072	7.041	7.174	7.036	7.018	7.168	7.168	7.194	7.223	7.04	7.055	7.03	6.955	7.052	6.517	6.687
Human	201124_at	8.781	10.2	8.51	8.51	8.51	8.819	8.819	9.014	9.733	9.716	9.74	9.749	9.768	9.776	9.776	8.962	8.95	8.911	8.925	8.891	8.935	8.96	8.971	8.875	8.824	9.068	9.079	8.833	8.747	8.842	9.547	8.739	8.986	8.619	8.975	8.605	8.585	10.284	10.284	10.715	10.832	9.576	9.653	9.158	9.151	8.375	9.041	9.478
Human	218687_s_at	8.378	6.853	9.109	9.109	9.109	8.939	8.939	8.967	8.377	8.291	8.253	8.205	8.872	8.892	8.892	8.667	8.667	8.674	8.856	8.87	8.838	8.796	8.783	8.869	9.006	8.798	8.745	8.209	8.029	10.642	9.578	11.36	9.156	13.235	9.541	13.376	13.55	8.301	8.301	9.857	9.98	8.647	8.738	8.91	8.144	8.31	7.405	8.302
Human	228545_at	10.877	10.159	10.985	10.985	10.985	10.628	10.628	11.227	10.285	10.158	10.09	10.041	11.035	11.134	11.134	10.932	10.941	10.96	10.957	11.069	11.215	11.234	10.991	10.817	10.877	10.49	10.554	11.51	11.786	11.189	11.087	10.908	11.064	11.418	9.937	11.475	11.511	10.835	10.835	11.34	11.365	11.143	11.128	11.591	11.227	10.136	11.981	11.194
Human	212652_s_at	10.77	11.412	10.544	10.544	10.544	10.681	10.681	10.495	10.184	10.251	10.291	10.349	10.252	10.373	10.373	10.098	10.091	10.061	9.909	9.874	10.009	9.997	10.079	9.639	9.908	10.057	10.126	10.463	10.54	11.383	11.181	11.076	10.133	12.153	10.565	12.214	12.323	11.838	11.838	12.324	12.507	10.599	10.572	10.196	10.749	10.158	10.917	11.236
Human	218304_s_at	10.711	11.708	12.656	12.656	12.656	11.975	11.975	10.23	9.601	9.712	9.766	9.855	9.264	9.293	9.293	9.543	9.56	9.551	9.411	9.395	9.165	9.185	9.217	9.865	9.365	9.475	9.436	9.583	9.645	9.949	10.366	10.023	8.677	10.763	9.969	10.793	10.892	11.353	11.353	11.054	11.202	9.884	9.89	9.182	9.853	10.064	10.525	11.117
Human	231015_at	8.987	9.327	11.619	11.619	11.619	10.986	10.986	9.928	11.277	11.387	11.408	11.401	9.67	9.636	9.636	10.897	10.903	10.903	10.983	10.988	10.898	10.929	10.862	11.121	10.956	10.961	11.109	10.337	10.172	9.629	9.885	9.017	10.714	8.322	10.14	8.252	8.184	12.431	12.431	10.143	10.145	9.865	9.809	11.217	10.179	9.895	10.145	10.179
Human	237894_at	7.967	7.258	7.864	7.864	7.864	8.239	8.239	7.851	8.015	8.004	8.018	8.025	8.015	7.963	7.963	8.005	8.008	8.01	8.071	8.085	8.034	8.037	8.025	8.05	7.924	8.012	8.002	7.722	7.666	7.481	7.606	7.72	7.917	7.441	7.94	7.422	7.395	7.308	7.308	7.109	7.053	7.828	7.763	7.851	8.187	9.708	7.975	7.514
Human	224462_s_at	9.571	10.617	9.283	9.283	9.283	8.531	8.531	9.025	8.742	8.752	8.774	8.788	9.032	9.014	9.014	9.333	9.328	9.348	9.364	9.425	9.46	9.473	9.96	9.536	9.801	9.11	9.427	9.175	9.187	9.769	9.006	8.916	8.493	9.079	8.654	9.095	9.134	9.264	9.264	8.73	8.708	8.931	8.88	9.117	9.212	10.459	9.342	9.656
Human	221537_at	10.067	10.197	10.657	10.657	10.657	9.853	9.853	9.664	9.736	9.736	9.747	9.745	9.779	9.781	9.781	9.597	9.601	9.615	9.653	9.692	9.761	9.774	9.644	9.697	9.785	9.492	9.578	9.557	9.573	10.021	9.407	9.618	9.601	9.833	9.603	9.842	9.858	9.756	9.756	8.309	8.18	9.536	9.56	9.626	9.404	9.538	9.403	9.732
Human	218855_at	9.73	10.33	9.588	9.588	9.588	8.556	8.556	9.032	9.044	9.034	9.041	9.051	9.44	9.435	9.435	8.712	8.711	8.712	8.66	8.68	8.732	8.751	8.594	8.739	8.738	8.572	8.66	8.817	8.914	9.224	8.963	9.041	9.011	9.166	8.937	9.174	9.199	9.998	9.998	7.485	7.302	9.146	9.139	9.341	9.184	8.945	9.18	9.53
Human	202107_s_at	10.635	12.715	9.554	9.554	9.554	9.722	9.722	9.532	9.449	9.515	9.538	9.575	10.215	10.281	10.281	8.885	8.876	8.859	8.83	8.833	8.995	9.024	8.842	8.597	8.724	8.816	8.927	9.23	9.351	9.963	9.815	10.419	9.391	10.999	9.839	11.043	11.093	9.834	9.834	8.496	8.417	9.911	9.914	9.72	9.899	10.611	9.648	9.75
Human	219152_at	7.35	8.193	7.629	7.629	7.629	8.109	8.109	7.711	6.737	6.552	6.463	6.378	8.093	8.105	8.105	8.927	8.943	8.98	8.831	8.826	8.936	8.914	9.023	8.844	8.97	8.85	9.203	9.29	9.373	6.933	7.57	7.968	7.905	8.016	7.926	8.02	8.024	7.241	7.241	7.104	7.055	7.647	7.597	7.836	7.924	8.727	6.649	7.17
Human	226442_at	8.563	8.283	9.273	9.273	9.273	8.711	8.711	9.031	8.774	8.717	8.714	8.711	8.867	8.858	8.858	8.826	8.813	8.816	8.815	8.869	8.854	8.806	8.915	8.648	8.882	8.593	8.621	9.339	9.607	8.783	8.259	8.273	8.717	8.164	8.811	8.139	8.118	8.78	8.78	7.46	7.346	8.378	8.39	8.763	8.312	8.001	7.939	8.599
Human	225102_at	11.054	11.708	11.483	11.483	11.483	10.629	10.629	10.906	11.673	11.673	11.725	11.747	11.392	11.373	11.373	11.179	11.184	11.219	11.243	11.317	11.607	11.661	11.012	11.177	11.073	10.931	10.699	11.416	11.747	11.192	11.495	11.691	10.521	12.558	11.093	12.614	12.692	12.696	12.696	11.484	11.489	10.766	10.791	8.995	10.63	9.269	10.868	12.414
Human	217716_s_at	12.257	13.618	11.056	11.056	11.056	10.781	10.781	11.466	10.869	10.734	10.71	10.712	11.887	11.925	11.925	10.643	10.624	10.6	10.53	10.492	10.372	10.386	10.605	10.757	10.482	10.687	10.648	10.516	10.518	11.953	11.875	11.912	11.863	12.691	11.651	12.731	12.796	12.5	12.5	11.238	11.204	11.887	11.885	11.611	11.896	11.038	12.066	12.194
Human	201614_s_at	10.699	12.716	9.583	9.583	9.583	9.002	9.002	9.715	9.734	9.877	9.927	10.013	9.757	9.797	9.797	8.878	8.87	8.864	8.759	8.738	8.62	8.624	8.79	8.819	8.712	8.847	9.025	9.032	9.037	10.908	9.889	9.844	8.778	10.414	9.224	10.459	10.526	9.95	9.95	9.776	9.812	9.918	9.928	9.181	9.865	10.289	10.457	10.022
Human	227540_at	9.843	10.014	10.317	10.317	10.317	9.787	9.787	9.648	9.957	9.987	10.013	10.02	9.754	9.723	9.723	9.521	9.519	9.516	9.553	9.549	9.532	9.548	9.399	9.678	9.604	9.572	9.595	9.379	9.375	9.531	9.451	9.545	9.472	9.718	9.811	9.714	9.72	10.764	10.764	8.416	8.289	9.531	9.458	9.567	9.94	10.376	9.838	9.528
Human	209710_at	9.331	10.43	9.365	9.365	9.365	9.038	9.038	9.448	9.503	9.552	9.56	9.542	9.381	9.412	9.412	8.713	8.723	8.751	8.729	8.69	8.6	8.59	8.601	8.76	8.671	8.89	8.789	8.448	8.318	8.624	10.134	9.247	9.525	9.403	9.437	9.402	9.393	9.044	9.044	10.505	10.44	10.659	10.617	8.501	10.89	8.648	10.862	10.991
Human	211961_s_at	12.794	13.064	12.748	12.748	12.748	12.348	12.348	12.473	12.376	12.41	12.427	12.477	12.228	12.281	12.281	12.341	12.33	12.309	12.282	12.265	12.296	12.314	12.361	12.366	12.398	12.357	12.498	12.145	12.09	12.155	12.538	12.145	11.785	12.917	12.137	12.947	12.999	12.518	12.518	13.43	13.538	12.37	12.417	12.297	12.104	11.305	12.47	12.849
Human	224160_s_at	10.444	11.762	10.643	10.643	10.643	10.306	10.306	10.194	10.545	10.583	10.58	10.597	10.957	10.971	10.971	10.064	10.054	10.051	10.048	10.03	10.149	10.161	10.07	9.946	10.213	10.125	10.442	10.084	10.009	10.683	10.482	10.244	10.381	10.367	10.386	10.367	10.375	11.079	11.079	10.706	10.72	10.476	10.47	10.163	10.511	10.502	10.606	10.423
Human	225632_s_at	9.646	9.113	8.782	8.782	8.782	8.951	8.951	9.422	8.737	8.617	8.564	8.514	9.629	9.732	9.732	9.076	9.089	9.099	9.207	9.238	9.211	9.211	9.278	9.145	9.301	9.075	9.107	9.108	9.113	9.733	9.296	9.351	9.707	9.55	9.306	9.56	9.557	10.486	10.486	8.821	8.719	9.046	8.991	9.581	9.348	9.336	9.184	9.778
Human	227731_at	10.577	10.381	10.786	10.786	10.786	10.98	10.98	10.483	10.533	10.516	10.498	10.512	10.73	10.814	10.814	10.158	10.133	10.095	10.051	10.046	10.25	10.257	10.146	9.797	10.116	10.071	10.252	10.381	10.424	10.164	10.663	10.074	10.161	10.17	10.452	10.159	10.159	11.197	11.197	11.341	11.395	10.689	10.768	11.056	10.249	9.674	10.166	10.828
Human	217749_at	10.703	12.309	9.888	9.888	9.888	9.392	9.392	10.346	10.219	10.159	10.127	10.125	10.773	10.87	10.87	10.348	10.338	10.331	10.252	10.245	10.219	10.193	10.365	10.353	10.559	10.283	10.443	10.537	10.56	11.057	10.733	10.679	10.578	11.176	10.527	11.201	11.242	10.838	10.838	11.04	11.062	10.795	10.75	10.91	11.049	10.163	11.274	10.218
Human	201678_s_at	10.909	11.361	10.282	10.282	10.282	10.21	10.21	10.166	9.92	9.919	9.907	9.921	10.196	10.23	10.23	9.747	9.745	9.751	9.701	9.742	9.747	9.765	9.485	9.662	9.648	9.533	9.789	10.017	10.083	9.968	10.4	10.428	9.728	10.994	10.171	11.026	11.085	11.173	11.173	10.46	10.482	10.146	10.112	9.905	10.338	10.954	10.333	10.512
Human	220744_s_at	9.921	10.198	8.838	8.838	8.838	9.015	9.015	9.744	9.606	9.54	9.52	9.538	10.48	10.54	10.54	9.845	9.844	9.86	9.983	10.086	10.074	10.073	9.885	9.904	10.154	9.554	9.856	9.861	9.935	10.736	9.825	9.528	9.623	9.744	9.148	9.766	9.772	10.086	10.086	9.341	9.279	10.16	10.079	10.51	10.604	13.118	10.716	10.057
Human	206455_s_at	9.105	8.765	9.121	9.121	9.121	8.887	8.887	9.018	9.805	9.966	10.056	10.122	8.964	9.007	9.007	8.878	8.884	8.897	8.948	8.962	9.083	9.139	8.889	8.858	8.779	8.889	8.764	8.447	8.307	9.389	8.49	8.896	8.744	8.897	8.683	8.905	8.9	8.618	8.618	7.281	7.158	8.529	8.489	8.493	8.748	8.649	8.968	8.877
Human	38671_at	10.618	11.935	9.659	9.659	9.659	10.148	10.148	10.701	11.077	10.955	10.903	10.867	11.563	11.594	11.594	10.991	10.953	10.887	11.013	10.97	11.136	11.121	10.642	11.154	11.125	11.196	11.165	9.894	9.502	9.076	10.824	10.049	11.455	9.882	10.796	9.847	9.774	10.87	10.87	10.342	10.215	11.259	11.408	11.122	10.436	10.348	10.108	12.08
Human	213349_at	9.797	9.732	10.82	10.82	10.82	10.426	10.426	9.344	9.173	9.223	9.193	9.166	9.255	9.27	9.27	9.278	9.289	9.294	9.203	9.18	9.192	9.187	9.203	9.229	9.11	9.298	9.208	9.557	9.642	9.685	9.568	9.174	8.914	9.085	9.436	9.071	9.082	10.587	10.587	9.724	9.748	9.729	9.751	8.956	9.61	9.913	9.733	9.234
Human	206622_at	8.511	8.203	8.226	8.226	8.226	9.178	9.178	8.67	9.465	9.505	9.532	9.558	8.889	8.855	8.855	9.114	9.117	9.11	9.225	9.21	9.233	9.252	9.105	9.187	9.204	9.29	9.493	8.804	8.556	8.689	8.376	8.464	9.057	8.084	9.056	8.047	7.997	8.019	8.019	7.059	6.921	9.181	9.259	9.288	8.75	8.931	8.367	7.743
Human	212740_at	10.804	11.089	10.46	10.46	10.46	9.671	9.671	10.021	9.895	9.967	9.991	10.034	10.225	10.32	10.32	9.652	9.651	9.637	9.485	9.482	9.504	9.516	9.277	9.449	9.486	9.498	9.671	9.954	10.046	10.574	10.287	10.079	9.324	10.598	9.673	10.634	10.692	11.304	11.304	10.165	10.144	10.164	10.118	9.837	10.42	10.101	10.842	10.697
Human	209935_at	10.073	11.269	8.204	8.204	8.204	7.606	7.606	9.138	8.9	9.051	9.143	9.241	7.896	7.915	7.915	9.783	9.75	9.718	9.652	9.613	9.905	9.946	9.942	9.277	9.708	9.812	9.785	10.068	10.177	8.41	9.1	8.57	7.647	8.998	7.876	9.041	9.121	8.916	8.916	10.145	10.346	8.875	8.77	7.674	9.457	7.606	8.501	9.818
Human	235054_at	8.96	9.275	9.211	9.211	9.211	9.007	9.007	9.369	10.48	10.634	10.741	10.826	8.995	9.065	9.065	9.992	9.994	9.989	9.979	9.878	9.907	9.904	10.029	10.091	9.837	10.399	10.46	9.305	8.994	9.75	9.128	9.307	8.944	9.727	9.234	9.746	9.778	10.579	10.579	9.093	9.072	8.687	8.598	9.211	9.18	8.713	9.693	9.122
Human	208787_at	13.048	14.722	13.269	13.269	13.269	12.659	12.659	12.042	11.866	11.944	11.961	12.034	12.401	12.471	12.471	11.353	11.347	11.337	11.229	11.192	11.105	11.095	11.247	11.32	11.319	11.381	11.486	11.659	11.739	12.805	12.683	12.872	11.821	14.018	12.638	14.07	14.172	13.131	13.131	12.371	12.365	12.564	12.515	12.272	12.837	12.679	13.412	12.693
Human	228796_at	7.176	7.605	6.976	6.976	6.976	7.083	7.083	7.341	9.109	9.376	9.525	9.548	6.764	6.735	6.735	8.515	8.454	8.457	8.956	8.915	9.527	9.526	10.301	8.432	9.06	9.123	9.028	6.907	6.657	6.318	7.111	6.874	6.884	6.588	7.057	6.57	6.545	6.37	6.37	7.699	7.675	7.348	6.986	6.617	9.351	6.978	6.64	6.695
Human	237030_at	7.822	6.977	7.393	7.393	7.393	8.238	8.238	8.371	8.047	8.049	8.063	8.064	7.978	7.865	7.865	7.902	7.899	7.896	8.026	8.026	8.032	8.05	7.968	7.949	7.919	8.027	7.922	7.373	7.199	8.034	8.367	8.437	7.958	8.344	8.231	8.349	8.374	7.11	7.11	9.041	9.126	8.441	8.192	8.315	9.825	7.916	8.282	7.867
Human	235432_at	8.926	10.007	8.739	8.739	8.739	8.375	8.375	8.954	8.677	8.546	8.545	8.539	9.366	9.43	9.43	8.518	8.496	8.44	8.353	8.297	7.975	7.901	8.267	8.473	8.03	8.589	8.669	8.392	8.34	8.641	9.4	8.483	9.454	8.328	8.761	8.312	8.271	8.502	8.502	9.418	9.396	10.085	10.129	10.621	9.841	8.531	10.423	10.201
Human	222579_at	10.073	11.073	9.918	9.918	9.918	10.081	10.081	9.659	9.75	9.864	9.891	9.936	9.39	9.413	9.413	9.307	9.319	9.325	9.165	9.175	9.254	9.236	9.139	9.122	9.17	9.124	8.955	10.072	10.33	9.998	10.15	10.136	9.605	10.783	9.741	10.823	10.909	10.972	10.972	10.558	10.635	9.711	9.633	9.527	10.144	8.581	10.952	10.426
Human	223523_at	7.29	6.672	8.723	8.723	8.723	8.988	8.988	7.463	7.422	7.379	7.318	7.312	7.253	7.272	7.272	8.749	8.779	8.827	8.728	8.694	9.37	9.489	9.095	8.571	9.426	8.869	9.006	9.841	10.082	7.036	7.222	7.022	6.994	6.628	7.796	6.583	6.551	6.248	6.248	6.82	6.776	7.201	7.208	6.946	7.162	6.963	7.682	8.919
Human	212316_at	9.301	9.523	8.74	8.74	8.74	8.388	8.388	9.118	8.508	8.548	8.576	8.598	9.044	9.086	9.086	8.537	8.548	8.56	8.495	8.491	8.496	8.513	8.366	8.453	8.388	8.512	8.596	8.83	8.979	9.068	8.881	8.759	8.95	8.749	8.787	8.748	8.756	9.575	9.575	9.009	9.086	8.724	8.714	8.39	8.783	9.102	9.226	9.045
Human	227679_at	9.145	9.368	10.4	10.4	10.4	10.502	10.502	9.618	10.268	10.283	10.27	10.259	9.719	9.774	9.774	11.359	11.37	11.388	11.518	11.478	11.377	11.326	11.454	11.439	11.337	11.685	11.842	10.194	9.78	9.335	9.382	9.663	9.494	9.893	9.949	9.891	9.897	9.074	9.074	8.921	8.852	9.319	9.302	9.846	9.41	9.033	9.244	9.666
Human	203886_s_at	8.558	9.948	10.392	10.392	10.392	9.729	9.729	9.131	10.587	10.414	10.322	10.32	10.952	10.988	10.988	8.703	8.634	8.569	8.687	8.702	8.606	8.58	8.784	8.748	8.934	8.624	8.626	8.114	8.005	8.157	9.406	9.031	10.257	8.542	9.941	8.488	8.364	8.959	8.959	8.504	8.273	9.922	9.894	8.687	10.076	11.111	9.117	10.289
Human	217795_s_at	11.78	12.597	11.141	11.141	11.141	10.906	10.906	11.218	12.013	11.948	11.947	12	12.188	12.243	12.243	10.59	10.562	10.53	10.565	10.574	10.637	10.686	10.586	10.522	10.559	10.531	10.691	10.35	10.28	10.681	11.476	10.991	11.359	11.042	11.384	11.029	11.007	10.89	10.89	11.387	11.274	11.836	11.943	12.219	11.243	10.295	11.21	12.11
Human	209375_at	11.127	11.267	10.485	10.485	10.485	10.104	10.104	10.893	10.545	10.48	10.457	10.445	11.379	11.455	11.455	10.781	10.773	10.753	10.786	10.764	10.812	10.837	10.736	10.659	10.653	10.878	11.168	10.507	10.415	10.93	10.785	10.541	11.092	10.684	10.656	10.685	10.686	11.33	11.33	10.181	10.068	11.028	11.008	11.473	11.141	10.78	11.067	11.137
Human	202209_at	12.248	13.861	12.97	12.97	12.97	11.677	11.677	11.473	11.834	11.906	11.897	11.941	11.804	11.837	11.837	11.114	11.113	11.099	10.971	10.978	10.742	10.699	11.016	11.169	11.225	10.94	10.979	11.503	11.636	11.86	12.342	11.994	11.211	12.958	11.96	12.996	13.08	12.956	12.956	13.379	13.501	11.991	11.958	11.727	12.171	12.398	12.244	12.497
Human	207399_at	7.61	7.779	7.768	7.768	7.768	7.53	7.53	7.402	7.851	7.889	7.946	7.987	7.318	7.255	7.255	7.329	7.328	7.33	7.341	7.343	7.298	7.291	7.265	7.432	7.308	7.332	7.248	7.235	7.194	7.128	7.284	7.53	7.365	7.447	7.615	7.441	7.439	7.39	7.39	6.834	6.797	7.279	7.298	7.416	7.171	7.356	6.854	7.211
Human	202633_at	10.945	11.905	9.365	9.365	9.365	8.741	8.741	9.844	9.095	9.144	9.168	9.214	9.683	9.79	9.79	8.995	8.992	8.995	8.838	8.879	9.066	9.056	8.918	8.71	8.935	8.669	8.707	9.633	9.921	10.235	10.151	10.219	9.296	10.991	9.123	11.063	11.156	10.394	10.394	10.182	10.222	9.912	9.886	9.24	10.052	11.05	9.946	10.489
Human	203400_s_at	7.679	6.681	6.976	6.976	6.976	7.42	7.42	9.298	7.365	7.169	7.081	7.069	9.896	10.026	10.026	14.132	14.293	14.376	14.166	13.879	13.625	13.399	14.308	13.99	13.209	15.362	15.255	13.683	13.1	10.434	8.287	7.71	7.787	6.781	7.261	6.763	6.726	17.245	17.245	7.105	6.981	7.578	7.316	7.384	9.031	11.234	7.279	7.788
Human	225259_at	8.919	8.809	8.509	8.509	8.509	8.585	8.585	9.03	9.84	10.011	10.058	10.101	8.465	8.447	8.447	10.345	10.328	10.347	10.314	10.315	10.625	10.627	10.423	10.434	10.76	10.31	10.45	9.94	9.738	8.768	8.452	8.635	8.71	8.519	8.688	8.513	8.503	8.667	8.667	7.727	7.644	8.516	8.511	8.473	8.547	8.512	8.365	8.628
Human	204368_at	8.315	7.999	8.416	8.416	8.416	8.889	8.889	9.479	10.255	10.277	10.29	10.328	9.637	9.665	9.665	8.643	8.614	8.579	8.693	8.674	8.784	8.827	8.736	8.706	8.629	8.769	8.663	8.008	7.826	10.541	10.346	10.442	10.817	10.988	10.262	11.016	11.037	8.793	8.793	11.039	11.046	9.585	9.566	8.57	9.69	8.109	9.842	12.401
Human	202853_s_at	11.242	12.782	11.267	11.267	11.267	10.749	10.749	10.696	10.7	10.583	10.532	10.523	11.5	11.56	11.56	9.615	9.585	9.517	9.356	9.325	9.211	9.141	9.538	9.365	9.451	9.488	9.542	9.844	9.903	10.81	11.633	10.921	11.093	11.318	11.072	11.328	11.356	11.213	11.213	12.837	12.926	11.877	11.908	12.41	11.701	11.846	11.526	11.362
Human	210115_at	8.774	11.154	7.075	7.075	7.075	7.882	7.882	8.109	8.221	8.151	8.149	8.175	8.744	8.79	8.79	8.057	8.049	8.038	8.078	8.118	8.087	8.087	8.098	8.065	8.282	7.911	8.085	7.908	7.907	9.044	8.357	8.312	7.94	8.418	8.065	8.431	8.459	8.834	8.834	7.774	7.718	8.61	8.477	8.072	9.349	12.67	8.434	8.192
Human	203002_at	9.689	12.831	10.067	10.067	10.067	9.173	9.173	9.905	11.522	11.525	11.543	11.572	11.707	11.807	11.807	10.867	10.849	10.835	10.791	10.72	10.837	10.783	10.626	10.565	10.293	11.087	11.116	10.501	10.369	11.012	10.812	9.848	10.661	9.534	10.278	9.506	9.482	10.89	10.89	11.609	11.644	11.006	11.045	10.893	10.793	8.817	11.466	11.541
Human	219242_at	10.566	11.142	11.282	11.282	11.282	9.75	9.75	9.928	9.842	9.892	9.9	9.962	9.257	9.305	9.305	8.856	8.855	8.847	8.627	8.578	8.572	8.552	8.597	8.649	8.468	8.83	8.557	9.417	9.554	9.985	10.133	9.996	8.953	10.714	9.373	10.765	10.847	10.804	10.804	10.565	10.622	9.767	9.66	9.302	10.358	11.283	10.96	10.568
Human	244572_at	7.857	6.676	9.578	9.578	9.578	9.501	9.501	7.799	8.566	8.668	8.772	8.79	8.341	8.261	8.261	7.981	7.99	7.993	8.061	8.091	8.276	8.335	7.998	7.831	7.855	7.937	8.06	8.07	8.066	7.585	7.673	7.865	7.844	7.274	8.178	7.24	7.213	7.399	7.399	7.577	7.591	7.821	7.799	7.784	7.943	7.449	7.591	7.059
Human	230425_at	7.502	8.861	8.569	8.569	8.569	7.91	7.91	7.515	6.849	6.645	6.6	6.552	8.003	8.072	8.072	8.779	8.82	8.906	8.797	9	9.043	9.105	8.946	8.239	8.643	7.954	8.188	10.625	11.303	7.238	7.171	7.072	7.593	6.486	7.38	6.452	6.409	7.672	7.672	7.057	6.995	7.378	7.245	7.093	8.117	9.631	8.212	6.645
Human	209632_at	7.822	10.261	12.728	12.728	12.728	11.327	11.327	8.194	10.113	10.404	10.45	10.508	8.508	8.47	8.47	8.107	8.109	8.1	8.119	8.077	7.969	7.91	8.225	8.099	7.972	8.294	8.244	7.535	7.333	8.157	9.385	8.992	8.383	9.187	9.363	9.18	9.239	6.582	6.582	11.911	12.258	9.219	9.26	8.13	8.988	8.344	10.474	9.269
Human	212694_s_at	10.758	12.161	11.321	11.321	11.321	10.974	10.974	10.378	11.05	11.255	11.275	11.321	10.485	10.545	10.545	9.975	9.977	9.97	9.94	9.875	9.852	9.779	9.982	9.972	9.87	10.215	10.155	9.401	9.161	10.935	10.742	10.732	9.776	11.526	10.613	11.561	11.648	13.654	13.654	11.691	11.838	9.829	9.725	9.399	10.407	11.312	9.829	10.39
Human	202293_at	10.114	11.594	9.835	9.835	9.835	8.696	8.696	9.253	9.47	9.561	9.644	9.749	9.023	9.081	9.081	8.054	8.041	8.015	7.76	7.738	7.756	7.752	7.675	7.685	7.472	7.85	7.868	9.1	9.475	9.702	9.825	9.719	8.483	10.516	9.15	10.568	10.661	9.741	9.741	10.1	10.14	9.798	9.849	9.41	9.516	8.776	10.38	9.86
Human	211063_s_at	11.393	11.49	10.783	10.783	10.783	10.018	10.018	10.413	9.764	9.776	9.785	9.821	10.356	10.379	10.379	9.183	9.165	9.134	8.819	8.771	8.682	8.678	8.696	8.991	8.669	9.017	8.876	10.174	10.445	11.366	11.104	10.953	9.626	11.821	9.966	11.892	12	11.209	11.209	11.978	12.108	10.777	10.791	9.859	10.697	9.772	10.961	11.226
Human	239785_at	8.635	9.167	8.732	8.732	8.732	8.579	8.579	8.378	8.936	8.961	8.988	9.007	8.767	8.772	8.772	8.44	8.445	8.453	8.45	8.441	8.289	8.277	8.4	8.515	8.492	8.486	8.393	8.448	8.418	9.901	8.432	8.285	9.058	7.875	8.771	7.841	7.808	8.09	8.09	7.553	7.454	8.839	8.915	8.945	8.423	8.209	9.164	8.973
Human	221131_at	7.533	7.453	7.617	7.617	7.617	8.335	8.335	7.709	7.984	7.933	7.915	7.875	7.769	7.699	7.699	8.216	8.213	8.199	8.262	8.23	8.177	8.167	8.305	8.225	8.126	8.394	8.217	7.737	7.554	6.99	7.557	7.871	9.64	7.365	8.644	7.316	7.271	7.164	7.164	6.9	6.813	7.729	7.749	8.22	7.619	8.139	6.679	7.38
Human	225185_at	10.116	11.58	11.374	11.374	11.374	10.972	10.972	10.291	11.982	12.043	12.026	12.047	10.992	11.036	11.036	12.034	12.023	12.015	12.006	12.016	11.96	12.01	11.709	12.567	12.162	11.967	12.22	11.501	11.335	9.045	10.214	8.979	10.044	8.513	10.472	8.439	8.358	9.674	9.674	11.739	11.849	10.392	10.425	11.222	10.209	9.846	10.612	11.094
Human	219036_at	8.966	10.114	8.486	8.486	8.486	8.45	8.45	8.914	9.073	9.189	9.242	9.302	8.702	8.815	8.815	8.662	8.674	8.679	8.611	8.622	8.66	8.704	8.55	8.636	8.56	8.566	8.435	8.788	8.813	9.935	9.815	9.67	8.585	10.541	8.829	10.607	10.69	11.036	11.036	9.685	9.758	9.704	9.694	8.75	9.762	9.69	10.216	9.911
Human	231734_at	8	7.452	8.729	8.729	8.729	8.865	8.865	8.231	7.964	7.844	7.816	7.769	8.286	8.187	8.187	8.316	8.321	8.333	8.37	8.374	8.247	8.243	8.455	8.367	8.107	8.352	8.29	7.984	7.909	7.854	8.183	8.674	8.182	8.971	11.826	8.862	8.859	7.86	7.86	7.826	7.825	7.898	7.917	8.207	7.793	8.148	7.269	8.469
Human	203423_at	9.069	9.278	9.122	9.122	9.122	8.609	8.609	9.988	9.509	9.43	9.351	9.368	10.734	10.824	10.824	10.084	10.126	10.128	9.946	9.827	9.505	9.425	10	9.909	9.671	10.44	10.616	10.161	10.041	11.038	10.789	9.38	9.579	9.48	10.138	9.455	9.423	12.423	12.423	9.947	9.905	12.171	12.53	14.203	10.181	10.691	10.865	10.331
Human	228090_at	8.518	8.629	10.515	10.515	10.515	9.045	9.045	8.569	9.006	9.156	9.211	9.291	8.589	8.597	8.597	8.006	8.01	8.012	7.948	7.95	7.926	7.943	8.008	7.922	7.841	7.939	7.962	8	8.039	8.682	9.174	9.036	8.003	9.576	8.812	9.605	9.679	9.411	9.411	10.57	10.784	8.835	8.839	8.849	8.815	9.01	9.03	8.526
Human	229929_at	8.332	7.96	9.289	9.289	9.289	9.006	9.006	8.506	8.978	9.015	9.022	9.013	8.63	8.662	8.662	8.786	8.793	8.787	8.856	8.859	8.948	8.948	8.837	8.64	8.863	8.841	8.904	8.401	8.227	8.266	8.212	8.457	8.736	8.272	8.848	8.25	8.225	8.239	8.239	7.736	7.686	8.234	8.254	8.592	8.126	9.567	7.319	8.147
Human	226925_at	10.087	10.993	7.707	7.707	7.707	8.381	8.381	10.066	10.402	10.464	10.528	10.611	10.304	10.48	10.48	9.766	9.769	9.737	9.908	9.994	10.256	10.27	9.9	9.453	10.001	9.547	9.648	9.667	9.696	10.03	10.364	9.829	9.402	10.562	9.388	10.607	10.646	10.142	10.142	10.801	10.789	10.719	10.593	10.522	11.415	10.591	13.553	10.214
Human	230669_at	11.221	10.743	9.48	9.48	9.48	9.26	9.26	11.277	9.846	9.729	9.666	9.628	11.425	11.511	11.511	10.508	10.485	10.479	10.398	10.48	10.768	10.774	10.402	10.451	10.541	10.057	10.262	11.154	11.487	11.144	10.732	10.817	11.216	11.278	9.482	11.346	11.374	10.122	10.122	9.417	9.236	11.098	11.1	11.1	11.083	10.352	11.621	11.557
Human	218286_s_at	11.534	13.105	11.592	11.592	11.592	11.682	11.682	10.554	10.132	10.035	9.996	9.986	10.805	10.823	10.823	10.145	10.121	10.096	10.048	10.055	9.852	9.837	9.961	10.063	10.087	10.02	10.091	10.113	10.135	11.362	11.085	11.072	10.376	11.743	11.197	11.764	11.833	11.241	11.241	11.241	11.265	11.035	10.98	10.876	11.341	11.576	10.783	10.963
Human	208836_at	13.947	14.765	10.91	10.91	10.91	11.084	11.084	12.776	11.664	11.511	11.453	11.452	12.622	12.51	12.51	12.32	12.302	12.259	12.077	12.045	12.208	12.187	11.816	11.975	12.019	12.211	12.488	13.029	13.222	13.842	13.231	13.645	12.085	15.006	12.036	15.119	15.261	11.536	11.536	13.144	13.118	13.062	13.068	12.23	13.026	12.925	12.379	13.865
Human	203588_s_at	10.06	11.582	10.002	10.002	10.002	9.65	9.65	9.682	10.08	10.212	10.276	10.348	9.542	9.588	9.588	8.933	8.916	8.898	8.831	8.788	8.729	8.729	8.832	8.897	8.771	9.011	9.043	8.788	8.743	10.567	10.027	9.69	8.953	10.144	9.673	10.162	10.218	10.286	10.286	11.534	11.707	9.734	9.622	9.363	10.36	12.16	10.001	9.578
Human	225814_at	11.371	10.8	11.376	11.376	11.376	10.473	10.473	10.778	10.047	10.097	10.158	10.233	10.378	10.423	10.423	9.215	9.218	9.219	8.997	9.038	9	9.041	8.773	8.926	8.608	8.826	8.71	10.247	10.695	11.013	11.218	10.459	9.492	11.34	9.914	11.394	11.505	11.493	11.493	13.103	13.356	10.901	10.919	10.067	10.805	9.685	11.6	11.388
Human	212058_at	11.949	13.285	10.79	10.79	10.79	10.083	10.083	11.067	10.731	10.717	10.717	10.754	10.73	10.814	10.814	10.49	10.489	10.461	10.278	10.267	10.149	10.095	10.282	10.283	10.201	10.322	10.237	10.963	11.122	11.378	11.379	11.021	10.984	11.669	10.587	11.711	11.782	11.376	11.376	11.634	11.65	11.468	11.45	11.475	11.567	11.47	12.013	11.674
Human	227791_at	9.433	8.511	8.667	8.667	8.667	9.416	9.416	9.805	9.332	9.143	9.083	9.068	9.733	9.694	9.694	10.24	10.217	10.169	10.181	10.095	9.975	9.938	10.112	10.347	10.095	10.54	10.476	9.256	8.912	8.956	9.789	9.648	10.068	9.569	9.914	9.556	9.526	10.664	10.664	9.5	9.4	9.621	9.521	10.121	10.173	9.264	9.798	10.472
Human	228754_at	12.23	12.636	10.875	10.875	10.875	9.686	9.686	11.253	11.087	11.373	11.413	11.522	10.392	10.408	10.408	9.513	9.552	9.597	9.406	9.356	9.316	9.309	9.488	9.038	8.957	9.614	9.584	10.013	10.175	13.694	11.033	9.623	10.063	9.347	10.614	9.299	9.306	9.361	9.361	13.46	13.75	11.158	11.452	11.851	9.533	8.27	9.596	12.024
Human	225559_at	10.167	9.912	9.967	9.967	9.967	9.855	9.855	9.948	9.847	9.844	9.85	9.848	10.01	10.02	10.02	9.855	9.856	9.863	9.833	9.835	9.905	9.926	9.672	9.83	9.766	9.824	9.941	9.931	9.978	10.337	9.878	9.949	10.187	10.149	9.8	10.163	10.172	9.972	9.972	9.803	9.782	9.856	9.85	10.085	9.889	9.647	9.916	9.807
Human	224873_s_at	8.063	8	8.564	8.564	8.564	7.73	7.73	8.52	8.622	8.73	8.728	8.738	7.977	7.946	7.946	8.178	8.186	8.192	8.129	8.175	8.316	8.327	7.972	8.033	8.281	7.937	8.11	8.692	8.896	8.526	8.972	8.288	8.263	8.392	8.384	8.392	8.415	8.714	8.714	11.507	11.766	8.729	8.78	8.388	8.447	8.697	8.492	8.208
Human	226581_at	11.026	11.442	11.313	11.313	11.313	9.993	9.993	10.664	10.869	10.87	10.916	10.992	10.778	10.828	10.828	11.129	11.148	11.175	11.067	11.1	11.182	11.185	10.992	11.016	11.207	10.928	11.144	11.609	11.801	10.293	10.724	10.326	10.151	10.768	10.066	10.794	10.838	11.118	11.118	10.505	10.441	10.801	10.783	10.926	10.902	10.173	11.534	11.527
Human	226464_at	11.378	12.07	9.808	9.808	9.808	9.254	9.254	10.755	9.808	9.729	9.688	9.739	10.518	10.535	10.535	10.34	10.363	10.383	10.05	10.039	10.125	10.056	9.764	10.019	9.736	10.099	10.203	11.797	12.247	11.01	11.082	10.712	9.885	11.428	9.886	11.487	11.578	11.223	11.223	11.02	10.993	11.194	11.277	11.362	10.734	9.536	10.835	11.667
Human	202620_s_at	9.947	12.834	7.56	7.56	7.56	7.48	7.48	9.382	10.036	9.83	9.812	9.88	9.464	9.504	9.504	8.808	8.813	8.758	8.646	8.65	8.474	8.507	8.617	9.036	8.627	8.626	8.532	8.514	8.367	10.358	11.164	11.109	9.866	12.744	8.882	12.891	13.069	12.326	12.326	12.437	12.595	10.58	10.702	10.811	9.9	8.52	10.543	10.618
Human	236711_at	6.679	6.162	6.905	6.905	6.905	6.789	6.789	6.882	6.668	6.665	6.681	6.686	6.719	6.705	6.705	7.154	7.167	7.194	6.867	6.843	6.822	6.819	6.818	6.83	6.777	6.963	6.973	9.137	9.865	6.549	6.59	6.733	6.545	6.554	6.512	6.556	6.555	6.255	6.255	6.644	6.658	6.528	6.558	6.688	6.367	6.491	5.898	6.551
Human	206373_at	7.536	8.213	9.927	9.927	9.927	9.785	9.785	7.976	7.04	6.945	6.911	6.855	7.604	7.528	7.528	11.392	11.392	11.337	10.736	10.518	10.229	10.169	10.352	10.427	9.929	11.644	11.788	14.935	16.205	6.69	7.147	7.161	7.336	6.734	7.763	6.694	6.648	8.307	8.307	6.909	6.893	7.11	7.074	7.411	7.309	7.519	7.889	6.816
Human	205509_at	7.242	6.219	7.719	7.719	7.719	8.446	8.446	7.837	8.183	8.197	8.204	8.207	9.496	9.656	9.656	8.065	8.07	8.065	8.18	8.154	8.191	8.216	8.294	8.118	8.093	8.288	8.19	7.504	7.264	7.387	7.534	8.137	8.055	8.097	9.773	8.033	8.018	6.89	6.89	7.08	7.038	7.53	7.493	7.861	7.735	8.171	6.906	7.04
Human	205624_at	8.258	7.351	7.65	7.65	7.65	8.521	8.521	9.296	9.827	9.861	9.917	9.987	10.257	10.306	10.306	8.306	8.278	8.258	8.438	8.445	8.549	8.579	8.468	8.483	8.438	8.405	8.351	7.722	7.459	8.545	10.098	10.844	11.233	11.76	10.121	11.823	11.901	9.166	9.166	8.076	7.807	9.583	9.474	8.394	10.183	8.79	10.691	12.995
Human	211275_s_at	12.632	13.67	15.089	15.089	15.089	14.614	14.614	12.25	12.98	13.041	13.068	13.117	11.504	11.568	11.568	11.276	11.246	11.208	10.936	10.908	10.947	10.996	10.999	11.083	10.895	11.053	11.217	11.633	11.694	12.048	12.128	11.943	11.64	12.355	12.799	12.338	12.396	11.359	11.359	12.574	12.58	12.037	11.924	12.03	12.665	14.049	12.564	12.748
Human	202983_at	10.645	12.271	10.461	10.461	10.461	10.069	10.069	10.576	10.858	11.033	11.076	11.144	10.071	10.218	10.218	10.618	10.629	10.623	10.321	10.272	10.343	10.33	10.21	9.971	9.943	10.526	10.621	11.777	12.089	10.233	10.827	9.907	9.941	10.311	9.94	10.325	10.355	11.368	11.368	12.405	12.556	10.803	10.765	10.722	11.016	12.078	10.889	10.778
Human	227253_at	7.841	6.773	6.673	6.673	6.673	7.086	7.086	8.245	7.782	7.792	7.843	7.899	7.948	8.04	8.04	7.58	7.599	7.591	7.517	7.497	7.183	7.208	7.162	8.051	7	7.599	7.309	6.966	6.729	13.768	8.834	7.619	7.593	7.356	7.204	7.362	7.351	15.077	15.077	7.969	7.863	8.576	8.776	6.869	7.468	7.123	7.463	9.866
Human	209386_at	10.764	12.021	11.91	11.91	11.91	11.542	11.542	11.106	12.913	12.814	12.756	12.735	13.544	13.691	13.691	10.26	10.202	10.085	9.974	9.897	9.67	9.654	9.775	10.453	10.065	10.293	10.052	9.457	9.199	12.794	13.002	11.947	12.479	12.141	12.438	12.13	12.125	12.51	12.51	14.492	14.589	12.734	12.812	12.504	12.305	10.365	11.99	14.758
Human	209937_at	8.075	6.839	7.787	7.787	7.787	8.626	8.626	8.364	9.22	9.332	9.424	9.495	7.943	7.893	7.893	8.314	8.314	8.315	8.449	8.444	8.533	8.58	8.394	8.374	8.274	8.471	8.404	7.776	7.564	8.359	8.384	8.181	9.61	7.817	10.467	7.716	7.68	15.111	15.111	7.287	7.252	7.918	7.912	8.198	7.953	8.383	7.874	7.513
Human	227338_at	11.166	11.242	11.48	11.48	11.48	11.314	11.314	10.788	10.166	10.156	10.116	10.082	10.647	10.738	10.738	10.537	10.545	10.538	10.455	10.476	10.506	10.491	10.69	10.268	10.677	10.368	10.469	11.201	11.343	10.678	11.168	11.055	10.484	11.582	10.969	11.605	11.637	10.997	10.997	11.703	11.785	11.158	11.23	11.17	10.759	9.841	11.861	10.882
Human	201779_s_at	12.612	12.383	12.469	12.469	12.469	11.069	11.069	12.342	11.083	11.1	11.067	11.086	12.122	12.23	12.23	12.287	12.278	12.257	12.072	11.962	11.887	11.793	11.725	12.075	11.435	12.528	12.633	12.038	11.977	12.428	12.142	11.865	11.56	12.647	10.778	12.719	12.823	13.397	13.397	12.454	12.461	11.586	11.465	11.168	12.257	11.169	12.928	13.277
Human	204992_s_at	11.941	15.165	14.548	14.548	14.548	13.574	13.574	11.879	12.086	12.054	12.076	12.159	12.229	12.431	12.431	13.746	13.744	13.751	13.786	13.893	14.053	14.029	14.396	13.666	14.188	13.341	13.581	13.968	14.052	13.841	12.467	11.64	11.686	12.025	12.716	11.999	12.017	10.951	10.951	14.752	14.953	12.668	12.669	12.613	12.66	11.438	13.974	11.873
Human	200969_at	12.561	12.83	9.319	9.319	9.319	7.677	7.677	11.249	9.374	9.246	9.259	9.356	11.275	11.412	11.412	10.102	10.111	10.116	9.936	10.02	9.874	9.896	9.711	10.227	10.31	9.59	9.553	10.723	11.069	12.59	12.043	11.744	10.816	12.931	9.745	13.052	13.199	13.104	13.104	12.359	12.467	11.572	11.478	10.433	12.095	9.778	13.491	13.089
Human	223015_at	12.833	13.813	13.071	13.071	13.071	12.092	12.092	11.862	12.007	12.077	12.106	12.169	12.052	12.099	12.099	10.89	10.877	10.87	10.611	10.637	10.542	10.538	10.158	10.698	10.406	10.503	10.302	11.922	12.345	12.287	12.344	12.36	11.748	13.335	11.716	13.397	13.491	12.835	12.835	11.929	11.888	12.261	12.262	11.985	12.257	10.656	12.997	12.789
Human	217811_at	12.343	13.955	11.784	11.784	11.784	9.957	9.957	11.621	11.604	11.819	11.878	12.006	11.326	11.445	11.445	10.892	10.872	10.848	10.617	10.583	10.514	10.489	10.524	10.731	10.685	10.759	10.993	11.346	11.448	11.953	11.662	11.684	10.813	12.624	11.368	12.672	12.767	13.02	13.02	11.776	11.78	11.165	11.039	10.799	11.86	10.848	12.607	12.076
Human	209339_at	10.826	11.055	9.832	9.832	9.832	9.455	9.455	10.588	10.348	10.415	10.484	10.55	10.535	10.646	10.646	9.577	9.572	9.578	9.542	9.532	9.615	9.605	9.374	9.371	9.355	9.584	9.567	9.814	9.947	10.938	10.257	10.33	9.98	10.727	9.866	10.76	10.805	11.923	11.923	9.097	8.941	10.42	10.443	10.359	10.293	9.317	10.96	10.086
Human	206637_at	7.373	5.705	8.626	8.626	8.626	7.25	7.25	8.788	8.806	8.964	9.045	9.101	7.786	7.716	7.716	7.355	7.268	7.23	7.162	7.152	7.074	7.055	7.254	7.186	7.124	7.205	7.054	7.018	6.948	6.888	9.272	9.366	9.793	10.195	8.803	10.248	10.258	7.895	7.895	9.561	9.535	8.976	9.309	6.524	7.132	6.412	6.947	10.384
Human	235885_at	6.353	5.766	6.187	6.187	6.187	6.097	6.097	7.228	5.931	5.885	5.862	5.849	6.424	6.456	6.456	9.578	9.572	9.505	9.402	9.153	8.914	8.861	9.751	9.528	10.457	10.44	10.707	8.354	7.414	5.723	6.607	6.666	6.075	6.674	6.091	6.696	6.714	7.347	7.347	6.582	6.614	6.177	6.17	6.12	6.219	5.912	6.204	7.299
Human	205969_at	8.075	6.562	7.441	7.441	7.441	8.035	8.035	8.111	7.511	7.395	7.341	7.292	8.161	8.057	8.057	7.835	7.84	7.846	7.951	7.947	7.943	7.965	7.889	7.988	7.871	7.968	7.805	7.42	7.29	8.657	8.464	8.057	8.281	7.551	9.28	7.485	7.453	14.648	14.648	7.043	6.957	7.751	7.807	8.86	7.44	7.688	6.325	9.591
Human	203356_at	10.426	11.201	10.25	10.25	10.25	9.706	9.706	9.374	9.5	9.574	9.617	9.709	9.217	9.236	9.236	8.592	8.583	8.569	8.277	8.271	8.137	8.127	8.045	8.421	8.106	8.299	8.222	9.614	9.981	10.223	10.149	9.773	8.727	10.506	9.126	10.559	10.66	10.531	10.531	10.998	11.108	10.034	10.022	9.695	10.099	9.054	11.011	10.072
Human	232102_at	6.977	6.266	7.416	7.416	7.416	7.106	7.106	7.296	6.857	6.829	6.811	6.785	6.985	6.978	6.978	7.606	7.618	7.636	7.596	7.61	7.609	7.587	7.669	7.508	7.648	7.541	7.462	7.889	7.973	7.012	7.236	6.893	7.024	6.533	7.138	6.51	6.48	7.088	7.088	8.331	8.463	7.254	7.313	7.14	6.927	7.061	6.529	6.69
Human	226952_at	10.537	10.999	8.152	8.152	8.152	7.69	7.69	9.065	7.968	8.026	8.07	8.135	8.267	8.291	8.291	8.257	8.265	8.288	8.085	8.092	8.249	8.234	8.109	7.835	8.016	8.056	8.181	9.063	9.291	9.391	9.674	9.242	7.734	10.078	7.758	10.166	10.29	10.222	10.222	11.811	12.127	8.955	8.951	7.765	8.978	7.795	9.664	9.706
Human	223211_at	10.544	11.373	10.362	10.362	10.362	9.758	9.758	9.666	8.985	8.97	9.01	9.062	9.681	9.702	9.702	8.69	8.695	8.71	8.584	8.619	8.74	8.761	8.435	8.531	8.409	8.439	8.429	9.451	9.771	10.218	10.166	9.814	8.799	10.55	9.544	10.588	10.68	12.283	12.283	11.089	11.227	9.479	9.328	8.829	10.312	10.95	10.853	10.527
Human	214116_at	8.946	9.247	8.95	8.95	8.95	9.076	9.076	9.133	9.427	9.486	9.513	9.539	9.089	9.11	9.11	9.067	9.071	9.073	9.119	9.112	9.138	9.138	9.214	9.05	9.115	9.149	9.129	8.839	8.785	8.686	9.358	9.115	9.258	9.217	9.16	9.219	9.223	10.819	10.819	10.623	10.808	8.778	8.724	9.152	9.081	9.741	9.76	9.095
Human	213923_at	12.148	12.052	9.494	9.494	9.494	9.564	9.564	11.07	10.709	10.758	10.805	10.882	11.14	11.126	11.126	9.883	9.857	9.795	10.015	10.106	10.137	10.206	10.656	9.935	10.253	9.636	9.749	8.701	8.314	11.547	11.417	11.184	10.571	11.595	10.106	11.651	11.722	11.297	11.297	12.205	12.254	11.355	11.488	11.303	10.621	9.592	10.854	11.217
Human	223139_s_at	12.249	13.019	12.821	12.821	12.821	11.545	11.545	11.866	11.337	11.338	11.325	11.371	12.027	12.076	12.076	11.956	11.949	11.943	11.811	11.8	11.671	11.618	11.746	11.662	11.619	11.856	12.012	12.672	12.911	11.993	11.817	11.703	11.705	12.344	11.286	12.384	12.417	11.557	11.557	10.649	10.497	12.185	12.106	12.3	12.625	13.012	13.107	12.717
Human	203434_s_at	8	11.961	9.218	9.218	9.218	8.195	8.195	8.583	8.44	8.612	8.765	8.89	9.066	9.289	9.289	7.118	7.001	6.87	6.901	6.924	6.606	6.599	6.644	6.612	6.567	6.805	6.618	6.667	6.587	6.54	9.13	7.099	6.6	6.954	9.347	6.862	6.874	10.208	10.208	13.336	13.773	8.697	8.521	6.652	9.677	6.693	10.054	9.25
Human	203164_at	10.547	11.147	7.824	7.824	7.824	8.101	8.101	9.656	9.191	9.15	9.131	9.158	9.401	9.459	9.459	8.585	8.566	8.541	8.435	8.416	8.571	8.604	8.38	8.315	8.13	8.512	8.25	8.902	9.023	10.345	10.644	10.324	10.107	10.98	9.376	11.041	11.124	11.303	11.303	11.742	11.912	10.292	10.274	9.499	10.397	8.722	11.453	10.621
Human	214431_at	11.39	12.603	10.601	10.601	10.601	10.632	10.632	10.47	10.326	10.264	10.236	10.245	10.822	10.829	10.829	9.806	9.796	9.782	9.748	9.724	9.649	9.66	9.683	9.782	9.575	9.851	9.737	9.666	9.621	10.156	10.928	10.794	10.389	11.282	10.565	11.309	11.343	11.112	11.112	11.228	11.26	10.904	10.848	10.484	11.216	13.65	10.94	10.823
Human	231524_at	8.162	6.702	8.016	8.016	8.016	9.863	9.863	8.885	9.87	9.907	9.916	9.897	8.683	8.566	8.566	9.607	9.609	9.609	9.815	9.805	9.699	9.693	9.919	9.971	9.905	9.854	9.58	8.64	8.208	8.75	8.23	8.515	9.708	7.832	9.867	7.755	7.641	7.908	7.908	7.31	7.216	8.682	8.662	9.315	8.795	9.301	8.153	7.6
Human	212665_at	12.41	12.666	10.22	10.22	10.22	10.64	10.64	11.082	11.704	11.757	11.73	11.784	11.674	11.707	11.707	10.413	10.405	10.342	10.242	10.227	10.157	10.162	10.203	10.365	10.277	10.301	10.2	10.45	10.485	11.154	11.375	11.078	10.563	11.491	10.222	11.54	11.604	11.559	11.559	10.565	10.389	11.434	11.307	11.437	12.138	12.16	12.616	12.892
Human	220046_s_at	12.239	12.128	10.691	10.691	10.691	10.66	10.66	11.504	10.567	10.397	10.298	10.251	11.998	12.019	12.019	10.75	10.739	10.678	10.42	10.386	10.242	10.221	10.179	10.536	10.261	10.565	10.658	11.508	11.852	11.634	12.039	11.256	11.863	11.543	11.352	11.55	11.565	12.219	12.219	12.561	12.598	12.122	12.136	11.909	12.045	10.77	11.842	12.948
Human	229760_at	7.59	7.86	8.097	8.097	8.097	7.6	7.6	7.473	7.295	7.31	7.328	7.326	7.382	7.386	7.386	7.34	7.347	7.36	7.395	7.406	7.38	7.387	7.317	7.431	7.287	7.349	7.219	7.294	7.255	7.085	7.618	7.456	7.229	7.388	7.373	7.389	7.38	7.408	7.408	8.374	8.496	7.303	7.292	7.263	7.365	6.937	8.041	8.081
Human	210135_s_at	7.015	7.765	7.191	7.191	7.191	6.845	6.845	6.651	6.6	6.3	6.166	6.131	7.964	8.078	8.078	6.863	6.772	6.745	6.723	6.363	6.28	6.275	6.427	6.496	6.373	8.22	7.573	6.664	6.394	6.629	6.708	6.59	6.416	6.358	6.617	6.348	6.349	5.942	5.942	7.244	7.192	6.81	6.841	6.672	6.638	6.617	6.233	6.472
Human	204783_at	8.157	8.536	10.449	10.449	10.449	11.225	11.225	8.253	10.693	11.087	11.091	11.159	8.236	8.349	8.349	8.949	8.955	8.926	8.86	8.896	8.521	8.551	8.786	8.587	8.578	8.709	8.903	9.133	9.016	10.665	8.364	8.084	7.699	7.773	8.879	7.731	7.745	6.55	6.55	8.544	8.574	8.399	8.323	7.877	8.818	10.897	9.379	9.851
Human	225153_at	11.851	12.737	13.126	13.126	13.126	12.804	12.804	11.188	11.403	11.515	11.537	11.563	11.172	11.248	11.248	11.165	11.171	11.176	10.91	10.88	11.167	11.177	10.715	10.729	10.627	11.035	11.035	12.15	12.436	11.274	11.652	11.639	10.486	12.683	11.524	12.727	12.826	12.815	12.815	12.044	12.114	11.123	11.072	10.548	11.401	10.912	11.798	12
Human	218729_at	10.404	11.634	8.545	8.545	8.545	7.817	7.817	9.94	9.149	9.155	9.142	9.187	10.156	10.27	10.27	8.198	8.09	8.007	7.816	7.804	7.7	7.703	8.225	7.833	8.132	7.865	8.031	9.049	9.347	12.039	10.778	11.094	9.05	12.606	9.307	12.732	12.872	10.082	10.082	10.568	10.508	10.488	10.483	10.935	10.512	7.956	11.53	11.557
Human	221872_at	8.036	6.691	7.001	7.001	7.001	6.785	6.785	8.424	8.37	8.322	8.181	8.232	10.061	10.421	10.421	6.856	6.801	6.671	6.651	6.634	6.647	6.658	6.757	6.625	6.61	6.721	6.714	6.715	6.747	13.323	9.936	10.328	8.232	12.008	7.935	12.164	12.319	9.191	9.191	9.838	9.628	9.346	9.231	9.653	9.986	6.766	12.817	11.287
Human	207160_at	7.034	7.79	6.67	6.67	6.67	6.765	6.765	6.8	7.408	7.515	7.592	7.659	6.702	6.683	6.683	6.769	6.77	6.768	6.745	6.738	6.762	6.78	6.695	6.697	6.607	6.777	6.811	6.599	6.556	7.429	6.721	6.863	6.714	6.563	6.753	6.556	6.549	6.549	6.549	6.568	6.571	6.604	6.629	6.625	6.467	6.608	5.991	7.017
Human	226098_at	10.221	11.408	8.144	8.144	8.144	8.243	8.243	9.804	9.535	9.648	9.676	9.743	9.047	9.128	9.128	10.375	10.407	10.445	10.368	10.342	10.396	10.344	10.456	10.332	10.067	10.477	10.416	10.42	10.427	11.356	10.037	9.409	9.31	9.691	8.624	9.732	9.785	9.293	9.293	10.382	10.408	10.282	10.291	9.916	10.236	10.209	10.982	10.886
Human	201664_at	11.338	13.939	9.63	9.63	9.63	9.458	9.458	10.205	9.68	9.702	9.706	9.752	9.949	9.957	9.957	8.211	8.193	8.162	8.067	8.066	8.053	8.065	8.004	8.084	8.039	8.072	7.985	8.513	8.665	11.077	10.993	11.056	9.935	11.991	10.113	12.062	12.163	11.132	11.132	11.102	11.164	10.704	10.749	9.973	10.452	11.988	10.508	11.457
Human	227801_at	8.634	11.993	6.23	6.23	6.23	6.744	6.744	7.9	6.023	5.863	5.784	5.715	7.411	7.419	7.419	8.306	8.36	8.409	8.442	8.3	8.258	8.165	8.499	8.031	7.702	9.033	9.183	7.366	6.959	8.355	7.907	8.22	7.468	8.419	7.223	8.465	8.513	6.492	6.492	8.159	8.218	8.049	8.14	7.591	7.544	8.94	6.49	7.262
Human	236339_at	6.522	6.257	6.577	6.577	6.577	6.63	6.63	6.526	6.743	6.794	6.813	6.819	6.326	6.319	6.319	6.59	6.597	6.613	6.626	6.642	6.76	6.769	6.482	6.657	6.626	6.557	6.463	6.537	6.511	6.957	6.539	6.673	6.403	6.444	6.497	6.442	6.44	6.063	6.063	6.802	6.841	6.532	6.572	6.366	6.306	6.284	6.167	6.175
Human	223374_s_at	7.949	9.879	6.667	6.667	6.667	7.336	7.336	8.285	9.728	10.018	10.009	10.077	8.105	8.168	8.168	9.287	9.309	9.345	9.183	9.265	9.317	9.366	9.257	9.394	9.919	8.842	9.358	10.388	10.643	7.547	8.825	7.259	7.725	6.767	7.183	6.752	6.725	6.972	6.972	11.301	11.554	9.155	9.217	9.466	8.808	8.01	9.268	9.651
Human	238702_at	7.037	8.15	6.49	6.49	6.49	6.68	6.68	6.793	6.174	6.138	6.117	6.082	7.298	7.322	7.322	6.882	6.903	6.94	6.865	6.851	6.911	6.924	6.67	6.876	6.716	6.921	6.609	7.093	7.184	7.079	6.956	7.399	6.691	7.633	6.595	7.673	7.723	7.395	7.395	6.664	6.626	6.773	6.761	6.476	6.84	6.236	5.863	6.5
Human	227686_at	10.156	10.883	9.161	9.161	9.161	9.371	9.371	9.573	9.881	10.05	10.105	10.149	8.948	8.943	8.943	8.796	8.795	8.799	8.813	8.796	8.841	8.837	8.633	8.788	8.739	8.886	8.867	8.443	8.344	9.829	9.606	9.953	9.371	10.559	9.464	10.6	10.669	11.096	11.096	9.875	9.961	8.941	8.932	8.704	8.989	9.292	9.062	9.411
Human	212646_at	11.722	12.321	10.691	10.691	10.691	11.051	11.051	10.728	11.475	11.363	11.366	11.367	11.078	11.142	11.142	9.571	9.512	9.454	9.583	9.746	10.576	10.593	9.868	9.577	9.996	8.906	9.304	9.321	9.433	10.368	11.186	10.444	10.937	10.649	11.214	10.627	10.589	12.419	12.419	10.282	10.164	11.316	11.553	11.631	10.003	9.864	9.613	13.075
Human	213309_at	10.422	9.067	12.206	12.206	12.206	11.236	11.236	10.597	10.645	10.878	10.937	10.99	9.118	9.128	9.128	9.816	9.839	9.899	9.74	9.873	10.013	10.025	9.709	9.564	9.692	9.184	9.344	11.329	11.922	9.244	10.349	10.385	9.561	11.461	9.982	11.518	11.647	11.039	11.039	11.619	11.818	9.542	9.609	10.155	9.168	9.171	10.534	10.532
Human	206732_at	6.961	6.431	6.999	6.999	6.999	7.25	7.25	7.387	7.638	7.732	7.785	7.816	6.733	6.688	6.688	8.276	8.27	8.287	8.33	8.42	8.665	8.718	8.456	7.92	8.361	7.958	8.117	8.409	8.48	6.532	6.959	7.009	7.106	6.653	7.064	6.637	6.609	6.953	6.953	6.882	6.891	7.094	7.116	6.724	6.974	6.853	6.937	6.544
Human	205433_at	6.749	7.491	7.352	7.352	7.352	6.986	6.986	7.578	8.15	8.079	7.968	7.999	7.156	7.033	7.033	7.961	7.984	7.99	7.89	7.718	7.655	7.662	7.843	7.832	7.916	8.606	8.439	7.803	7.701	5.782	8.613	7.586	7.765	7.757	8.354	7.734	7.708	13.57	13.57	7.751	7.785	8.395	8.386	6.874	8.446	6.271	10.283	9.861
Human	244267_at	7.526	6.094	7.406	7.406	7.406	7.249	7.249	8.052	6.941	6.886	6.869	6.852	7.317	7.344	7.344	7.29	7.29	7.281	7.279	7.339	7.708	7.75	7.081	7.042	6.988	7.03	6.942	7.666	7.813	8.789	7.359	7.512	7.581	7.396	7.1	7.407	7.377	6.406	6.406	6.787	6.717	7.584	7.392	7.431	8.645	6.758	11.129	7.665
Human	209089_at	13.461	14.047	12.394	12.394	12.394	11.452	11.452	12.523	12.064	12.138	12.166	12.229	12.228	12.252	12.252	12.226	12.234	12.228	12.05	12.049	12.111	12.12	11.959	12.038	12.124	12.054	12.088	12.647	12.769	12.688	12.753	12.53	11.558	13.52	11.583	13.594	13.704	12.834	12.834	13.526	13.638	12.447	12.429	11.549	12.547	11.33	13.593	13.144
Human	203845_at	10.454	9.051	11.898	11.898	11.898	11.659	11.659	10.764	10.974	11.164	11.203	11.251	9.075	8.989	8.989	10.878	10.878	10.855	10.617	10.563	10.215	10.191	10.327	11.081	10.454	10.843	10.851	11.137	11.198	9.743	10.351	10.302	9.977	10.588	10.601	10.588	10.632	11.789	11.789	10.852	10.895	9.686	9.666	9.799	9.794	7.277	10.04	10.874
Human	229084_at	6.553	5.658	6.574	6.574	6.574	6.528	6.528	7.474	6.816	6.379	6.302	6.285	7.18	7.242	7.242	8.14	8.094	8.122	7.844	7.798	8.365	8.405	7.031	7.706	7.93	8.037	7.686	9.113	9.611	6.566	8.169	8.02	7.777	8.547	7.07	8.603	8.641	8.075	8.075	8.897	8.896	8.055	8.109	6.639	7.753	6.829	8.127	7.973
Human	225930_at	9.548	10.611	11.332	11.332	11.332	10.32	10.32	9.03	10.024	10.179	10.253	10.342	8.843	8.907	8.907	10.369	10.404	10.463	10.307	10.35	10.568	10.6	10.317	10.434	10.703	10.129	10.356	10.991	11.113	9.099	9.382	8.619	8.348	8.573	8.982	8.557	8.577	10.74	10.74	10.46	10.58	9.179	9.128	8.936	9.462	10.328	9.663	9.613
Human	229657_at	7.752	7.179	9.986	9.986	9.986	9.518	9.518	8.328	8.862	8.77	8.837	8.885	8.561	8.659	8.659	8.528	8.566	8.639	9.043	9.332	10.043	10.093	9.151	8.72	9.604	7.842	7.731	7.651	7.589	8.447	9.212	9.043	8.157	9.829	8.205	9.891	9.983	10.444	10.444	11.364	11.585	8.289	8.258	7.054	8.457	6.722	8.429	8.744
Human	220742_s_at	11.426	11.362	12.33	12.33	12.33	11.21	11.21	10.863	10.062	10.101	10.101	10.139	10.567	10.658	10.658	9.591	9.578	9.567	9.326	9.294	9.481	9.494	9.262	9.289	9.395	9.463	9.466	10.624	10.96	10.711	11.177	11.062	10.363	11.899	10.604	11.949	12.038	11.215	11.215	11.986	12.11	10.835	10.792	10.362	11.071	12.438	10.799	11.38
Human	219133_at	10.338	9.935	10.658	10.658	10.658	10.46	10.46	9.723	10.147	10.305	10.346	10.394	9.912	9.982	9.982	8.914	8.906	8.893	8.873	8.876	8.975	9.01	8.83	8.702	8.802	8.862	8.904	8.942	8.892	10.154	10.244	10.524	9.629	11.288	9.983	11.337	11.444	11.278	11.278	10.392	10.463	9.794	9.751	9.541	10.035	10.502	10.11	10.03
Human	209884_s_at	9.608	11.87	8.021	8.021	8.021	8.508	8.508	8.844	8.596	8.58	8.603	8.663	9.244	9.419	9.419	7.467	7.448	7.416	7.299	7.273	7.168	7.149	7.73	7.431	7.494	7.408	7.22	7.714	7.754	8.597	9.394	8.651	7.914	8.874	9.122	8.864	8.904	8.55	8.55	11.658	11.912	9.415	9.505	8.377	8.911	8.054	9.822	8.729
Human	228283_at	10.56	11.419	10.895	10.895	10.895	9.552	9.552	9.618	10.283	10.506	10.541	10.637	9.075	9.066	9.066	8.623	8.616	8.591	8.429	8.389	8.438	8.421	8.214	8.475	8.343	8.595	8.726	8.739	8.742	10.18	10.335	10.564	9.021	11.682	9.828	11.752	11.893	11.192	11.192	10.886	11.021	9.767	9.758	8.792	9.812	9.284	10.017	10.178
Human	227904_at	9.132	10.808	7.391	7.391	7.391	7.014	7.014	7.797	7.821	7.925	7.976	8.035	7.14	7.151	7.151	7.198	7.199	7.204	7.079	7.065	7.027	7.041	6.988	7.11	7.021	7.136	7.137	7.301	7.312	7.663	8.235	8.106	6.987	8.644	7.162	8.7	8.784	8.009	8.009	9.459	9.668	7.805	7.813	7.116	7.758	8.284	7.777	8.349
Human	238447_at	8.357	10.43	10.718	10.718	10.718	10.397	10.397	9.35	11.211	10.987	10.916	10.909	11.177	11.32	11.32	9.534	9.412	9.252	9.277	9.116	9.142	9.168	9.339	9.344	9.284	9.952	9.808	8.294	7.646	8.678	10.523	9.334	10.753	8.967	10.297	8.916	8.802	9.74	9.74	11.102	11.045	10.847	10.819	12.46	10.999	9.226	12.322	12.256
Human	208944_at	12.541	12.411	11.122	11.122	11.122	10.747	10.747	11.886	12.292	12.262	12.227	12.249	12.663	12.782	12.782	9.792	9.698	9.586	9.507	9.347	9.204	9.213	9.308	9.543	9.289	10.173	9.86	8.868	8.533	11.107	12.384	11.919	12.742	12.615	11.974	12.64	12.621	12.967	12.967	13.149	13.128	11.725	11.793	11.432	11.346	8.911	12.242	14.114
Human	211516_at	6.505	6.093	6.39	6.39	6.39	6.523	6.523	6.438	6.503	6.506	6.509	6.514	6.443	6.421	6.421	6.495	6.493	6.489	6.495	6.481	6.461	6.469	6.521	6.533	6.486	6.554	6.54	6.463	6.451	6.342	6.451	6.527	6.431	6.213	6.428	6.205	6.194	5.922	5.922	6.718	6.746	6.451	6.471	6.398	6.338	6.459	5.983	6.237
Human	222754_at	10.248	11.647	9.33	9.33	9.33	8.662	8.662	9.321	8.96	8.986	9.021	9.08	8.776	8.834	8.834	8.868	8.866	8.856	8.772	8.781	8.853	8.835	8.883	8.78	8.891	8.733	8.611	9.042	9.129	8.934	9.868	9.807	8.838	10.581	8.511	10.66	10.761	10.635	10.635	10.148	10.232	9.565	9.505	9.253	9.894	8.406	9.993	10.068
Human	222533_at	11.951	11.881	12.401	12.401	12.401	11.505	11.505	11.555	11.691	11.862	11.952	12.056	11.044	11.126	11.126	11.325	11.298	11.272	11.094	11.071	11.114	11.112	10.783	11.16	11.027	11.189	11.188	11.707	11.8	10.96	11.645	11.308	10.564	12.227	10.766	12.283	12.371	12.226	12.226	12.177	12.223	11.429	11.382	11.129	11.692	11.34	12.116	12.056
Human	235099_at	9.307	8.356	7.642	7.642	7.642	8.513	8.513	9.154	9.346	9.448	9.464	9.459	9.917	10.028	10.028	8.277	8.269	8.269	8.402	8.418	8.551	8.598	8.33	8.429	8.42	8.333	8.384	7.632	7.424	10.063	9.729	9.66	9.899	10.105	9.179	10.14	10.205	11.621	11.621	9.279	9.27	9.277	9.168	8.572	9.885	8.396	9.998	10.641
Human	217947_at	13.843	13.83	9.83	9.83	9.83	9.088	9.088	12.999	11.257	11.198	11.202	11.249	12.948	13.003	13.003	10.467	10.42	10.329	10.124	10.048	10.066	10.085	10.191	10.155	10.221	10.443	10.549	11.015	11.097	13.614	13.378	12.816	12.286	13.882	10.725	14.002	14.102	14.328	14.328	13.785	13.89	13.199	13.239	11.975	12.98	12.587	13.374	14.173
Human	217976_s_at	10.996	11.943	11.308	11.308	11.308	10.577	10.577	10.182	10.317	10.468	10.506	10.572	9.243	9.192	9.192	9.883	9.849	9.843	9.596	9.573	9.75	9.741	9.432	9.596	9.64	9.693	9.716	10.662	10.92	9.836	10.223	9.791	8.897	10.421	9.835	10.443	10.533	10.042	10.042	11.044	11.175	10.066	9.999	9.378	10.437	10.537	10.098	10.79
Human	223219_s_at	9.857	10.738	9.183	9.183	9.183	8.544	8.544	9.192	8.726	8.767	8.805	8.853	9.176	9.216	9.216	8.32	8.32	8.326	8.161	8.141	8.078	8.062	8.048	8.132	8.024	8.243	8.395	8.963	9.155	9.434	9.391	9.294	8.369	9.866	8.494	9.918	9.982	9.889	9.889	9.532	9.592	9.194	9.162	8.645	9.372	10.315	9.653	9.713
Human	208376_at	7.719	7.518	7.354	7.354	7.354	8.173	8.173	7.841	8.556	8.624	8.659	8.675	7.645	7.579	7.579	7.995	7.996	7.989	8.101	8.079	8.11	8.139	8.01	8.032	7.925	8.196	8.136	7.551	7.378	7.839	7.551	7.832	8.18	7.491	8.19	7.464	7.424	7.451	7.451	7.023	6.973	7.705	7.753	7.85	7.442	8.042	6.603	7.158
Human	201576_s_at	11.757	12.906	9.68	9.68	9.68	9.576	9.576	11.008	10.142	10.106	10.095	10.117	11.121	11.198	11.198	9.961	9.934	9.904	9.85	9.834	9.924	9.937	9.843	9.84	9.944	9.917	10.174	9.864	9.794	11.279	11.5	11.403	10.912	12.422	10.698	12.488	12.576	12.174	12.174	11.78	11.827	11.189	11.192	11.142	11.175	10.611	11.821	11.867
Human	201380_at	10.075	11.615	9.573	9.573	9.573	9.263	9.263	9.776	10.16	10.04	10.077	10.109	10.5	10.57	10.57	9.368	9.353	9.323	9.287	9.243	9.146	9.155	9.281	9.424	9.222	9.47	9.575	8.993	8.849	9.715	10.313	9.729	9.917	10.007	9.848	10.013	10.008	9.911	9.911	11.103	11.109	10.483	10.495	10.056	10.416	9.375	11	10.473
Human	212306_at	10.514	11.706	11.041	11.041	11.041	10.368	10.368	10.461	10.983	11.213	11.329	11.448	9.81	9.902	9.902	11.662	11.679	11.689	11.415	11.348	11.36	11.263	11.416	11.28	11.233	11.694	11.565	12.53	12.754	9.939	10.327	9.698	9.288	10.115	10.312	10.108	10.137	10.192	10.192	11.892	12.065	10.256	10.295	9.774	10.043	9.388	10.566	10.128
Human	1552722_at	5.889	5.717	6.229	6.229	6.229	5.934	5.934	6.087	5.359	5.268	5.215	5.17	5.911	5.917	5.917	6.702	6.728	6.789	7.096	7.377	6.437	6.412	6.001	6.783	6.73	5.925	5.887	6.407	6.564	5.602	6.055	6.169	5.8	6.016	5.998	6.016	6.028	5.654	5.654	6.453	6.499	5.937	5.961	5.983	5.802	5.748	5.616	5.842
Human	202520_s_at	11.941	12.959	12.488	12.488	12.488	12.071	12.071	11.218	11.985	12.13	12.178	12.232	11.513	11.575	11.575	11.1	11.102	11.09	10.959	10.914	10.834	10.807	10.916	11.008	10.958	11.146	11.276	11.498	11.588	11.803	11.317	11.175	11.129	11.661	11.732	11.658	11.7	11.926	11.926	10.538	10.441	11.475	11.394	11.302	11.927	12.322	11.763	11.848
Human	201567_s_at	11.641	12.795	12.965	12.965	12.965	12.574	12.574	11.059	12.169	12.328	12.365	12.425	11.222	11.17	11.17	10.496	10.493	10.475	10.249	10.189	9.923	9.847	10.064	10.407	10.008	10.498	10.494	11.065	11.261	11.832	11.781	11.722	11.072	12.422	11.74	12.448	12.554	12.289	12.289	12.053	12.097	11.53	11.406	10.903	12.217	12.151	12.33	11.993
Human	209950_s_at	9.223	8.577	7.999	7.999	7.999	8.341	8.341	8.996	8.362	8.307	8.289	8.274	8.718	8.703	8.703	8.568	8.578	8.585	8.722	8.794	8.772	8.785	8.803	8.707	8.751	8.425	8.558	7.872	7.633	11.034	8.957	10.412	9.735	11.701	9.14	11.798	11.929	7.945	7.945	7.553	7.337	8.528	8.464	8.597	8.883	8.828	8.022	9.072
Human	205125_at	10.932	10.652	10.25	10.25	10.25	10.599	10.599	10.718	10.686	10.611	10.593	10.565	11.107	11.117	11.117	11.007	11.005	10.988	11.043	11.042	11.03	11.042	10.956	11.027	11.105	11.05	11.048	10.543	10.399	10.82	10.551	11.244	10.931	11.675	10.754	11.71	11.738	10.875	10.875	8.773	8.543	10.621	10.559	11.048	10.964	11.723	10.6	10.756
Human	214274_s_at	11.818	11.926	11.282	11.282	11.282	10.475	10.475	11.388	11.129	11.217	11.215	11.215	11.161	11.21	11.21	10.914	10.925	10.929	10.788	10.748	10.693	10.714	10.647	11.025	10.743	10.953	11.078	11.04	11.082	10.504	11.966	11.98	10.927	13.085	11.348	13.151	13.301	14.756	14.756	12.993	13.179	10.818	10.705	10.651	11.439	9.897	11.366	12.215
Human	209124_at	12.687	12.492	9.326	9.326	9.326	9.928	9.928	12.048	10.873	10.855	10.868	10.886	11.729	11.724	11.724	10.087	10.067	10.02	9.954	9.894	9.827	9.847	9.823	9.955	9.944	10.201	10.207	9.948	9.875	12.708	11.894	12.237	11.455	13.18	10.961	13.265	13.355	13.54	13.54	10.837	10.754	11.398	11.387	11.136	11.461	10.687	11.464	12.865
Human	202696_at	11.562	12.677	11.386	11.386	11.386	11.036	11.036	11.016	10.718	10.689	10.683	10.702	11.075	11.131	11.131	10.252	10.238	10.21	10.05	10.017	10.047	10.021	10.118	10.031	10.007	10.188	10.198	10.824	11.025	10.605	11.443	11.121	10.599	11.617	11.161	11.634	11.693	11.156	11.156	13.02	13.166	11.114	11.131	10.863	11.019	10.584	11.147	11.313
Human	207444_at	7.745	7.578	8.608	8.608	8.608	8.365	8.365	7.862	8.236	8.245	8.25	8.244	7.951	7.926	7.926	8.264	8.271	8.283	8.366	8.369	8.358	8.351	8.258	8.363	8.379	8.352	8.243	8.171	8.113	7.403	7.654	7.833	8.144	7.446	8.214	7.417	7.375	7.511	7.511	7.321	7.293	7.72	7.731	7.965	7.66	8.009	7.274	7.537
Human	1569683_at	7.333	7.006	7.597	7.597	7.597	7.308	7.308	7.427	8.218	8.416	8.512	8.588	6.983	6.973	6.973	7.134	7.14	7.148	7.129	7.132	7.144	7.148	7.126	7.161	7.155	7.118	6.992	7.109	7.106	7.045	7.361	7.372	7.01	7.356	7.086	7.367	7.369	8.231	8.231	7.79	7.883	7.092	7.136	7.021	6.847	6.799	6.774	7.019
Human	220028_at	8.568	9.02	9.069	9.069	9.069	8.97	8.97	8.629	8.365	8.305	8.26	8.211	8.754	8.777	8.777	8.997	8.992	8.998	8.971	8.959	9.186	9.185	8.897	8.851	9.027	9.022	9.307	9.415	9.549	8.542	8.403	8.516	9.092	8.359	8.514	8.354	8.335	8.81	8.81	7.43	7.325	8.598	8.53	9.264	8.976	9.473	9.208	8.576
Human	205521_at	9.232	10.664	8.535	8.535	8.535	9.375	9.375	9.084	10.37	10.559	10.587	10.616	8.616	8.63	8.63	9.506	9.506	9.502	9.439	9.419	9.571	9.583	9.448	9.253	9.338	9.523	9.755	9.643	9.653	9.337	9.015	8.703	9.22	8.507	8.737	8.498	8.466	8.658	8.658	9.607	9.669	9.169	9.207	9.101	8.96	9.477	8.989	8.782
Human	207413_s_at	8.327	8.275	9.161	9.161	9.161	8.45	8.45	8.412	10.762	11.087	11.119	11.149	8.435	8.395	8.395	8.328	8.323	8.312	8.451	8.468	8.527	8.551	8.262	8.524	8.652	8.379	8.41	7.821	7.679	8.328	7.995	8.105	8.31	7.808	8.577	7.779	7.747	8.257	8.257	7.054	6.921	8.337	8.395	8.313	8.02	7.8	7.761	7.788
Human	210853_at	6.589	5.85	6.535	6.535	6.535	6.472	6.472	6.665	6.756	6.791	6.819	6.835	6.421	6.418	6.418	6.599	6.582	6.565	6.584	6.59	6.64	6.654	6.627	6.569	6.659	6.558	6.521	6.492	6.436	6.35	6.556	6.545	6.391	6.195	6.52	6.182	6.158	5.985	5.985	7.194	7.255	6.517	6.531	6.432	6.437	6.818	6.219	6.212
Human	226850_at	11.625	12.239	9.102	9.102	9.102	9.334	9.334	11.085	9.652	9.43	9.363	9.351	11.566	11.626	11.626	9.955	9.926	9.878	9.83	9.803	9.732	9.724	9.938	9.875	9.883	9.945	10.183	9.774	9.7	11.653	11.985	11.533	11.033	12.356	10.4	12.431	12.511	12.048	12.048	13.574	13.746	11.645	11.679	11.075	11.458	9.771	11.61	11.978
Human	226884_at	6.799	8.232	7.631	7.631	7.631	7.947	7.947	7.332	5.602	5.448	5.387	5.335	7.347	7.46	7.46	8.224	8.179	8.133	7.969	7.956	7.518	7.525	8.012	7.595	7.784	8.024	8.04	8.63	8.48	10.467	6.957	6.541	6.23	6.288	7.116	6.257	6.259	6.001	6.001	7.757	7.792	7.242	7.154	7.058	7.732	8.145	6.545	6.698
Human	56919_at	10.332	10.09	9.964	9.964	9.964	9.86	9.86	10.359	9.09	8.924	8.851	8.782	10.028	10.036	10.036	10.284	10.287	10.279	10.294	10.332	10.42	10.449	10.221	10.109	10.323	10.135	10.236	10.273	10.3	9.923	10.537	9.97	9.976	10.343	9.656	10.369	10.388	10.124	10.124	12.203	12.384	10.536	10.556	10.233	10.425	11.261	10.247	10.018
Human	215749_s_at	10.223	10.544	9.785	9.785	9.785	9.63	9.63	10.241	10.312	10.316	10.318	10.327	10.622	10.718	10.718	10.269	10.275	10.262	10.204	10.181	10.287	10.29	10.04	10.097	10.111	10.299	10.395	10.272	10.29	10.61	10.369	10.436	10.494	10.902	10.02	10.936	10.973	10.627	10.627	10.37	10.335	10.168	10.122	10.004	10.423	10.24	10.334	10.629
Human	225557_at	10.382	9.772	9.986	9.986	9.986	10.445	10.445	10.295	10.877	10.713	10.671	10.689	11.336	11.385	11.385	9.869	9.851	9.776	9.794	9.783	9.888	9.906	9.587	9.928	9.887	9.84	9.861	9.363	9.272	10.576	10.219	9.967	10.548	9.887	10.268	9.872	9.849	10.188	10.188	9.236	9.032	10.262	10.19	10.553	10.664	9.925	10.159	12.036
Human	205898_at	8.74	5.928	9.53	9.53	9.53	8.74	8.74	10.48	8.922	8.955	9.027	9.085	9.842	10.017	10.017	11.32	11.301	11.224	11.189	10.974	10.79	10.766	11.312	11.132	11.845	12.086	12.594	10.017	9.116	8.533	9.19	8.175	7.751	7.873	8.361	7.854	7.858	10.271	10.271	9.289	9.306	9.113	9.109	8.178	9.13	7.648	10.022	11.142
Human	217961_at	10.94	11.438	10.863	10.863	10.863	10.974	10.974	10.578	9.999	9.908	9.901	9.903	10.534	10.603	10.603	10.196	10.163	10.137	10.098	10.095	10.135	10.14	10.209	10.045	10.248	10.109	10.297	10.36	10.373	10.591	10.874	10.805	10.768	11.386	10.724	11.411	11.451	11.613	11.613	11.14	11.179	10.683	10.668	11.057	10.767	10.683	10.514	10.796
Human	201738_at	13.381	13.598	13.686	13.686	13.686	12.911	12.911	12.919	13.528	13.723	13.689	13.703	11.871	11.901	11.901	12.837	12.82	12.813	12.642	12.637	12.716	12.683	12.525	12.593	12.623	12.663	12.933	13.355	13.487	11.811	12.631	12.24	11.853	13.133	12.519	13.156	13.233	12.917	12.917	13.235	13.277	12.488	12.423	12.86	12.848	13.282	13.211	13.054
Human	206191_at	8.514	7.051	8.044	8.044	8.044	7.968	7.968	8.594	8.214	8.235	8.259	8.275	8.149	8.127	8.127	9.263	9.246	9.278	9.369	9.531	9.429	9.467	8.832	9.148	9.365	8.696	8.889	9.3	9.308	11.104	8.355	8.458	8.214	7.989	8.364	7.975	7.949	6.894	6.894	7.368	7.172	8.701	8.668	7.797	8.882	7.76	9.343	9.291
Human	201533_at	12.197	14.367	11.292	11.292	11.292	10.558	10.558	11.984	11.871	11.897	11.935	11.984	11.879	11.926	11.926	11.781	11.783	11.749	11.547	11.505	11.438	11.408	11.8	11.343	11.585	11.723	11.782	12.967	13.303	12.287	12.532	11.974	11.266	12.798	11.771	12.837	12.888	13.069	13.069	13.17	13.229	12.678	12.758	12.568	12.236	11.068	12.962	12.315
Human	226013_at	9.901	9.634	7.981	7.981	7.981	8.62	8.62	9.175	8.678	8.675	8.694	8.723	9.646	9.661	9.661	8.416	8.395	8.362	8.437	8.425	8.437	8.467	8.349	8.498	8.384	8.489	8.376	8.029	7.897	11.404	9.752	10.072	9.141	10.552	8.774	10.619	10.709	9.494	9.494	10.239	10.299	9.208	9.252	8.376	8.963	8.602	8.706	10.076
Human	223572_at	7.784	6.515	13.503	13.503	13.503	13.329	13.329	8.865	12.852	13.511	13.472	13.457	7.85	7.748	7.748	11.921	12.011	12.061	12.023	11.85	11.697	11.602	11.909	12.087	11.329	12.744	12.564	10.824	10.269	8.225	7.458	7.845	7.667	6.931	9.623	6.829	6.783	6.65	6.65	6.879	6.815	7.613	7.591	7.726	7.735	8.474	7.237	7.307
Human	206887_at	8.216	7.316	8.035	8.035	8.035	9.046	9.046	8.384	8.955	8.987	9.005	9.022	8.41	8.322	8.322	8.557	8.548	8.539	8.584	8.57	8.492	8.498	8.55	8.714	8.607	8.643	8.548	8.242	8.151	8.033	8.034	8.44	8.6	8.216	8.785	8.195	8.168	7.847	7.847	7.156	7.07	8.24	8.228	8.57	8.304	8.367	7.562	7.689
Human	209481_at	12.027	11.325	11.342	11.342	11.342	10.931	10.931	11.774	11.242	11.258	11.243	11.246	11.794	11.761	11.761	11.087	11.074	11.066	10.719	10.674	10.845	10.829	10.807	10.591	10.718	10.905	10.986	12.594	13.011	10.986	11.857	11.149	11.374	11.642	11.441	11.649	11.659	12.188	12.188	12.783	12.842	11.707	11.782	11.101	11.291	10.605	11.838	12.635
Human	213805_at	8.464	9.072	8.7	8.7	8.7	7.733	7.733	8.589	8.837	9.091	9.229	9.37	7.8	7.781	7.781	7.46	7.481	7.46	7.135	7.094	7.092	7.05	7.004	7.102	7.028	7.305	7.056	8.521	8.879	9.063	8.333	8.364	7.025	8.859	7.234	8.921	9.017	8.089	8.089	8.742	8.852	7.983	7.984	7.025	7.978	7.129	9.06	8.896
Human	226688_at	8.965	10.62	10.189	10.189	10.189	9.683	9.683	8.615	9.611	9.898	10.006	10.112	7.871	7.909	7.909	8.42	8.425	8.419	8.206	8.198	8.139	8.154	8.031	8.106	8.045	8.239	8.201	9.436	9.815	8.868	8.941	8.551	7.879	8.855	8.482	8.869	8.939	10.766	10.766	9.824	9.949	8.52	8.474	8.082	8.775	7.606	8.902	8.853
Human	206096_at	8.958	10.049	8.758	8.758	8.758	9.368	9.368	8.923	8.667	8.566	8.514	8.449	9.163	9.151	9.151	9.201	9.199	9.199	9.325	9.321	9.319	9.334	9.341	9.359	9.202	9.339	9.2	8.727	8.546	9.002	9.029	9.037	9.278	9.002	9.155	8.996	8.977	9.005	9.005	9.069	9.074	8.991	8.973	9.25	9.091	9.903	8.422	9.083
Human	226816_s_at	11.265	11.939	11.758	11.758	11.758	10.572	10.572	11.052	10.843	10.92	10.976	11.054	10.686	10.768	10.768	10.379	10.38	10.376	10.166	10.12	10.099	10.085	10.359	10.243	10.209	10.359	10.526	10.791	10.928	10.817	11.337	10.759	9.783	11.653	10.216	11.708	11.8	11.335	11.335	12.449	12.591	11.246	11.29	10.709	11.007	8.767	11.727	11.581
Human	206260_at	7.323	7.071	7.101	7.101	7.101	7.305	7.305	7.21	7.133	7.116	7.102	7.075	6.896	6.855	6.855	7.3	7.304	7.316	7.374	7.375	7.398	7.428	7.391	7.358	7.257	7.368	7.289	7.097	7.042	6.996	7.172	7.198	7.113	6.918	7.27	6.905	6.878	6.691	6.691	6.784	6.741	7.579	7.057	6.889	10.477	7.524	6.492	6.719
Human	226171_at	9.292	9.097	9.101	9.101	9.101	9.093	9.093	9.254	8.868	8.848	8.867	8.875	9.544	9.55	9.55	8.879	8.87	8.837	8.791	8.735	8.786	8.792	8.624	8.709	8.447	9.023	8.954	8.477	8.34	9.478	9.416	10.061	9.07	10.88	8.977	10.953	11.062	9.418	9.418	8.821	8.751	8.938	8.842	8.852	9.47	10.641	8.863	10
Human	212627_s_at	11.243	12.737	11.289	11.289	11.289	11.14	11.14	10.638	10.681	10.728	10.768	10.816	10.962	10.95	10.95	10.107	10.11	10.121	10.01	10.018	10.043	10.051	9.987	10.04	10.306	9.976	10.359	10.689	10.851	10.811	11.072	10.703	10.204	11.063	10.491	11.085	11.146	11.324	11.324	11.821	11.893	10.958	10.938	10.744	11.07	10.993	10.983	11.185
Human	205200_at	8.428	8.057	11.106	11.106	11.106	10.133	10.133	10.042	12.072	11.967	11.932	11.942	12.007	11.856	11.856	9.975	9.924	9.892	9.796	9.719	9.505	9.451	9.651	9.973	9.838	10.117	10.307	9.853	9.672	7.645	10.88	10.303	11.799	10.279	11.658	10.227	10.119	11.565	11.565	10.725	10.46	10.464	10.312	9.815	11.308	12.626	10.97	13.318
Human	218451_at	9.204	9.779	8.071	8.071	8.071	7.863	7.863	8.665	7.618	7.553	7.551	7.556	9.222	9.195	9.195	7.743	7.745	7.744	7.787	7.791	7.729	7.758	7.803	7.878	7.734	7.769	7.63	7.513	7.447	10.645	9.268	10.311	8.542	11.196	8.477	11.3	11.443	8.187	8.187	8.164	8.102	9.062	9.041	7.745	9.183	7.862	9.551	9.4
Human	203710_at	10.259	7.835	7.883	7.883	7.883	7.593	7.593	10.293	10.042	9.881	9.874	9.898	10.227	10.441	10.441	10.292	10.336	10.453	10.449	10.784	11.209	11.18	10.559	9.567	10.091	9.058	9.137	12.166	13.221	9.321	10.212	9.11	9.976	8.958	9.08	8.953	8.92	9.42	9.42	11.847	11.915	10.175	10.071	11.195	10.753	8.302	12.426	11.403
Human	201170_s_at	12.481	9.924	11.994	11.994	11.994	12.227	12.227	11.475	11.541	11.313	11.192	11.147	13.134	13.219	13.219	10.877	10.837	10.724	10.912	10.962	11.139	11.132	10.578	11.077	11.084	10.705	10.647	9.69	9.405	13.11	12.071	11.566	11.17	11.737	12.286	11.716	11.738	12.298	12.298	11.887	11.774	11.994	11.937	11.572	12.31	9.663	13.409	13.656
Human	217852_s_at	13.551	13.696	13.147	13.147	13.147	12.367	12.367	12.593	12.407	12.481	12.523	12.593	12.497	12.538	12.538	12.838	12.841	12.851	12.774	12.808	12.96	12.983	12.757	12.763	12.901	12.632	12.554	13.075	13.155	12.49	12.738	12.443	11.597	13.331	11.713	13.393	13.491	12.941	12.941	13.213	13.272	12.536	12.53	12.125	12.569	11.825	12.963	13.318
Human	203279_at	11.327	10.884	9.315	9.315	9.315	9.425	9.425	10.513	8.922	8.772	8.685	8.621	10.379	10.373	10.373	9.449	9.437	9.421	9.507	9.531	9.536	9.545	9.52	9.258	9.467	9.41	9.617	9.239	9.162	10.066	10.848	10.774	10.52	11.32	10.085	11.368	11.42	12.318	12.318	11.124	11.192	10.237	10.219	10.021	10.335	9.845	10.48	11.548
Human	218850_s_at	8.728	9.971	8.558	8.558	8.558	9.179	9.179	8.825	9.739	9.836	9.888	9.916	8.866	8.846	8.846	8.728	8.704	8.672	8.828	8.797	8.809	8.828	8.816	8.849	8.909	8.956	8.908	8.065	7.824	9.763	8.619	8.843	9.18	8.611	9.339	8.583	8.545	9.738	9.738	7.414	7.265	8.764	8.708	9.013	9.071	8.729	9.049	8.529
Human	202797_at	12.211	12.751	9.739	9.739	9.739	9.813	9.813	11.767	10.399	10.331	10.301	10.32	11.161	11.214	11.214	11.127	11.113	11.097	10.867	10.835	10.951	10.947	10.677	10.866	10.784	11.003	10.966	11.825	12.065	11.078	12.083	11.533	11.059	12.478	10.523	12.553	12.65	12.119	12.119	13.409	13.583	11.833	11.853	10.875	11.718	10.508	12.31	12.421
Human	234291_s_at	7.616	7.235	7.346	7.346	7.346	8.078	8.078	7.801	8.071	8.133	8.169	8.181	7.533	7.526	7.526	7.915	7.911	7.879	8.004	8.012	7.995	8.01	7.929	8.094	8.038	7.971	7.832	7.496	7.364	9.645	7.523	7.945	7.718	7.959	7.884	7.961	7.959	7.076	7.076	6.968	6.94	7.496	7.508	7.597	7.429	7.676	7.78	7.562
Human	237553_at	7.604	6.335	6.745	6.745	6.745	6.969	6.969	7.363	7.513	7.59	7.62	7.652	6.964	6.98	6.98	7.217	7.22	7.234	7.239	7.27	7.432	7.447	7.232	7.181	7.414	7.109	7.146	7.489	7.583	7.66	7.482	7.262	7.033	7.077	6.901	7.084	7.09	7.046	7.046	8.186	8.307	7.437	7.496	7.056	7.112	6.98	7.827	7.508
Human	218204_s_at	10.174	10.518	13.344	13.344	13.344	13.949	13.949	9.921	11.765	11.771	11.755	11.75	10.482	10.463	10.463	8.69	8.659	8.581	8.614	8.55	8.397	8.376	8.729	8.664	8.443	8.88	8.82	7.708	7.381	10.922	10.717	10.45	10.663	10.484	11.743	10.436	10.452	10.871	10.871	10.397	10.274	10.901	10.965	11.111	10.543	8.433	10.815	11.164
Human	208304_at	7.771	6.681	7.36	7.36	7.36	8.281	8.281	7.828	7.612	7.615	7.625	7.615	7.279	7.208	7.208	7.567	7.563	7.569	7.638	7.643	7.581	7.571	7.695	7.818	7.741	7.619	7.586	7.371	7.292	7.028	7.224	7.413	7.586	7.171	7.782	7.147	7.125	7.273	7.273	6.816	6.785	7.301	7.341	7.272	7.081	7.34	6.519	7.034
Human	205098_at	9.436	6.136	7.546	7.546	7.546	7.757	7.757	9.825	8.985	9.075	9.126	9.195	8.693	8.774	8.774	8.637	8.618	8.568	8.557	8.479	8.457	8.526	8.525	8.59	8.673	8.88	8.683	7.693	7.26	9.272	9.08	8.735	8.231	9.071	8.256	9.102	9.155	11.017	11.017	8.979	9.034	8.257	8.282	7.967	8.121	7.255	9.103	11.287
Human	206978_at	8.29	6.565	7.025	7.025	7.025	7.581	7.581	8.767	7.939	7.949	7.989	8.012	7.792	7.748	7.748	7.255	7.233	7.188	7.235	7.222	7.239	7.245	7.216	7.145	7.085	7.288	7.241	7.008	6.954	7.355	8.333	8.52	8.271	8.822	8.284	8.843	8.879	9.303	9.303	7.955	7.976	7.7	7.741	7.646	7.47	7.233	7.064	9.617
Human	206991_s_at	10.141	8.103	8.448	8.448	8.448	10.526	10.526	10.347	10.521	10.501	10.482	10.464	10.339	10.284	10.284	10.288	10.268	10.222	10.487	10.467	10.372	10.342	10.505	10.576	10.619	10.572	10.459	9.177	8.702	10.569	10.096	10.111	11.089	9.946	10.657	9.919	9.886	11.123	11.123	8.368	8.231	10.142	10.187	10.532	9.89	10.132	8.784	11.562
Human	211434_s_at	9.068	7.147	8.097	8.097	8.097	8.139	8.139	8.538	8.821	8.96	9.045	9.106	8.031	8.045	8.045	7.826	7.83	7.834	7.879	7.87	7.858	7.897	7.858	7.838	7.718	7.917	7.741	7.489	7.375	8.594	8.522	9.429	7.845	10.578	8.172	10.67	10.782	8.804	8.804	7.495	7.455	7.615	7.638	7.591	7.482	7.355	7.498	10.111
Human	229887_at	9.41	8.904	9.031	9.031	9.031	9.409	9.409	9.329	10.253	10.351	10.407	10.433	9.836	9.773	9.773	9.116	9.116	9.121	9.105	9.098	9.147	9.158	9.041	9.148	9.058	9.131	9.129	9.323	9.341	10.392	9.417	9.594	9.523	9.366	9.571	9.358	9.335	8.532	8.532	9.445	9.424	9.367	9.393	8.98	9.221	9.014	8.882	9.636
Human	1553600_at	8.153	9	8.073	8.073	8.073	8.514	8.514	8.097	8.662	8.732	8.763	8.776	8.033	7.971	7.971	8.507	8.518	8.53	8.597	8.591	8.522	8.528	8.605	8.708	8.595	8.621	8.708	8.024	7.834	7.954	7.791	8.114	8.599	7.859	8.398	7.839	7.798	7.92	7.92	7.024	6.935	7.96	7.984	8.165	7.824	8.162	7.204	7.417
Human	205589_at	8.807	8.585	14.68	14.68	14.68	14.495	14.495	9.284	13.842	14.431	14.665	14.591	8.986	8.848	8.848	9.116	9.117	9.112	9.19	9.198	9.317	9.357	9.452	8.993	9.238	9.158	9.287	8.751	8.625	8.676	8.934	9.039	8.889	8.377	11.601	8.254	8.216	8.903	8.903	9.85	9.939	8.674	8.696	9.039	8.555	9.106	8.221	8.25
Human	205911_at	8.203	8.355	8.587	8.587	8.587	9.287	9.287	9.264	9.176	9.095	9.073	9.043	8.799	8.739	8.739	9.519	9.533	9.533	9.529	9.502	9.469	9.45	9.528	9.507	9.408	9.642	9.579	9.194	9.101	7.893	9.597	8.354	8.877	8.039	9.101	7.999	7.945	10.527	10.527	13.144	13.547	9.095	9.168	9.247	8.687	8.934	8.819	8.921
Human	226011_at	11.591	12.061	11.463	11.463	11.463	10.569	10.569	11.009	10.341	10.28	10.25	10.242	11.023	11.024	11.024	10.43	10.433	10.451	10.352	10.347	10.395	10.396	10.218	10.392	10.253	10.374	10.533	10.819	11.023	11.201	11.196	11.172	10.759	11.814	10.5	11.864	11.937	11.668	11.668	11.292	11.32	10.896	10.89	10.7	10.926	10.446	11.204	11.713
Human	212329_at	11.03	11.46	10.929	10.929	10.929	10.261	10.261	10.873	10.25	10.176	10.155	10.137	11.4	11.465	11.465	10.921	10.926	10.932	10.94	10.939	10.956	10.932	10.962	10.85	11.071	10.941	11.094	11.085	11.163	11.041	10.896	10.991	10.946	11.447	10.499	11.483	11.512	11.844	11.844	10.534	10.48	10.775	10.784	11.23	10.729	11.323	10.582	10.901
Human	223277_at	10.555	11.422	10.606	10.606	10.606	10.369	10.369	10.199	10.187	10.224	10.264	10.291	10.04	10.071	10.071	10.089	10.092	10.099	10.05	10.025	10.107	10.13	10.067	9.913	10.004	10.154	10.213	10.255	10.319	10.1	10.317	10.182	9.735	10.615	10.118	10.634	10.681	10.805	10.805	10.524	10.566	10.258	10.229	10.199	10.418	10.526	10.264	10.25
Human	39966_at	7.461	8.242	6.844	6.844	6.844	7.35	7.35	7.927	6.602	6.398	6.291	6.214	7.363	7.384	7.384	11.485	11.504	11.576	11.782	11.926	12.47	12.514	12.314	11.282	12.845	11.185	12.002	11.216	11.108	6.435	7.328	7.128	7.444	6.758	7.2	6.741	6.708	6.706	6.706	7.358	7.366	7.248	7.255	7.497	7.207	7.98	6.065	8.406
Human	201074_at	11.457	12.558	9.971	9.971	9.971	9.267	9.267	10.782	9.987	9.911	9.943	9.988	11.231	11.301	11.301	9.675	9.668	9.644	9.62	9.591	9.443	9.437	9.602	9.709	9.407	9.745	9.619	9.233	9.104	11.281	11.29	10.806	10.437	11.366	10.175	11.411	11.456	10.994	10.994	12.278	12.411	11.357	11.377	10.57	11.241	10.774	11.057	11.184
Human	204355_at	10.394	11.159	10.699	10.699	10.699	9.811	9.811	9.965	10.083	10.098	10.109	10.135	10.323	10.34	10.34	10.365	10.371	10.394	10.317	10.326	10.294	10.293	10.196	10.38	10.337	10.281	10.407	10.897	11.095	10.313	9.853	9.959	9.945	10.287	10.171	10.291	10.306	10.148	10.148	8.81	8.654	10.005	9.928	10.176	10.433	11.874	9.786	10.333
Human	212566_at	12.097	12.961	14.527	14.527	14.527	14.05	14.05	11.985	13.607	13.604	13.618	13.598	12.546	12.505	12.505	13.639	13.652	13.635	13.61	13.479	13.342	13.356	13.595	13.674	13.112	14.157	14.098	13.018	12.735	10.893	12.41	11.719	12.298	11.855	12.95	11.813	11.779	11.633	11.633	13.305	13.336	12.622	12.638	12.443	12.536	12.37	13.041	12.816
Human	204695_at	8.934	10.989	8.423	8.423	8.423	8.884	8.884	8.495	8.316	8.306	8.295	8.271	8.671	8.686	8.686	8.449	8.458	8.475	8.571	8.571	8.503	8.49	8.442	8.705	8.654	8.57	8.501	8.039	7.863	8.767	8.583	9.238	8.6	9.599	8.66	9.635	9.663	8.481	8.481	7.659	7.597	8.577	8.561	8.771	8.667	11.284	7.311	8.244
Human	205851_at	9.197	10.047	9.324	9.324	9.324	9.254	9.254	9.02	8.746	8.745	8.735	8.711	8.933	8.947	8.947	8.551	8.538	8.531	8.523	8.482	8.497	8.493	8.487	8.474	8.465	8.693	8.854	8.511	8.474	8.667	8.945	9.035	9.048	9.083	8.964	9.087	9.109	9.135	9.135	8.749	8.703	8.875	8.874	9.164	8.88	8.576	8.399	9.07
Human	215807_s_at	9.38	9.999	8.511	8.511	8.511	8.76	8.76	9.729	9.707	9.684	9.713	9.754	10.458	10.52	10.52	10.627	10.66	10.68	10.604	10.527	10.303	10.265	10.428	10.811	10.481	10.925	10.991	10.291	10.18	10.788	9.785	9.597	9.561	9.75	9.411	9.763	9.779	10.864	10.864	8.775	8.646	10.158	10.136	10.013	10.277	8.956	10.748	9.818
Human	218722_s_at	10.368	11.041	10.554	10.554	10.554	10.225	10.225	9.781	9.705	9.675	9.676	9.668	10.035	10.068	10.068	9.761	9.759	9.757	9.756	9.748	9.78	9.808	9.546	9.766	9.563	9.79	9.731	9.564	9.521	10.2	9.934	10.4	9.54	11.007	10.164	11.039	11.092	10.578	10.578	9.238	9.176	9.682	9.665	9.631	9.774	9.64	9.702	10.028
Human	34689_at	11.406	10.488	10.842	10.842	10.842	10.907	10.907	11.154	10.779	10.741	10.734	10.714	11.154	11.093	11.093	11.048	11.05	11.056	11.055	11.037	11.013	11.026	10.926	11.16	10.977	11.132	11.173	10.844	10.765	11.685	10.851	11.001	10.96	11.319	11.202	11.323	11.327	11.607	11.607	9.859	9.73	10.939	10.9	10.762	11.151	10.879	11.098	11.056
Human	222986_s_at	12.466	13.205	9.967	9.967	9.967	9.725	9.725	11.898	10.792	10.684	10.662	10.666	11.527	11.566	11.566	10.724	10.718	10.719	10.716	10.756	10.79	10.819	10.635	10.829	11.016	10.548	10.867	10.684	10.746	12.266	12.084	11.331	11.089	11.975	10.752	12.022	12.067	12.851	12.851	13.666	13.824	11.811	11.856	11.175	11.564	10.511	12.207	12.204
Human	228499_at	9.874	9.93	8.278	8.278	8.278	9.52	9.52	9.647	8.206	8.031	7.948	7.88	9.115	9.04	9.04	9.604	9.597	9.579	9.605	9.564	9.633	9.651	9.5	9.503	9.362	9.774	9.969	9.388	9.241	8.382	9.021	9.305	9.132	9.368	10.068	9.341	9.346	8.822	8.822	7.983	7.89	9.188	9.076	9.557	9.809	11.146	9.325	9.312
Human	232674_at	8.099	8.761	8.564	8.564	8.564	8.021	8.021	7.9	8.123	8.157	8.192	8.201	7.901	7.824	7.824	7.802	7.816	7.837	7.86	7.874	7.798	7.758	7.805	7.855	7.901	7.806	7.81	7.661	7.649	7.888	7.739	8.029	7.844	8.018	7.921	8.022	8.031	8.056	8.056	7.027	6.97	7.764	7.79	7.764	7.62	7.607	7.224	7.688
Human	201903_at	12.839	13.933	14.874	14.874	14.874	13.606	13.606	12.212	13.483	13.701	13.72	13.724	12.4	12.39	12.39	12.018	12.015	12.036	11.901	11.892	12.042	12.04	11.762	11.966	12.128	11.934	12.116	12.37	12.471	12.762	12.331	13.031	11.626	14.277	13.13	14.321	14.435	13.627	13.627	11.911	11.866	11.7	11.591	11.339	12.303	12.842	12.312	12.191
Human	218697_at	9.936	10.197	9.745	9.745	9.745	8.617	8.617	9.783	10.32	10.32	10.319	10.381	9.898	9.978	9.978	10.325	10.346	10.389	10.388	10.439	10.774	10.783	10.29	10.245	10.5	10.176	10.417	10.397	10.417	9.599	9.584	9.64	9.343	10.121	9.207	10.155	10.191	9.943	9.943	9.286	9.249	9.542	9.502	10.337	9.763	9.835	9.778	9.735
Human	218192_at	11.145	11.751	9.496	9.496	9.496	9.89	9.89	10.457	9.702	9.613	9.561	9.544	11.221	11.277	11.277	10.502	10.491	10.482	10.392	10.444	10.437	10.437	10.397	10.376	10.537	10.172	10.516	11.05	11.292	10.87	10.422	10.578	10.326	11.037	10.114	11.072	11.114	10.189	10.189	9.162	9.013	10.753	10.682	10.91	11.146	11.053	10.894	10.863
Human	227932_at	10.039	10.196	9.522	9.522	9.522	8.897	8.897	9.373	9.768	9.969	10.103	10.223	8.64	8.715	8.715	8.354	8.38	8.397	8.207	8.181	8.131	8.101	8.131	8.159	7.835	8.316	8.153	8.738	8.865	9.778	9.574	9.67	8.376	10.467	8.907	10.526	10.631	10.161	10.161	10.206	10.35	8.907	8.901	8.096	8.939	8.011	9.93	10.097
Human	222125_s_at	10.912	11.24	9.92	9.92	9.92	9.668	9.668	10.755	10.575	10.596	10.602	10.628	10.809	10.892	10.892	11.412	11.423	11.454	11.446	11.482	11.538	11.547	11.374	11.391	11.596	11.298	11.558	11.637	11.704	12.242	10.504	10.664	10.673	11.262	10.37	11.296	11.346	10.574	10.574	9.221	9.082	10.693	10.632	10.285	11.031	10.958	11.428	11.195
Human	209177_at	11.387	12.305	12.043	12.043	12.043	11.101	11.101	11.115	11.61	11.706	11.677	11.694	11.226	11.282	11.282	11.188	11.178	11.157	11.12	11.081	10.972	10.964	11.016	11.224	11.077	11.278	11.433	10.915	10.797	11.045	11.063	10.839	10.417	11.307	11.241	11.31	11.351	11.809	11.809	10.898	10.861	10.996	10.841	11.021	11.853	14.161	11.388	11.573
Human	209174_s_at	11.564	12.24	11.214	11.214	11.214	10.986	10.986	10.949	10.92	10.96	10.994	11.031	11.132	11.147	11.147	10.54	10.538	10.539	10.459	10.469	10.431	10.402	10.422	10.481	10.551	10.416	10.461	11.073	11.259	10.947	11.258	10.752	10.639	11.154	10.927	11.163	11.192	10.959	10.959	12.453	12.571	11.245	11.246	10.945	11.234	11.445	11.462	11.167
Human	205417_s_at	11.51	13.413	12.64	12.64	12.64	12.633	12.633	11.218	11.873	11.832	11.793	11.773	12.26	12.317	12.317	11.446	11.39	11.317	11.299	11.305	11.246	11.262	11.241	11.484	11.242	11.274	11.388	11.235	11.237	11.662	11.924	11.898	11.803	12.651	12.32	12.663	12.707	12.754	12.754	12.037	12.03	11.711	11.711	11.668	11.71	11.782	11.231	11.95
Human	201284_s_at	10.643	11.691	11.183	11.183	11.183	10.982	10.982	10.173	10.264	10.324	10.354	10.386	10.345	10.356	10.356	9.617	9.603	9.599	9.63	9.623	9.66	9.664	9.507	9.833	9.819	9.661	9.889	9.127	8.935	10.742	10.469	10.706	9.841	11.386	10.554	11.418	11.488	11.31	11.31	10.799	10.866	9.91	9.831	9.506	10.345	10.018	9.813	10.565
Human	224186_s_at	9.732	9.671	12.152	12.152	12.152	11.783	11.783	9.846	9.639	9.611	9.588	9.585	9.739	9.723	9.723	9.845	9.842	9.856	9.908	9.968	9.991	9.975	10.007	9.954	10.101	9.659	9.763	9.745	9.779	10.125	9.756	9.687	9.677	9.786	10.547	9.757	9.768	10.757	10.757	9.736	9.718	9.633	9.584	9.468	9.906	10.4	9.799	9.691
Human	219920_s_at	10.651	11.28	9.475	9.475	9.475	9.635	9.635	9.757	9.336	9.293	9.266	9.259	10.036	10.056	10.056	8.936	8.932	8.92	9.001	8.985	8.981	8.998	8.911	9.026	8.892	9.071	9.057	8.472	8.316	10.968	9.961	10.548	9.76	11.248	9.661	11.309	11.386	10.314	10.314	8.512	8.411	9.889	9.846	9.349	10.129	9.374	10.283	10.398
Human	229507_at	9.348	9.525	9.803	9.803	9.803	10.297	10.297	9.523	8.971	8.811	8.713	8.62	9.998	9.921	9.921	10.076	10.083	10.093	10.189	10.184	10.104	10.1	10.141	10.281	10.18	10.212	10.093	9.661	9.489	9.507	9.231	9.478	10.023	9.302	10.062	9.273	9.217	9.252	9.252	8.097	7.918	9.441	9.432	9.752	9.488	9.814	8.368	9.481
Human	1294_at	10.27	8.91	8.877	8.877	8.877	9.451	9.451	10.055	9.509	9.399	9.381	9.366	10.099	10.099	10.099	9.446	9.432	9.394	9.488	9.463	9.367	9.395	9.424	9.5	9.374	9.59	9.617	8.586	8.3	10.27	10.116	10.236	10.366	10.647	10.308	10.66	10.685	10.849	10.849	9.222	9.087	9.977	9.948	10.15	10.132	9.416	10.24	10.945
Human	219365_s_at	8.588	9.403	8.827	8.827	8.827	9.648	9.648	8.927	9.017	8.982	8.953	8.912	8.872	8.791	8.791	10.445	10.49	10.566	11.062	11.239	11.169	11.213	11.292	10.914	11.465	10.322	10.419	9.045	8.791	8.274	8.282	8.614	9.253	8.277	9.235	8.24	8.191	8.046	8.046	7.257	7.14	8.686	8.687	9.116	8.682	9.149	8.427	7.763
Human	224500_s_at	9.577	9.79	10.011	10.011	10.011	9.199	9.199	9.128	9.121	9.08	9.088	9.086	9.225	9.195	9.195	9.361	9.36	9.376	9.407	9.437	9.498	9.536	9.363	9.559	9.473	9.282	9.328	8.904	8.847	8.849	9.019	9.233	9.114	9.45	9.554	9.446	9.459	9.441	9.441	8.289	8.208	8.99	8.951	9.055	9.208	9.806	9.155	9.273
Human	201967_at	10.854	11.415	10.581	10.581	10.581	9.719	9.719	10.626	9.845	9.661	9.593	9.546	10.671	10.714	10.714	10.36	10.364	10.365	10.213	10.215	10.143	10.134	10.093	10.415	10.101	10.203	10.212	11.047	11.308	10.321	10.894	10.315	11.068	10.445	10.571	10.441	10.44	10.496	10.496	11.29	11.305	11.169	11.229	10.934	10.836	10.698	10.794	11.255
Human	201395_at	12.79	12.776	12.195	12.195	12.195	11.81	11.81	12.343	11.467	11.381	11.363	11.38	12.344	12.356	12.356	11.848	11.847	11.842	11.731	11.735	11.77	11.782	11.545	11.722	11.577	11.712	11.892	12.257	12.452	12.433	12.196	11.924	12.195	12.452	11.85	12.475	12.516	12.231	12.231	11.867	11.808	12.463	12.45	12.609	12.537	12.394	12.475	12.499
Human	35666_at	10.905	11.371	11.583	11.583	11.583	10.011	10.011	10.572	10.917	10.935	10.975	11.001	11.063	10.98	10.98	10.32	10.32	10.325	10.26	10.211	10.257	10.276	10.198	10.056	10.12	10.466	10.265	10.358	10.413	11.664	10.885	10.641	10.866	10.526	10.383	10.532	10.531	10.724	10.724	11.21	11.192	10.968	10.965	9.96	10.984	10.146	10.313	10.925
Human	214286_at	7.719	6.737	7.651	7.651	7.651	7.986	7.986	7.669	7.941	7.974	8.024	8.061	7.591	7.541	7.541	7.678	7.682	7.689	7.724	7.73	7.688	7.702	7.685	7.855	7.663	7.696	7.565	7.559	7.55	7.833	7.422	7.722	7.769	7.619	7.647	7.618	7.618	7.299	7.299	6.848	6.792	7.51	7.531	7.666	7.389	7.621	6.71	7.255
Human	201040_at	12.148	13.105	10.487	10.487	10.487	10.572	10.572	11.717	11.193	11.012	10.915	10.835	11.842	11.888	11.888	11.729	11.714	11.686	11.752	11.71	11.633	11.604	11.573	11.906	12.045	11.927	12.25	10.818	10.506	11.726	11.107	10.679	12.005	10.62	11.108	10.601	10.567	12.404	12.404	10.101	9.926	11.354	11.341	11.924	11.427	11.761	11.133	11.968
Human	203071_at	8.82	8.943	9.27	9.27	9.27	9.322	9.322	9.784	9.628	9.475	9.409	9.386	9.795	9.8	9.8	10.909	10.875	10.802	10.815	10.72	10.529	10.444	10.685	10.74	10.276	11.211	11.257	9.948	9.67	8.685	9.883	9.649	10.575	9.947	9.905	9.948	9.929	8.735	8.735	10.473	10.487	9.888	9.95	9.99	9.547	9.331	9.373	10.391
Human	209100_at	10.85	12.153	12.035	12.035	12.035	10.996	10.996	10.32	10.724	10.83	10.869	10.9	10.477	10.542	10.542	9.527	9.53	9.536	9.488	9.473	9.478	9.498	9.25	9.469	9.377	9.551	9.58	9.525	9.533	10.832	10.411	10.64	10.451	11.192	10.795	11.207	11.261	11.698	11.698	9.899	9.869	10.146	10.084	9.787	10.488	10.093	10.546	10.49
Human	211728_s_at	8.142	8.006	7.682	7.682	7.682	7.812	7.812	7.772	7.559	7.517	7.528	7.538	7.725	7.687	7.687	7.916	7.899	7.902	7.93	7.938	7.939	7.894	7.81	7.919	7.918	7.896	7.863	7.846	7.829	7.624	7.572	7.757	7.755	7.624	7.714	7.62	7.621	8.141	8.141	6.918	6.846	7.568	7.527	7.654	7.798	8.833	7.185	7.632
Human	206855_s_at	10.289	11.119	10.449	10.449	10.449	10.114	10.114	10.335	10.352	10.305	10.248	10.21	10.982	11.038	11.038	10.122	10.111	10.105	10.128	10.123	9.948	9.908	9.963	10.268	10.175	10.146	10.049	9.814	9.744	10.231	10.585	10.275	10.844	10.426	10.536	10.422	10.4	10.964	10.964	10.102	9.996	10.634	10.674	10.736	10.413	10.284	10.272	11.614
Human	204346_s_at	10.454	11.115	8.858	8.858	8.858	9.478	9.478	9.781	9.782	9.716	9.711	9.716	10.221	10.281	10.281	9.424	9.411	9.395	9.323	9.307	9.282	9.297	9.231	9.136	9.132	9.393	9.423	9.532	9.617	9.706	9.624	9.566	9.77	9.599	9.877	9.588	9.577	10.14	10.14	8.78	8.66	9.707	9.701	9.78	9.744	10.275	9.252	10.313
Human	216663_s_at	8.101	6.611	8.15	8.15	8.15	8.068	8.068	7.851	8.598	8.723	8.811	8.864	7.536	7.462	7.462	7.782	7.789	7.8	7.877	7.86	7.732	7.734	7.781	7.897	7.807	7.947	8.052	7.491	7.23	11.785	7.614	7.58	7.597	7.253	7.766	7.233	7.223	6.78	6.78	6.947	6.912	7.998	7.925	7.444	8.403	12.344	7.898	7.967
Human	210373_at	8.801	8.044	9.248	9.248	9.248	9.413	9.413	8.842	8.727	8.653	8.614	8.574	9.069	9.077	9.077	9.096	9.11	9.128	9.191	9.201	9.152	9.161	8.994	9.305	9.192	9.151	9.158	9.135	9.159	9.063	8.508	8.802	9.161	8.657	9.001	8.644	8.612	9.006	9.006	7.57	7.451	8.632	8.657	9.175	8.493	8.822	7.62	8.335
Human	209665_at	10.618	10.803	9.879	9.879	9.879	10.072	10.072	10.248	9.733	9.683	9.655	9.633	10.477	10.506	10.506	10.044	10.035	10.019	10.09	10.063	10.042	10.044	10.101	9.996	10.068	10.205	10.272	9.554	9.364	10.816	10.066	10.385	10.543	10.689	10.16	10.71	10.733	10.999	10.999	9.208	9.12	9.913	9.847	9.979	10.274	10.245	9.877	10.271
Human	216267_s_at	9.745	10.232	9.503	9.503	9.503	8.951	8.951	9.395	9.174	9.095	9.094	9.089	9.774	9.77	9.77	9.194	9.186	9.187	9.141	9.141	9.138	9.147	9.109	9.162	9.104	9.144	9.106	9.121	9.119	9.724	9.545	9.532	9.123	9.874	9.519	9.888	9.912	9.933	9.933	9.441	9.406	9.486	9.456	9.4	9.652	9.353	9.339	9.644
Human	219114_at	9.87	9.747	10.464	10.464	10.464	10.634	10.634	9.729	10.308	10.36	10.342	10.3	9.812	9.863	9.863	10.436	10.439	10.459	10.345	10.348	10.374	10.387	10.114	10.385	10.265	10.334	10.332	11.027	11.23	9.735	9.26	9.53	9.816	9.55	9.906	9.536	9.511	9.427	9.427	8.089	7.919	9.431	9.401	9.807	9.598	10.163	9.184	9.525
Human	52159_at	10.399	11.111	9.588	9.588	9.588	9.521	9.521	9.673	9.31	9.25	9.229	9.228	9.759	9.783	9.783	9.366	9.363	9.351	9.374	9.371	9.399	9.435	9.187	9.386	9.183	9.383	9.466	8.948	8.847	9.424	9.984	10.12	9.702	10.663	9.76	10.697	10.76	10.619	10.619	9.702	9.694	9.827	9.756	9.756	10.222	10.699	10.167	10.078
Human	223961_s_at	8.882	7.626	9.469	9.469	9.469	8.926	8.926	9.134	9.2	9.325	9.373	9.393	9.422	9.505	9.505	8.212	8.218	8.232	8.254	8.248	8.253	8.282	8.094	8.237	8.033	8.281	8.196	8.005	7.993	8.811	8.942	8.837	8.449	9.09	8.735	9.103	9.126	9.735	9.735	8.683	8.691	8.696	8.752	8.602	8.384	7.925	9.222	9.774
Human	202788_at	11.707	11.667	12.883	12.883	12.883	11.916	11.916	11.268	12.672	12.998	13.018	12.983	11.066	11.008	11.008	9.994	10.002	9.995	10.052	10.021	10.015	10.061	10.063	10.072	9.949	10.18	10.162	9.253	8.992	10.804	11.086	11.086	10.509	11.44	11.454	11.44	11.489	10.977	10.977	12.269	12.444	10.394	10.338	10.174	10.702	10.154	10.5	11.634
Human	202655_at	12.333	12.83	10.836	10.836	10.836	10.288	10.288	11.618	11.23	11.194	11.172	11.192	11.531	11.567	11.567	10.763	10.756	10.746	10.716	10.704	10.641	10.64	10.688	10.712	10.589	10.765	10.758	10.546	10.487	11.763	11.867	11.949	11.729	12.679	11.135	12.737	12.807	12.236	12.236	11.929	11.958	11.753	11.719	11.333	11.946	11.809	12.226	11.691
Human	213205_s_at	9.886	10.325	9.549	9.549	9.549	9.751	9.751	9.817	10.053	9.982	9.976	9.965	10.511	10.541	10.541	10.235	10.229	10.221	10.236	10.21	10.229	10.204	10.293	10.05	10.155	10.343	10.568	10.24	10.232	9.956	9.508	9.382	10.372	9.084	9.703	9.06	9.006	10.383	10.383	8.126	7.939	9.846	9.821	10.426	9.989	10.739	9.512	10.101
Human	233350_s_at	9.665	9.834	9.261	9.261	9.261	8.784	8.784	9.175	8.787	8.771	8.776	8.788	9.382	9.389	9.389	8.696	8.698	8.708	8.747	8.727	8.584	8.556	8.618	8.994	8.867	8.829	8.847	8.235	8.139	9.596	9.41	9.435	8.601	9.946	8.966	9.984	10.049	10.472	10.472	9.535	9.562	9.053	8.943	8.835	9.66	10.759	8.907	9.572
Human	204133_at	9.461	10.314	9.993	9.993	9.993	9.354	9.354	9.07	9.093	9.048	9.033	9.036	9.843	9.885	9.885	9.182	9.185	9.197	9.274	9.28	9.248	9.253	9.24	9.24	9.315	9.247	9.252	8.861	8.765	9.633	8.959	9.158	9.182	9.178	9.101	9.181	9.179	9.08	9.08	8.137	8.036	9.103	9.121	9.5	9.002	9.202	8.908	9.047
Human	209361_s_at	9.801	10.992	11.425	11.425	11.425	10.697	10.697	10.066	10.442	10.397	10.386	10.367	10.255	10.309	10.309	11.511	11.505	11.48	11.359	11.274	11.291	11.256	11.123	11.344	11.154	11.713	11.71	11.692	11.747	9.853	9.667	9.781	10.198	9.794	10.674	9.76	9.741	10.076	10.076	8.369	8.177	9.997	9.966	10.061	10.166	10.127	10.094	9.864
Human	224821_at	10.482	9.973	9.296	9.296	9.296	9.288	9.288	10.74	10.45	10.361	10.365	10.381	11.848	11.997	11.997	9.447	9.42	9.377	9.391	9.35	9.186	9.174	9.358	9.559	9.551	9.566	9.585	9.062	8.91	11.717	11.335	11.018	10.767	11.755	10.542	11.801	11.838	12.662	12.662	12.462	12.6	10.86	10.879	10.901	10.751	9.422	11.42	11.213
Human	210006_at	9.766	9.591	10.312	10.312	10.312	9.84	9.84	9.919	9.716	9.697	9.67	9.658	9.746	9.767	9.767	10.492	10.509	10.548	10.487	10.536	10.697	10.72	10.39	10.609	10.718	10.286	10.559	11.059	11.313	9.9	9.776	9.529	9.581	9.723	9.984	9.713	9.724	10.826	10.826	10.118	10.134	9.492	9.391	9.487	10.055	9.479	10.636	10.121
Human	226355_at	9.191	10.876	8.224	8.224	8.224	9.206	9.206	8.938	8.951	8.933	8.927	8.908	8.939	8.915	8.915	9.015	9.017	9.02	9.113	9.098	9.075	9.081	9.061	9.107	9.028	9.175	9.074	8.619	8.511	9.145	8.741	9.339	8.982	9.624	9.245	9.638	9.649	9.013	9.013	7.518	7.424	8.796	8.798	8.78	8.787	9.964	8.291	8.532
Human	228112_at	8.137	7.654	8.028	8.028	8.028	8.522	8.522	8.027	8.023	7.952	7.899	7.837	8.119	8.094	8.094	8.53	8.534	8.538	8.674	8.69	8.637	8.594	8.604	8.688	8.838	8.611	8.57	8.079	7.946	8.277	7.9	7.875	8.501	7.3	8.235	7.264	7.206	7.839	7.839	7.784	7.74	8.147	8.178	8.535	7.974	8.393	7.786	7.427
Human	201419_at	11.131	11.019	10.976	10.976	10.976	10.51	10.51	10.673	10.564	10.528	10.538	10.538	10.992	11.004	11.004	10.946	10.95	10.972	11.096	11.183	11.325	11.357	11.5	10.965	11.387	10.733	10.904	10.746	10.773	11.1	10.492	10.507	10.635	10.711	10.607	10.715	10.723	10.676	10.676	9.989	9.928	10.543	10.497	10.579	10.797	12.245	10.185	10.848
Human	221611_s_at	8.337	7.735	8.72	8.72	8.72	8.033	8.033	8.251	8.854	8.987	9.061	9.127	8.214	8.193	8.193	7.899	7.906	7.918	8.018	8.053	8.138	8.177	7.852	7.984	7.947	7.874	7.87	7.733	7.704	8.729	8.216	8.07	7.965	8.054	7.977	8.057	8.066	8.451	8.451	8.478	8.545	8.315	8.053	8.012	9.77	16.327	8.823	7.799
Human	201591_s_at	12.457	12.713	10.812	10.812	10.812	11.314	11.314	12.038	11.336	11.183	11.124	11.093	12.618	12.665	12.665	12.625	12.631	12.658	12.571	12.638	12.841	12.873	12.651	12.551	12.955	12.295	12.718	13.528	13.871	11.646	12	11.521	12.267	11.765	11.673	11.768	11.769	12.128	12.128	11.156	11.014	12.557	12.505	12.644	12.844	13.239	12.554	12.589
Human	38487_at	9.579	8.914	9.532	9.532	9.532	10.029	10.029	10.564	11.152	11.038	11.027	11.042	11.169	11.225	11.225	10.186	10.151	10.111	10.211	10.162	10.113	10.151	10.245	10.328	10.273	10.416	10.421	9.287	8.94	9.971	10.499	10.443	11.32	10.575	11.217	10.55	10.518	11.458	11.458	9.898	9.737	10.427	10.442	10.87	10.345	10.32	10.362	11.046
Human	218051_s_at	9.565	12.591	8.341	8.341	8.341	7.84	7.84	8.751	9.824	9.919	9.908	9.964	9.542	9.56	9.56	8.289	8.272	8.273	8.037	7.993	7.86	7.851	7.846	8.385	8.112	8.222	8.389	9.15	9.267	9.382	8.959	8.927	8.244	9.009	8.575	9.026	9.052	8.09	8.09	7.996	7.847	9.404	9.314	9.311	9.902	10.026	10.184	9.535
Human	232613_at	8.606	7.052	8.93	8.93	8.93	8.713	8.713	9.18	9.029	9.089	9.119	9.137	9.105	9.172	9.172	8.952	8.946	8.935	8.874	8.859	8.936	8.937	8.941	8.621	8.818	8.934	8.922	9.411	9.571	8.732	8.857	8.501	9.261	8.25	8.605	8.237	8.19	8.446	8.446	8.802	8.809	9.129	9.154	9.342	8.994	8.904	9.106	9.271
Human	217850_at	11.555	13.223	11.412	11.412	11.412	10.093	10.093	10.515	9.723	9.637	9.6	9.613	11.225	11.334	11.334	9.623	9.608	9.598	9.472	9.511	9.686	9.665	9.454	9.292	9.589	9.31	9.364	10.166	10.393	11.533	11.294	11.147	10.884	11.694	10.653	11.734	11.82	11.609	11.609	11.425	11.44	11.23	11.241	11.18	11.169	10.073	10.795	11.483
Human	218146_at	12.168	13.164	10.978	10.978	10.978	10.518	10.518	11.481	10.741	10.701	10.692	10.718	11.341	11.402	11.402	10.913	10.907	10.896	10.785	10.793	10.755	10.767	10.656	10.912	10.781	10.755	10.819	11.137	11.223	11.965	11.807	11.449	11.077	12.293	11.112	12.339	12.404	13.038	13.038	11.513	11.506	11.848	11.843	11.494	11.874	12.341	12.166	12.199
Human	204634_at	9.94	10.89	9.134	9.134	9.134	8.148	8.148	9.148	8.63	8.741	8.788	8.866	8.382	8.496	8.496	8.553	8.57	8.568	8.302	8.288	8.264	8.286	7.951	8.289	8.009	8.364	8.467	9.267	9.418	10.063	9.725	9.435	8.278	10.292	8.479	10.361	10.47	10.129	10.129	10.589	10.757	9.491	9.405	8.687	9.968	11.366	10.568	9.74
Human	210888_s_at	8.053	7.089	8.071	8.071	8.071	8.494	8.494	8.192	8.793	8.846	8.913	8.964	7.96	7.907	7.907	8.209	8.209	8.214	8.338	8.349	8.389	8.408	8.2	8.308	8.174	8.291	8.192	7.736	7.61	8.024	8.236	7.857	8.304	7.455	8.304	7.423	7.385	15.029	15.029	7.166	7.095	7.924	7.923	8.247	7.93	8.091	7.619	7.28
Human	205755_at	7.576	6.947	7.684	7.684	7.684	8.017	8.017	7.973	8.326	7.966	7.984	7.988	7.918	7.916	7.916	7.752	7.72	7.679	7.756	7.77	7.806	7.828	7.648	7.785	7.916	7.696	7.683	7.461	7.407	7.102	8.255	7.422	8.136	7.034	7.879	7.001	6.954	15.561	15.561	7.252	7.101	7.776	7.738	8.228	7.982	9.492	7.625	8.513
Human	37201_at	8.334	7.123	10.484	10.484	10.484	10.539	10.539	8.467	8.385	8.264	8.248	8.23	8.246	8.21	8.21	8.729	8.733	8.716	8.726	8.763	8.831	8.852	8.802	8.625	8.738	8.575	8.69	9.06	9.168	7.811	8.286	7.918	8.448	7.381	9.038	7.318	7.259	12.257	12.257	7.623	7.549	8.203	8.237	8.429	8.016	8.331	7.222	7.846
Human	239054_at	7.687	6.978	8.208	8.208	8.208	7.892	7.892	7.764	8.43	8.557	8.625	8.664	7.634	7.664	7.664	7.615	7.612	7.611	7.671	7.671	7.731	7.76	7.721	7.625	7.753	7.673	7.635	7.389	7.291	8.714	7.86	7.923	7.75	7.896	7.822	7.898	7.902	7.889	7.889	8.545	8.655	7.65	7.664	7.35	7.572	8.568	7.269	7.398
Human	202545_at	10.254	9.584	7.963	7.963	7.963	8.37	8.37	9.868	8.844	8.75	8.722	8.742	10.04	10.032	10.032	8.913	8.873	8.839	8.867	8.891	8.613	8.599	8.657	9.187	9.443	8.766	8.745	8.706	8.71	10.744	9.495	10.126	9.613	10.666	9.358	10.716	10.786	9.194	9.194	8.29	8.086	9.163	8.95	8.819	10.349	9.814	9.624	10.674
Human	228205_at	8.486	9.237	7.943	7.943	7.943	8.545	8.545	8.23	8.752	8.797	8.824	8.838	8.081	8.013	8.013	8.461	8.442	8.424	8.493	8.456	8.409	8.449	8.496	8.543	8.439	8.647	8.68	7.878	7.653	8.014	7.792	8	8.174	7.673	8.539	7.64	7.6	7.558	7.558	7.208	7.138	7.866	7.863	8.155	7.883	8.343	7.181	7.973
Human	1555993_at	7.681	6.508	7.829	7.829	7.829	8.031	8.031	8.443	7.825	7.834	7.819	7.776	8.351	8.39	8.39	8.675	8.692	8.712	8.75	8.792	8.949	9.038	8.914	8.54	8.755	8.574	8.494	9.058	9.222	8.606	8.898	8.067	8.03	8.034	8.233	8.027	8.008	8.706	8.706	10.768	11.06	8.768	8.781	7.653	8.694	8.167	9.633	9.006
Human	229954_at	7.342	7.214	8.103	8.103	8.103	7.863	7.863	8.136	7.797	7.828	7.813	7.795	8.561	8.661	8.661	8.227	8.254	8.285	8.299	8.288	8.27	8.323	8.181	8.369	8.289	8.344	8.409	7.935	7.866	7.281	9.145	8.979	8.71	9.483	8.575	9.517	9.574	11.314	11.314	12.271	12.741	7.859	7.8	7.33	8.19	8.594	7.919	7.872
Human	222707_s_at	10.689	11.371	10.387	10.387	10.387	10.454	10.454	10.169	10.185	10.194	10.191	10.186	10.289	10.285	10.285	10.239	10.243	10.245	10.264	10.242	10.162	10.151	10.218	10.361	10.204	10.354	10.281	10.018	9.927	10.504	10.114	10.182	10.074	10.479	10.325	10.485	10.487	10.598	10.598	9.552	9.487	10.104	10.068	10.294	10.306	10.865	10.437	10.409
Human	223070_at	13.045	13.482	13.366	13.366	13.366	12.481	12.481	12.257	12.437	12.552	12.558	12.573	11.978	12.051	12.051	11.669	11.673	11.65	11.466	11.461	11.274	11.278	11.314	11.649	11.45	11.486	11.661	12.168	12.321	12.071	12.592	12.474	12.007	13.464	12.459	13.502	13.606	13.329	13.329	13.199	13.29	12.059	11.947	11.948	12.683	12.326	13.501	13.195
Human	219714_s_at	7.591	7.066	8.672	8.672	8.672	7.907	7.907	7.994	7.528	7.567	7.567	7.589	6.985	6.945	6.945	8.837	8.859	8.908	9.173	9.422	9.603	9.62	9.487	8.557	8.931	8.137	8.961	8.465	8.347	7.193	7.534	7.285	7.225	6.898	7.48	6.876	6.878	7.345	7.345	8.496	8.57	7.321	7.276	7.504	7.565	8.545	7.344	7.634
Human	213425_at	8.789	12.029	8.327	8.327	8.327	7.619	7.619	8.105	6.643	6.576	6.505	6.467	8.406	8.477	8.477	7.242	7.242	7.208	7.148	7.161	7.318	7.348	7.437	7.15	7.363	7.092	7.109	7.136	7.111	8.835	9.687	8.856	7.939	8.69	8.224	8.708	8.724	8.167	8.167	9.635	9.459	10.757	11.14	9.885	8.63	7.008	8.743	9.626
Human	218501_at	11.069	8.584	9.623	9.623	9.623	9.258	9.258	10.928	9.936	9.887	9.883	9.889	10.538	10.609	10.609	10.497	10.522	10.555	10.55	10.681	11.195	11.238	11.423	10.195	10.339	10.002	10.019	11.179	11.533	10.976	11.303	10.458	10.354	10.766	9.809	10.802	10.847	10.115	10.115	12.822	12.973	11.329	11.403	10.519	10.919	10.417	11.565	12.067
Human	218158_s_at	9.542	10.011	10.595	10.595	10.595	9.76	9.76	9.399	10.016	10.239	10.367	10.482	9.137	9.134	9.134	8.619	8.617	8.61	8.382	8.355	8.537	8.554	8.24	8.441	8.293	8.492	8.604	9.273	9.561	9.341	9.828	9.464	8.493	10.049	9.481	10.071	10.146	9.692	9.692	11.026	11.164	9.675	9.712	9.118	9.472	8.145	9.994	9.694
Human	231839_at	11.397	11.494	10.663	10.663	10.663	9.965	9.965	10.562	10.237	10.256	10.265	10.289	10.341	10.369	10.369	10.067	10.073	10.083	9.971	9.967	9.97	9.973	9.938	9.997	9.897	9.986	9.912	10.262	10.339	10.91	10.809	10.948	10.089	11.765	10.303	11.821	11.901	11.096	11.096	11.169	11.232	10.34	10.296	9.9	10.582	9.672	11.306	11.187
Human	201097_s_at	14.267	15.622	12.373	12.373	12.373	12.124	12.124	13.194	12.853	12.811	12.819	12.885	13.327	13.404	13.404	12.136	12.111	12.065	11.961	11.951	11.897	11.884	11.907	11.921	11.962	12.005	12.168	12.322	12.381	14.043	13.923	13.83	13.229	15.171	12.866	15.259	15.369	14.146	14.146	14.142	14.2	13.782	13.773	13.638	13.833	13.065	14.481	14.141
Human	226965_at	11.644	11.898	10.505	10.505	10.505	9.556	9.556	10.935	11.083	11.107	11.172	11.239	11.068	11.149	11.149	9.929	9.898	9.848	9.567	9.573	9.665	9.667	9.404	9.307	9.387	9.542	9.727	10.952	11.354	11.31	11.38	10.747	10.68	11.332	10.436	11.367	11.422	11.224	11.224	12.187	12.241	11.447	11.496	11.372	11.177	10.072	12.052	11.792
Human	208614_s_at	11.664	12.133	10.439	10.439	10.439	10.163	10.163	11.379	10.756	10.61	10.609	10.613	12.451	12.537	12.537	10.953	10.911	10.84	10.686	10.645	10.527	10.512	10.544	10.601	10.389	10.856	10.892	11.168	11.234	11.908	12.078	12.105	11.509	13.202	11.211	13.278	13.36	11.715	11.715	12.346	12.337	12.008	11.924	11.901	12.474	10.712	12.364	12.089
Human	1561336_at	7.908	7.159	8.174	8.174	8.174	8.739	8.739	8.273	9.5	9.611	9.684	9.735	8.129	8.064	8.064	8.508	8.504	8.494	8.659	8.643	8.657	8.695	8.623	8.699	8.611	8.725	8.607	7.795	7.523	8.186	8.069	8.163	8.624	7.724	8.731	7.685	7.624	9.216	9.216	7.745	7.71	8.08	8.114	8.474	7.891	8.522	6.716	7.517
Human	45288_at	9.511	8.357	8.789	8.789	8.789	8.332	8.332	9.546	8.423	8.348	8.3	8.278	8.991	8.902	8.902	10.516	10.557	10.595	10.478	10.418	10.523	10.491	10.77	10.387	10.278	10.726	10.583	10.888	11.049	9.582	9.985	9.722	8.957	10.361	8.997	10.413	10.491	11.757	11.757	11.731	11.946	9.094	9.085	8.772	9.141	8.585	9.853	9.857
Human	227005_at	10.225	10.602	11.847	11.847	11.847	11.142	11.142	10.056	10.349	10.434	10.426	10.413	9.969	10.005	10.005	10.016	10.015	10.028	10.018	10.047	10.153	10.195	10.115	9.897	9.96	9.897	9.894	10.399	10.535	10.149	10.211	10.378	9.942	10.829	10.493	10.842	10.887	10.641	10.641	10.396	10.431	10.032	10.014	10.036	10.13	9.905	10.662	9.811
Human	211023_at	13.065	13.973	14.596	14.596	14.596	13.556	13.556	12.219	13.257	13.476	13.495	13.518	12.163	12.224	12.224	12.025	12.023	12.022	11.962	11.956	12.123	12.131	12.079	11.667	12.128	11.985	12.305	12.132	12.153	12.523	12.61	12.576	11.888	13.397	12.867	13.417	13.506	13.529	13.529	13.101	13.175	12.182	12.156	11.761	12.326	12.146	12.488	12.737
Human	238077_at	10.515	11.806	9.893	9.893	9.893	9.525	9.525	10.407	9.332	9.266	9.21	9.196	9.913	9.973	9.973	10.656	10.66	10.676	10.405	10.446	10.594	10.58	10.816	10.504	10.625	10.236	10.497	11.873	12.392	10.629	10.931	10.178	9.752	10.798	9.671	10.841	10.909	11.057	11.057	13.452	13.742	10.589	10.621	10.446	10.412	9.396	11.591	10.414
Human	205364_at	8.304	8.889	9.275	9.275	9.275	9.737	9.737	9.24	10.188	10.227	10.215	10.237	9.948	9.974	9.974	8.624	8.592	8.538	8.643	8.64	8.543	8.571	8.612	8.813	8.484	8.658	8.698	8.146	7.973	9.676	10.298	9.778	9.461	10.352	10.276	10.355	10.392	13.729	13.729	11.393	11.531	9.649	9.587	10.057	9.99	9.363	10.385	9.927
Human	209074_s_at	8.429	7.185	10.707	10.707	10.707	9.357	9.357	10.529	11.548	11.752	11.821	11.835	10.085	10.043	10.043	13.606	13.723	13.809	13.886	13.972	13.777	13.8	14.056	14.497	14.435	13.524	13.82	13.469	13.642	11.38	9.948	9.573	10.339	9.336	10.041	9.309	9.243	8.605	8.605	9.964	9.789	9.704	9.545	8.691	10.585	8.842	11.583	12.414
Human	227676_at	9.5	8.703	10.042	10.042	10.042	9.871	9.871	9.78	8.969	8.852	8.798	8.72	9.965	9.912	9.912	9.752	9.763	9.782	9.861	9.867	9.773	9.774	9.814	9.979	9.85	9.839	9.699	9.34	9.22	13.113	10.196	13.077	11.595	14.471	10.627	14.618	14.767	8.911	8.911	8.051	7.801	9.117	9.052	9.489	9.476	9.5	8.237	9.817
Human	221086_s_at	6.292	5.801	6.254	6.254	6.254	6.3	6.3	6.239	5.826	5.765	5.725	5.69	6.207	6.192	6.192	6.755	6.775	6.816	7.086	7.271	7.661	7.696	8.652	7.008	7.523	6.318	6.389	6.277	6.291	5.804	6.234	6.445	6.197	6.203	6.294	6.199	6.194	5.8	5.8	6.346	6.347	6.173	6.192	6.128	6.065	6.157	5.756	6.015
Human	239884_at	7.09	6.21	7.194	7.194	7.194	7.445	7.445	7.673	7.902	7.929	7.737	7.634	7.248	7.243	7.243	9.376	9.399	9.435	9.416	9.503	9.929	9.957	10.199	9.132	10.102	9.053	9.103	10.275	10.553	7.226	7.208	7.323	8.128	6.898	7.582	6.872	6.816	6.369	6.369	7.149	7.081	7.5	7.486	7.87	7.579	8.431	6.424	6.665
Human	230303_at	7.113	6.229	6.725	6.725	6.725	7.467	7.467	7.793	8.163	8.303	8.285	8.3	6.794	6.738	6.738	11.274	11.327	11.472	11.569	11.759	11.443	11.523	12.076	11.206	11.455	10.778	10.996	12.761	13.653	6.6	6.788	7.066	7.513	6.678	7.119	6.662	6.626	6.287	6.287	6.686	6.672	6.817	6.831	6.942	6.735	6.997	6.306	6.458
Human	218334_at	12.045	12.743	12.381	12.381	12.381	11.007	11.007	11.136	11.444	11.577	11.65	11.754	10.484	10.464	10.464	10.219	10.203	10.19	10.037	10.074	9.97	9.94	10.234	10.194	10.31	9.883	9.97	10.601	10.755	10.914	11.483	11.4	10.199	12.316	11.163	12.36	12.457	11.337	11.337	11.739	11.786	11.271	11.293	10.132	11.149	10.776	11.475	12.062
Human	202753_at	12.942	14.21	13.264	13.264	13.264	12.338	12.338	12.086	12.025	12.153	12.182	12.25	12.023	12.054	12.054	11.423	11.398	11.373	11.229	11.211	11.173	11.134	11.397	11.259	11.41	11.305	11.451	11.786	11.854	12.59	12.281	12.039	11.163	12.802	12.026	12.832	12.914	12.959	12.959	12.703	12.764	12.053	11.973	11.647	12.502	13.793	12.387	12.577
Human	225968_at	8.891	9.753	7.915	7.915	7.915	8.651	8.651	9.613	9.728	9.62	9.598	9.599	10.494	10.615	10.615	10.33	10.333	10.343	10.582	10.689	10.89	10.921	11.468	10.615	11.068	10.135	10.126	9.125	8.758	9.811	10.565	9.161	10.23	8.885	9.543	8.859	8.796	9.13	9.13	12.057	12.134	11.398	11.61	10.584	10.223	8.672	11.378	10.54
Human	226814_at	7.855	6.895	9.137	9.137	9.137	9.825	9.825	8.819	9.899	9.887	9.935	9.979	9.291	9.36	9.36	8.487	8.451	8.369	8.383	8.369	8.363	8.394	8.175	8.579	8.173	8.441	8.343	7.557	7.332	7.397	9.894	8.719	8.831	8.802	9.387	8.779	8.75	8.558	8.558	11.524	11.741	10.402	10.65	10.169	9.03	7.831	9.797	10.011
Human	1555262_a_at	7.744	8.728	8.19	8.19	8.19	7.075	7.075	7.686	7.975	8.126	8.208	8.281	7.618	7.689	7.689	7.598	7.602	7.619	7.446	7.451	7.695	7.725	7.322	7.26	7.344	7.424	7.493	8.293	8.564	7.922	7.547	7.674	7.171	7.894	7.177	7.921	7.971	8.737	8.737	7.033	7.03	7.358	7.363	7.043	7.326	7.444	7.466	7.723
Human	214835_s_at	10.687	12.51	11.727	11.727	11.727	11.888	11.888	10.385	11.003	11.094	11.111	11.169	10.533	10.616	10.616	8.383	8.34	8.249	8.221	8.127	7.835	7.783	8.349	8.432	8.353	8.615	8.558	7.452	7.1	11.439	11.604	12.049	10.953	13.542	11.736	13.611	13.726	13.267	13.267	12.065	12.164	10.674	10.684	9.941	10.617	8.138	11.506	11.589
Human	221935_s_at	9.35	11.251	9.16	9.16	9.16	8.514	8.514	8.046	8.824	8.701	8.648	8.7	8.946	9.045	9.045	7.004	7	6.991	6.86	6.837	6.791	6.775	6.827	6.955	6.873	6.953	6.935	7.178	7.234	9.977	8.922	8.446	7.928	8.586	8.25	8.598	8.664	8.032	8.032	8.588	8.455	9.091	9.044	7.638	9.352	7.193	9.52	10.607
Human	200761_s_at	14.107	13.713	14.192	14.192	14.192	13.339	13.339	13.292	13.232	13.24	13.262	13.326	12.984	13.046	13.046	12.759	12.742	12.733	12.628	12.595	12.606	12.632	12.156	12.752	12.299	12.764	12.462	12.667	12.655	12.541	13.278	13.162	12.414	14.307	12.54	14.375	14.482	13.403	13.403	13.426	13.424	12.938	12.903	12.268	13.132	11.048	13.84	14.292
Human	224838_at	12.668	12.636	10.623	10.623	10.623	10.139	10.139	12.151	11.301	11.136	11.116	11.125	12.225	12.333	12.333	10.985	10.99	10.988	11.151	11.324	11.24	11.257	10.644	10.54	10.231	10.431	10.253	10.52	10.637	12.284	12.59	12.373	12.082	13.41	11.093	13.498	13.571	12.275	12.275	13.467	13.535	12.257	12.275	12.423	12.161	10.13	11.798	13.146
Human	225940_at	10.266	9.929	11.072	11.072	11.072	10.669	10.669	10.224	10.518	10.704	10.784	10.891	9.721	9.731	9.731	9.469	9.469	9.46	9.361	9.402	9.28	9.238	9.58	9.331	9.302	9.19	9.204	9.776	9.862	10.098	10.008	10.418	9.397	11.286	10.22	11.327	11.416	10.316	10.316	9.65	9.584	9.663	9.685	9.638	9.54	8.351	10.104	10.285
Human	227769_at	8.415	7.665	7.293	7.293	7.293	7.536	7.536	9.843	9.497	9.737	9.803	9.873	9.384	9.529	9.529	10.762	10.778	10.779	10.857	10.91	10.574	10.55	10.878	10.685	11.006	10.638	11.036	10.658	10.588	7.507	8.934	7.853	8.664	7.401	7.923	7.382	7.354	6.913	6.913	10.372	10.446	9.803	9.794	9.447	9.85	9.662	9.78	8.442
Human	232629_at	7.394	6.308	6.506	6.506	6.506	6.588	6.588	8.13	6.336	6.315	6.298	6.279	6.539	6.43	6.43	6.544	6.541	6.545	6.514	6.475	6.36	6.346	6.571	6.543	6.504	6.675	6.5	6.565	6.548	7.199	6.76	6.685	6.458	6.582	6.502	6.585	6.592	6.344	6.344	6.931	6.972	6.452	6.417	6.355	6.649	8.533	5.833	7.887
Human	63009_at	10.066	10.773	8.863	8.863	8.863	8.502	8.502	8.97	9.046	9.211	9.313	9.404	8.627	8.663	8.663	7.946	7.946	7.953	7.874	7.877	7.893	7.918	7.914	7.9	7.898	7.862	7.858	8.206	8.298	9.55	9.669	9.465	7.885	10.321	8.304	10.399	10.512	9.055	9.055	11.635	11.93	9.157	9.233	8.121	8.732	8.306	10.395	9.475
Human	225519_at	12.121	13.087	10.919	10.919	10.919	10.006	10.006	10.674	10.359	10.56	10.632	10.733	10.115	10.219	10.219	9.09	9.085	9.058	8.881	8.864	8.894	8.889	8.883	8.899	8.762	8.952	8.791	9.337	9.497	11.214	10.969	10.957	9.056	12.216	10.052	12.299	12.445	12.059	12.059	11.233	11.349	10.533	10.512	9.62	10.65	10.668	11.424	11.253
Human	218574_s_at	9.188	10.709	13.241	13.241	13.241	13.67	13.67	9.683	10.672	10.445	10.415	10.415	10.823	10.86	10.86	9.381	9.35	9.29	9.204	9.153	9.145	9.137	9.523	9.14	9.379	9.419	9.451	9.461	9.408	9.229	10.438	9.727	10.45	9.248	11.452	9.164	9.11	9.604	9.604	10.846	10.788	10.432	10.459	11.54	10.282	9.799	10.73	12.207
Human	203282_at	12.133	13.258	13.738	13.738	13.738	12.547	12.547	11.025	12.515	12.696	12.814	12.916	10.857	10.865	10.865	9.526	9.486	9.456	8.935	8.835	8.982	8.994	9.47	8.561	8.461	9.354	9.499	10.095	10.125	10.903	11.67	10.955	9.87	11.551	11.199	11.565	11.663	13.319	13.319	13.519	13.769	11.103	11.182	10.513	10.667	9.299	11.722	11.657
Human	208204_s_at	9.025	8.772	12.26	12.26	12.26	12.292	12.292	9.233	10.503	10.623	10.652	10.67	9.234	9.141	9.141	9.435	9.437	9.439	9.53	9.514	9.422	9.438	9.523	9.656	9.509	9.596	9.474	9.015	8.865	9.024	8.812	9.216	9.373	8.966	11.084	8.885	8.858	8.888	8.888	7.734	7.613	8.901	8.865	9.219	9.103	9.321	8.528	8.916
Human	206825_at	8.506	13.565	7.072	7.072	7.072	7.186	7.186	7.69	7.267	7.162	7.149	7.129	10.391	10.765	10.765	8.106	8.131	8.16	8.057	8.061	7.815	7.815	7.854	8.544	7.94	8.042	8.391	7.446	7.311	9.163	7.528	7.199	7.249	6.828	7.355	6.808	6.778	6.783	6.783	7.428	7.434	7.827	7.93	7.614	7.252	7.286	6.843	8.065
Human	223417_at	8.463	10.262	7.531	7.531	7.531	8.042	8.042	8.042	8.041	8.048	8.068	8.08	8.352	8.416	8.416	7.943	7.938	7.935	8.055	8.047	8.071	8.071	8.088	7.986	8.042	8.087	8.012	7.625	7.496	8.206	7.989	8.256	7.913	8.328	7.753	8.35	8.356	8.195	8.195	7.595	7.575	7.965	7.988	8.039	7.841	7.971	7.204	7.788
Human	225741_at	9.6	10.654	8.624	8.624	8.624	8.577	8.577	8.793	9.234	9.411	9.484	9.568	8.885	9.001	9.001	8.289	8.282	8.256	8.173	8.125	8.184	8.199	8.1	8.104	8.114	8.374	8.543	8.193	8.071	9.703	9.305	9.527	8.282	10.252	8.498	10.319	10.414	9.869	9.869	9.641	9.693	8.9	8.829	8.652	9.292	9.341	9.686	9.145
Human	222575_at	9.495	9.65	9.22	9.22	9.22	9.415	9.415	9.678	8.955	8.829	8.751	8.686	9.701	9.753	9.753	9.559	9.563	9.567	9.612	9.607	9.571	9.53	9.755	9.572	9.718	9.634	9.736	9.812	9.895	9.647	9.937	9.278	9.609	9.215	9.549	9.202	9.19	9.495	9.495	11.863	12.094	9.983	10.084	9.981	9.425	9.206	9.668	9.183
Human	228422_at	8.584	8.848	8.409	8.409	8.409	9.521	9.521	9.148	9.473	9.503	9.52	9.53	8.742	8.651	8.651	10.767	10.768	10.798	10.889	10.949	11.087	11.107	11.031	10.748	11.2	10.64	10.959	10.989	11.085	8.587	8.329	8.454	9.331	7.981	9.279	7.931	7.866	8.025	8.025	7.571	7.487	8.786	8.783	9.271	8.806	9.359	8.086	7.859
Human	221458_at	6.978	6.464	7.058	7.058	7.058	7.66	7.66	7.344	7.808	7.806	7.806	7.794	7.166	7.116	7.116	7.724	7.723	7.709	7.799	7.781	7.791	7.787	7.764	7.834	7.875	7.876	7.699	7.33	7.101	6.819	7.154	7.141	7.451	6.683	7.676	6.646	6.586	7.134	7.134	7.178	7.179	7.292	7.33	7.675	7.077	7.273	6.552	6.766
Human	224599_at	12.722	12.437	12.19	12.19	12.19	12.346	12.346	12.148	11.65	11.631	11.623	11.655	12.104	12.208	12.208	11.631	11.62	11.602	11.523	11.541	11.545	11.538	11.431	11.521	11.569	11.447	11.459	12.066	12.231	11.79	12.447	12.073	11.971	12.783	11.962	12.815	12.855	12.317	12.317	12.986	13.028	12.415	12.464	12.505	12.143	11.401	12.914	12.842
Human	229174_at	10.016	11.169	8.544	8.544	8.544	7.724	7.724	8.961	8.312	8.421	8.481	8.554	8.003	8.004	8.004	7.722	7.713	7.703	7.525	7.523	7.438	7.403	7.63	7.538	7.412	7.533	7.433	8.092	8.266	9.869	9.219	9.313	7.596	10.329	7.803	10.425	10.554	9.4	9.4	9.549	9.639	8.851	8.785	7.991	9.218	9.581	9.744	9.519
Human	211164_at	5.886	5.673	6.105	6.105	6.105	6.063	6.063	5.976	5.418	5.335	5.285	5.242	6.019	6.023	6.023	6	6	6.005	5.977	5.975	5.933	5.928	5.974	6.004	5.973	5.986	5.968	6.104	6.14	5.655	6.179	6.205	5.938	6.008	5.991	6.009	6.01	5.654	5.654	6.94	7.019	6.019	6.036	5.985	5.922	5.971	5.564	5.911
Human	222143_s_at	11.01	11.231	10.804	10.804	10.804	10.085	10.085	10.51	10.813	10.938	10.983	11.006	10.39	10.419	10.419	9.933	9.932	9.938	9.857	9.824	9.748	9.734	9.795	10.008	9.82	9.997	9.836	10.023	10.083	10.488	10.37	10.485	9.84	11.096	10.159	11.132	11.182	10.834	10.834	10.122	10.12	10.072	10.055	9.628	10.17	10.437	10.014	10.994
Human	239139_at	8.318	7.898	9.138	9.138	9.138	8.79	8.79	8.436	8.597	8.65	8.662	8.653	8.221	8.181	8.181	9.516	9.522	9.561	9.446	9.284	9.852	9.832	9.002	8.768	8.879	10.12	9.879	10.346	10.46	8.17	7.868	8.183	8.436	8.008	8.468	7.991	7.954	8.049	8.049	7.021	6.941	7.915	7.945	8.092	7.746	8.213	7.6	7.948
Human	215272_at	7.76	7.752	8.044	8.044	8.044	7.444	7.444	7.334	7.194	7.168	7.166	7.148	7.461	7.479	7.479	7.446	7.451	7.465	7.443	7.455	7.5	7.521	7.288	7.447	7.41	7.391	7.274	7.414	7.447	7.088	7.281	7.46	7.134	7.439	7.239	7.446	7.453	7.41	7.41	7.173	7.162	7.182	7.199	7.393	7.089	7.306	6.559	7.193
Human	211221_at	7.37	7.311	7.653	7.653	7.653	7.978	7.978	7.653	7.739	7.75	7.763	7.759	7.546	7.508	7.508	7.652	7.657	7.663	7.767	7.771	7.734	7.755	7.717	7.846	7.779	7.75	7.772	7.328	7.234	7.609	7.272	7.44	7.573	7.132	7.784	7.108	7.081	7.013	7.013	6.886	6.839	7.407	7.378	7.609	7.572	7.619	7.692	7.128
Human	1555916_at	10.398	10.96	9.963	9.963	9.963	10.589	10.589	10.586	9.968	9.808	9.704	9.605	10.459	10.414	10.414	11.389	11.394	11.407	11.455	11.452	11.444	11.441	11.574	11.523	11.571	11.466	11.518	11.418	11.412	10.13	10.18	9.967	10.838	9.701	10.502	9.67	9.597	10.059	10.059	10.023	9.987	10.433	10.435	10.831	10.419	10.643	9.925	10.247
Human	219398_at	8.931	9.013	9.483	9.483	9.483	9.407	9.407	9.143	9.497	9.327	9.309	9.309	10.69	10.661	10.661	9.124	9.12	9.123	9.221	9.22	9.237	9.253	9.154	9.284	9.127	9.226	9.13	8.543	8.326	8.598	8.699	9.625	9.028	10.086	9.702	10.101	10.155	8.974	8.974	7.406	7.279	8.507	8.459	8.537	8.777	8.978	8.432	8.487
Human	203368_at	9.271	9.261	9.724	9.724	9.724	9.659	9.659	9.416	9.992	9.982	9.98	9.992	9.541	9.574	9.574	9.827	9.817	9.816	9.805	9.841	9.992	10.007	9.622	9.73	9.846	9.653	9.877	10.162	10.33	8.685	9.344	9.089	9.777	9.047	9.698	9.022	9.013	9.909	9.909	9.303	9.259	9.372	9.32	9.512	9.659	9.612	9.056	9.599
Human	1556308_at	9.164	10.112	7.676	7.676	7.676	8.237	8.237	8.667	8.304	8.36	8.399	8.426	8.117	8.105	8.105	9.066	9.079	9.127	9.146	9.229	9.491	9.501	8.892	9.002	9.315	8.8	8.798	9.365	9.571	10.152	8.434	8.014	7.79	7.899	7.916	7.899	7.907	8.027	8.027	9.448	9.573	8.512	8.54	7.755	8.357	8.264	7.967	8.167
Human	217882_at	12.492	12.955	14.075	14.075	14.075	11.941	11.941	11.745	11.559	11.698	11.747	11.839	11.473	11.521	11.521	10.773	10.758	10.767	10.62	10.599	10.554	10.545	10.456	10.765	10.606	10.705	10.758	10.973	11.057	12.409	11.734	11.592	10.19	12.493	11.299	12.539	12.664	12.921	12.921	12.359	12.463	11.146	11.055	10.387	11.647	12.182	11.841	12.258
Human	242560_at	9.211	11.528	6.732	6.732	6.732	6.971	6.971	7.943	6.034	5.905	5.849	5.787	7.692	7.729	7.729	6.767	6.77	6.769	6.767	6.769	6.685	6.685	6.734	6.834	6.745	6.761	6.708	6.81	6.848	7.691	8.584	8.848	7.2	9.572	7.39	9.655	9.755	7.884	7.884	9.233	9.405	8.316	8.396	7.167	7.87	9.582	6.827	8.298
Human	203844_at	6.262	5.754	6.686	6.686	6.686	6.215	6.215	6.219	5.7	5.615	5.568	5.524	6.295	6.301	6.301	6.239	6.242	6.248	6.235	6.239	6.165	6.142	6.242	6.357	6.397	6.222	6.171	6.384	6.451	5.944	6.386	6.409	6.223	6.19	6.359	6.183	6.183	6.019	6.019	6.837	6.868	6.346	6.387	6.291	6.117	6.103	5.867	6.085
Human	231779_at	10.074	9.727	9.739	9.739	9.739	8.889	8.889	9.174	8.527	8.483	8.49	8.497	8.77	8.782	8.782	8.828	8.831	8.833	8.751	8.708	8.796	8.797	8.603	8.696	8.587	8.933	9.055	8.8	8.79	9.875	9.18	8.774	8.691	8.668	8.59	8.671	8.68	10.546	10.546	9.977	10.032	8.624	8.612	8.493	8.686	8.323	8.182	9.924
Human	223862_at	8.106	7.238	8.651	8.651	8.651	9.445	9.445	8.751	8.851	8.792	8.756	8.708	9.031	9.046	9.046	9.121	9.122	9.123	9.281	9.287	9.31	9.295	9.341	9.245	9.351	9.256	9.201	8.39	8.109	8.602	8.369	8.62	12.802	7.835	9.949	7.754	7.677	8.335	8.335	7.67	7.613	8.509	8.528	9.346	8.405	8.787	7.529	8.277
Human	207707_s_at	13.03	14.673	12.777	12.777	12.777	11.859	11.859	12.128	11.456	11.395	11.381	11.413	12.157	12.206	12.206	11.256	11.247	11.229	11.162	11.144	11.001	10.968	11.007	11.276	11.186	11.236	11.462	11.387	11.463	12.371	12.479	12.295	11.652	13.173	12.25	13.209	13.294	13.233	13.233	12.86	12.922	12.229	12.249	12.071	12.119	11.713	12.429	12.701
Human	235320_at	8.179	8.549	7.038	7.038	7.038	7.28	7.28	8.097	7.547	7.497	7.511	7.535	7.405	7.374	7.374	9.031	9.034	9.058	9.058	9.19	9.375	9.431	9.236	8.693	9.058	8.507	8.622	9.362	9.496	9.143	8.503	7.655	7.569	7.481	7.427	7.483	7.488	7.391	7.391	10.43	10.648	8.485	8.464	7.984	8.604	9.38	9.044	8.823
Human	213189_at	10.014	10.703	10.642	10.642	10.642	10.599	10.599	9.848	9.248	9.188	9.152	9.166	10.098	10.123	10.123	9.832	9.811	9.754	9.684	9.671	9.467	9.436	9.982	9.666	9.715	9.743	9.792	9.84	9.669	10.872	10.298	10.467	10.486	10.774	9.983	10.804	10.837	10.361	10.361	10.021	10.004	10.155	10.126	10.707	10.311	9.498	10.802	10.622
Human	1554149_at	12.06	12.253	10.745	10.745	10.745	10.558	10.558	11.836	11.169	11.201	11.198	11.231	11.011	11.057	11.057	13.465	13.533	13.565	13.422	13.289	13.161	13.099	13.172	13.384	12.486	13.976	13.768	12.773	12.444	10.817	11.781	11.347	10.922	12.083	10.485	12.144	12.216	11.079	11.079	13.527	13.716	11.556	11.572	10.964	11.47	11.913	11.688	11.66
Human	204172_at	10.322	11.846	8.902	8.902	8.902	8.792	8.792	9.604	8.904	8.953	8.962	8.963	8.835	8.87	8.87	9.777	9.814	9.834	9.594	9.485	9.353	9.244	9.587	9.396	9.103	10.048	10.072	9.922	9.914	9.557	9.75	9.697	9.037	10.272	9.233	10.312	10.392	11.562	11.562	9.635	9.658	9.55	9.632	9.005	9.092	7.656	9.573	9.494
Human	213355_at	8.41	7.122	8.775	8.775	8.775	8.969	8.969	8.547	10.032	10.427	10.545	10.648	7.647	7.613	7.613	8.058	8.034	7.975	7.761	7.774	8.08	8.081	7.705	7.576	7.672	7.711	7.743	8.898	9.075	7.059	8.892	7.516	7.809	7.161	7.853	7.134	7.121	11.516	11.516	11.975	12.431	8.06	8.151	6.882	7.557	6.511	8.524	9.067
Human	213865_at	8.341	10.784	7.639	7.639	7.639	7.703	7.703	7.746	9.555	9.85	9.965	10.076	7.436	7.394	7.394	7.689	7.688	7.686	7.689	7.704	7.83	7.908	7.587	7.627	7.507	7.626	7.487	7.671	7.691	7.71	7.79	7.508	7.641	7.316	7.44	7.311	7.303	7.682	7.682	8.159	8.24	8.023	8.107	7.901	7.558	7.766	8.105	7.385
Human	214587_at	7.123	8.914	6.335	6.335	6.335	6.278	6.278	6.271	7.687	7.84	7.953	8.066	6.216	6.212	6.212	6.168	6.152	6.151	6.129	6.132	6.123	6.106	6.143	6.167	6.199	6.113	6.081	6.186	6.22	5.745	6.394	6.357	6.152	6.141	6.182	6.14	6.131	5.753	5.753	6.812	6.853	6.226	6.255	6.521	6.063	5.969	5.882	6.828
Human	224523_s_at	10.363	12.042	10.776	10.776	10.776	9.198	9.198	9.539	9.799	9.875	9.944	10.005	9.595	9.638	9.638	9.685	9.689	9.696	9.618	9.63	9.59	9.558	9.727	9.657	9.947	9.568	9.894	10.361	10.45	9.296	9.909	9.517	9.005	9.784	9.265	9.804	9.854	10.348	10.348	10.519	10.61	9.793	9.799	9.964	9.757	10.548	9.57	10.15
Human	225121_at	11.176	12.247	11.324	11.324	11.324	10.551	10.551	10.609	10.527	10.655	10.701	10.766	10.278	10.333	10.333	9.801	9.789	9.776	9.595	9.608	9.631	9.643	9.548	9.658	9.534	9.54	9.342	10.447	10.701	10.43	11.118	10.807	9.94	11.678	10.083	11.738	11.827	11.317	11.317	12.496	12.678	10.708	10.775	10.329	10.333	9.536	11.295	11.16
Human	218557_at	11.303	12.497	11.57	11.57	11.57	11.007	11.007	10.447	10.682	10.732	10.773	10.832	11.29	11.348	11.348	9.441	9.41	9.376	9.388	9.407	9.307	9.322	9.285	9.54	9.729	9.309	9.532	8.923	8.679	11.33	11.378	10.759	9.996	11.325	10.394	11.36	11.437	13.499	13.499	12.828	13.004	10.848	10.868	10.337	10.736	9.197	11.052	11.247
Human	201519_at	12.055	12.465	13.172	13.172	13.172	12.574	12.574	11.801	11.857	11.909	11.919	11.963	11.941	12.011	12.011	11.91	11.913	11.944	11.97	12.129	11.845	11.863	11.742	11.651	11.901	11.309	11.471	12.257	12.444	11.653	12.265	12.009	11.165	12.915	12.002	12.95	13.031	13.079	13.079	13.281	13.413	11.943	11.962	11.703	11.837	10.81	12.574	12.007
Human	223321_s_at	9.658	10.523	9.702	9.702	9.702	9.325	9.325	9.277	9.218	9.156	9.134	9.113	9.448	9.465	9.465	9.462	9.475	9.461	9.497	9.507	9.411	9.399	9.368	9.59	9.438	9.456	9.362	9.239	9.226	9.441	9.157	9.26	9.736	9.312	9.446	9.307	9.305	10.636	10.636	8.355	8.272	9.156	9.179	9.545	9.027	9.075	8.943	9.037
Human	213980_s_at	12.112	12.437	12.28	12.28	12.28	11.212	11.212	11.796	11.042	11.014	10.99	10.983	11.546	11.653	11.653	11.65	11.668	11.685	11.579	11.608	11.643	11.655	11.71	11.451	11.817	11.459	11.838	12.377	12.625	11.823	12.272	11.53	11.428	12.199	11.715	12.217	12.273	12.253	12.253	14.041	14.256	12.15	12.233	11.455	11.685	10.491	12.239	12.159
Human	207922_s_at	12.217	12.83	11.149	11.149	11.149	10.123	10.123	11.373	10.673	10.701	10.706	10.743	11.129	11.165	11.165	10.569	10.551	10.547	10.364	10.354	10.472	10.491	10.268	10.305	10.556	10.406	10.908	11.172	11.334	11.422	11.559	11.689	10.977	12.592	10.755	12.662	12.766	11.651	11.651	11.651	11.671	11.386	11.365	11.105	11.507	11.094	11.798	11.56
Human	1569139_s_at	7.424	8.306	7.411	7.411	7.411	7.424	7.424	7.148	6.514	6.421	6.382	6.351	7.405	7.444	7.444	7.276	7.287	7.308	7.267	7.232	7.213	7.196	7.06	7.25	7.05	7.416	7.407	7.248	7.261	6.857	7.263	7.199	7.157	7.032	7.045	7.032	7.026	7.882	7.882	7.451	7.473	7.203	7.161	7.228	7.436	9.783	6.786	6.97
Human	225587_at	9.796	9.672	10.2	10.2	10.2	10.094	10.094	9.857	9.676	9.62	9.562	9.497	10.043	10.102	10.102	10.193	10.208	10.225	10.221	10.207	10.126	10.08	10.322	10.226	10.306	10.281	10.385	10.126	10.08	9.82	9.878	9.989	10.419	10.097	10.09	10.097	10.091	10.786	10.786	9.787	9.753	9.561	9.546	9.927	9.645	9.67	9.747	10.091
Human	204379_s_at	9.325	8.926	7.388	7.388	7.388	8.535	8.535	10.339	8.402	8.333	8.309	8.272	10.219	9.86	9.86	12.323	12.443	12.535	12.657	12.67	12.619	12.666	12.385	13.115	13.143	12.605	13.098	11.597	11.235	12.532	11.285	10.992	10.024	11.161	10.198	11.198	11.26	12.353	12.353	14.051	14.248	10.139	9.944	8.421	11.225	11.381	10.443	11.076
Human	222006_at	9.905	10.471	9.931	9.931	9.931	9.223	9.223	9.808	9.477	9.469	9.443	9.406	9.923	9.932	9.932	9.648	9.659	9.676	9.633	9.67	9.685	9.664	9.601	9.681	9.928	9.479	9.758	10.022	10.246	9.99	10.586	10.255	9.707	10.802	9.59	10.848	10.912	9.753	9.753	13.489	13.842	10.012	10.098	9.384	9.532	9.579	9.666	9.799
Human	230243_at	8.081	8.251	7.223	7.223	7.223	7.473	7.473	7.719	6.929	6.876	6.866	6.845	7.48	7.492	7.492	7.4	7.4	7.4	7.382	7.356	7.316	7.308	7.217	7.369	7.115	7.49	7.389	7.252	7.222	8.846	7.916	7.965	7.221	8.139	7.278	8.172	8.22	8.722	8.722	7.873	7.923	7.701	7.654	7.297	7.96	8.188	8.146	7.978
Human	205675_at	6.585	6.199	6.665	6.665	6.665	6.779	6.779	6.986	7.321	7.381	7.446	7.487	6.41	6.402	6.402	6.586	6.591	6.597	6.597	6.585	6.548	6.544	6.525	6.648	6.578	6.647	6.542	6.528	6.455	6.352	7.796	6.692	6.634	6.505	9.306	6.398	6.38	13.501	13.501	10.934	11.337	6.639	6.629	7.084	6.69	8.047	6.36	6.267
Human	222859_s_at	9.461	6.055	7.491	7.491	7.491	7.603	7.603	8.737	8.936	9.165	9.274	9.343	7.817	7.759	7.759	7.453	7.453	7.445	7.507	7.482	7.346	7.326	7.692	7.589	7.586	7.61	7.457	7.086	6.923	10.956	8.272	8.576	7.916	8.287	7.671	8.31	8.329	8.561	8.561	7.047	6.962	8.222	8.339	7.261	7.572	7.111	7.454	9.095
Human	222850_s_at	10.596	11.121	7.722	7.722	7.722	8.071	8.071	10.303	9.231	9.236	9.219	9.256	9.367	9.464	9.464	10.361	10.364	10.365	10.218	10.249	10.458	10.43	10.285	10.01	10.08	10.091	10.198	11.079	11.267	10.657	10.016	10.146	9.804	11.005	8.528	11.1	11.192	9.764	9.764	9.395	9.318	10.063	9.974	10.282	10.555	8.278	12.27	10.528
Human	228057_at	8.198	9.68	13.889	13.889	13.889	13.499	13.499	8.482	8.591	8.576	8.545	8.545	8.432	8.332	8.332	8.923	8.936	8.924	9.077	9.167	8.9	8.959	9.091	8.717	8.656	8.702	8.669	8.421	8.201	9.416	8.427	8.095	8.255	7.172	10.582	7.042	6.977	7.239	7.239	10.033	10.153	8.475	8.468	8.713	8.514	8.503	8.366	7.74
Human	222885_at	7.223	6.34	10.921	10.921	10.921	10.302	10.302	9.106	11.324	11.466	11.466	11.432	10.453	10.523	10.523	8.543	8.499	8.447	8.36	8.274	8.146	8.089	8.311	8.389	8.125	8.714	8.571	8.171	7.987	7.562	10.467	9.461	10.55	9.399	10.797	9.346	9.273	10.062	10.062	12.266	12.267	10.079	10.098	9.664	9.973	8.201	10.266	11.996
Human	202429_s_at	12.047	12.791	12.398	12.398	12.398	11.19	11.19	11.581	10.126	10.153	10.177	10.241	10.86	10.93	10.93	11.914	11.938	12.019	12.115	12.525	12.481	12.481	12.709	11.585	11.958	10.408	10.706	13.32	14.028	11.129	11.447	11.483	10.209	12.598	10.803	12.666	12.785	11.514	11.514	11.34	11.27	11.181	10.986	10.648	12.264	8.958	12.486	12.233
Human	209267_s_at	10.459	9.058	7.077	7.077	7.077	6.696	6.696	9.555	7.63	7.631	7.433	7.475	8.694	8.75	8.75	7.521	7.534	7.521	7.309	7.267	7.129	7.113	7.194	7.411	6.984	7.485	7.214	7.709	7.762	10.274	10.709	10.908	7.729	12.987	7.578	13.194	13.41	11.731	11.731	10.476	10.653	9.391	9.504	8.288	8.764	6.666	9.584	13.755
Human	209239_at	11.316	10.734	10.273	10.273	10.273	9.929	9.929	10.516	10.025	9.991	9.997	10.015	10.768	10.786	10.786	9.603	9.589	9.569	9.459	9.425	9.299	9.287	9.433	9.561	9.4	9.601	9.621	9.834	9.926	11.123	10.448	10.695	10.173	11.287	10.232	11.328	11.385	10.706	10.706	9.633	9.523	10.239	10.235	10.53	10.265	9.582	10.095	11.362
Human	203778_at	10.597	10.699	8.477	8.477	8.477	8.958	8.958	9.911	9.119	9.045	9.01	9.011	9.924	10.017	10.017	9.342	9.341	9.333	9.177	9.131	9.127	9.166	9.037	9.139	8.947	9.371	9.362	9.646	9.708	9.483	10.143	9.877	9.637	10.275	9.435	10.307	10.335	10.428	10.428	10.666	10.712	9.782	9.814	9.977	9.602	8.643	9.82	10.999
Human	200667_at	13.338	13.843	13.016	13.016	13.016	12.611	12.611	12.454	12.019	12.032	12.044	12.087	12.167	12.205	12.205	11.675	11.67	11.66	11.493	11.483	11.278	11.274	11.418	11.883	11.538	11.535	11.483	11.932	12.035	12.317	12.893	12.521	11.543	13.647	12.098	13.706	13.807	13.366	13.366	13.992	14.136	12.536	12.557	12.103	12.416	11.417	13.124	13.127
Human	226689_at	10.778	11.616	9.694	9.694	9.694	9.747	9.747	10.407	9.309	9.318	9.332	9.377	10.031	10.07	10.07	9.828	9.834	9.856	9.682	9.663	9.73	9.743	9.498	9.845	9.66	9.759	9.664	10.418	10.591	10.67	10.893	10.51	9.551	11.504	9.826	11.568	11.66	11.511	11.511	13.075	13.379	10.177	10.237	9.294	9.839	9.062	10.298	10.695
Human	229491_at	9.024	9.376	7.507	7.507	7.507	8.14	8.14	8.693	9.106	9.148	9.175	9.22	8.415	8.441	8.441	9.387	9.369	9.322	9.196	9.189	9.466	9.492	9.13	9.071	9.254	9.222	9.166	9.666	9.703	7.807	8.65	8.016	8.875	7.506	8.168	7.481	7.413	11.631	11.631	8.567	8.552	8.811	8.901	9.053	8.309	8.109	8.209	8.011
Human	235155_at	6.95	6.645	6.741	6.741	6.741	6.962	6.962	7.446	6.743	6.703	6.677	6.661	7.027	7.05	7.05	7.443	7.455	7.44	7.356	7.292	7.185	7.212	7.207	7.674	7.241	7.625	7.299	6.931	6.713	6.768	8.361	7.365	6.844	7.539	6.777	7.568	7.6	8.922	8.922	12.251	12.717	7.456	7.523	7.189	7.088	6.686	7.606	8.031
Human	208183_at	7.14	6.822	7.423	7.423	7.423	7.56	7.56	7.116	7.505	7.514	7.527	7.554	7.107	7.022	7.022	7.174	7.177	7.184	7.223	7.221	7.197	7.238	7.121	7.348	7.164	7.235	7.182	6.999	6.96	7.085	6.944	7.02	7.008	6.711	7.257	6.69	6.663	6.806	6.806	6.775	6.739	7.063	7.076	6.963	6.993	7.177	6.656	6.714
Human	1559496_at	8.791	7.51	9.107	9.107	9.107	8.679	8.679	9.857	8.57	8.419	8.314	8.236	10.34	10.405	10.405	9.876	9.882	9.88	9.73	9.699	9.746	9.693	9.612	9.493	9.474	9.859	10.111	10.425	10.575	9.766	9.982	9.163	10.198	8.957	9.221	8.946	8.892	8.382	8.382	10.597	10.616	10.735	10.771	10.518	10.534	8.235	11.179	9.991
Human	235387_at	8.341	10.663	7.622	7.622	7.622	7.013	7.013	7.764	7.537	7.628	7.681	7.707	7.684	7.766	7.766	7.219	7.229	7.241	7.082	7.06	7.012	7.006	7.048	7.093	7.107	7.171	7.051	7.679	7.868	8.466	8.268	8.212	7.233	8.747	7.336	8.8	8.881	8.515	8.515	8.913	9.063	8.049	8.075	7.188	7.908	6.819	9.023	8.051
Human	202541_at	10.7	12.055	10.962	10.962	10.962	10.225	10.225	9.814	9.981	10.116	10.195	10.289	9.417	9.511	9.511	8.943	8.947	8.936	8.618	8.578	8.452	8.424	8.493	8.692	8.436	8.784	8.487	9.802	10.09	10.756	10.723	10.472	8.909	11.513	10.038	11.569	11.702	10.758	10.758	12.562	12.8	10.174	10.185	9.216	10.114	8.421	11.264	10.519
Human	219908_at	6.28	6.091	6.962	6.962	6.962	7.834	7.834	6.389	6.789	6.865	6.904	6.944	6.925	6.887	6.887	6.313	6.28	6.276	6.248	6.212	6.274	6.284	6.171	6.232	6.361	6.398	6.295	6.269	6.299	5.813	6.709	6.482	6.068	6.119	6.721	6.096	6.09	5.823	5.823	6.692	6.658	6.547	6.553	6.188	6.511	5.984	6.073	8.323
Human	209043_at	12.672	13.394	9.81	9.81	9.81	10.049	10.049	12.311	10.743	10.648	10.628	10.65	12.755	12.868	12.868	12.695	12.693	12.663	12.588	12.557	12.432	12.36	12.739	12.377	12.406	12.715	12.793	12.66	12.608	12.984	12.255	11.959	12.506	12.327	11.146	12.372	12.426	11.21	11.21	11.251	11.134	12.824	12.912	12.078	12.334	11.3	12.741	13.29
Human	227038_at	9.878	10.599	7.635	7.635	7.635	7.318	7.318	9.188	10.156	10.419	10.563	10.772	8.149	8.126	8.126	6.473	6.39	6.263	6.127	6.108	6.038	6.05	6.03	6.187	6.108	6.207	6.16	6.756	6.887	11.827	10.287	10.042	7.908	11.391	8.222	11.512	11.681	10.488	10.488	10.739	10.857	9.59	9.563	6.933	9.739	6.587	11.346	12.225
Human	226393_at	9.17	10.519	8.755	8.755	8.755	9.63	9.63	9.428	9.981	10.018	10.022	10.029	9.336	9.319	9.319	9.638	9.607	9.569	9.527	9.513	9.539	9.58	9.551	9.461	9.511	9.585	9.565	9.756	9.782	9.523	9.352	9.118	9.38	9.085	9.484	9.069	9.041	9.821	9.821	9.35	9.329	9.482	9.438	9.518	9.728	9.321	9.419	9.263
Human	201036_s_at	10.865	11.824	12.936	12.936	12.936	13.067	13.067	10.821	12.484	12.645	12.697	12.721	11.31	11.396	11.396	10.031	10.014	9.972	9.883	9.859	9.807	9.834	9.817	10.021	10.119	9.982	10.157	9.974	9.888	10.732	12.139	12.153	11.22	13.319	12.1	13.365	13.473	13.732	13.732	13.75	13.998	11.485	11.555	11.027	11.094	10.184	11.237	10.914
Human	221558_s_at	9.482	8.648	7.04	7.04	7.04	8.501	8.501	10.352	7.667	7.537	7.487	7.447	9.589	9.589	9.589	9.751	9.717	9.683	9.69	9.492	9.373	9.344	9.62	9.668	9.427	10.517	10.337	9.018	8.679	8.526	10.19	9.023	9.003	9.074	8.613	9.091	9.071	8.924	8.924	11.471	11.693	11.034	11.194	9.027	10.15	11.436	10.451	9.713
Human	223001_at	12.682	14.509	10.489	10.489	10.489	9.816	9.816	11.559	11.309	11.391	11.432	11.528	11.783	11.931	11.931	9.848	9.804	9.743	9.602	9.544	9.416	9.381	9.638	9.59	9.695	9.843	9.975	9.929	9.887	12.3	12.257	12.222	11.564	13.278	11.418	13.349	13.444	13.732	13.732	11.691	11.684	12.256	12.317	12.141	11.918	10.671	12.978	12.175
[truncated: 7,713 more rows]
[truncated: 7 more columns]

## Sheet: Mouse
organism	probeset	cell culture / primary cell	fibroblast	limb (extremities)	hindlimb	skeletal muscle	muscle	skeletal muscle	organ system	cardiovascular system	heart	heart ventricle	heart left ventricle	integumental system	gland	mammary gland (breast)	nervous system	central nervous system (CNS)	brain (encephalon)	forebrain	telencephalon (cerebrum)	cerebral cortex	cerebral cortex region	hippocampus	basal ganglia	amygdala	diencephalon	hypothalamus	hindbrain (rhombencephalon)	metencephalon	sensory organ	visceral organ	alimentary system	stomach	intestine	small intestine	large intestine	colon	liver and biliary system	liver	renal/urinary system	kidney	reproductive system	female reproductive system	ovary (female gonad)	male reproductive system	testis (male gonad)	epididymis	respiratory system
[truncated: 8,954 more rows]
[truncated: 7 more columns]

[truncated: 1 more sheets: Rat]
