# Supplementary material for: Global regulatory architecture of human, mouse and rat tissue transcriptomes
Source: BMC Genomics. 2013 Oct 20;14:716. doi: 10.1186/1471-2164-14-716 (PMC4008137; doi:10.1186/1471-2164-14-716)
Supplement: Additional file 3 — Gene Ontology enrichment analysis of genes specifically expressed in the cell culture category as compared to all other tissues of SET 2. [file 1471-2164-14-716-S3.txt]

GOID	Ontology	Term	Level	q	m	t	k	probesets	log_odds_ratio	p
GO:0010942	biological_process	positive regulation of cell death	5	16	879	54675	177	229221_at // 243797_at // 232068_s_at // 211085_s_at // 207433_at // 241819_at // 1557257_at // 208315_x_at // 204926_at // 205411_at // 207075_at // 211786_at // 1569791_at // 217503_at // 1553042_a_at // 204286_s_at	2.49126879	7.54E-05
GO:0042981	biological_process	regulation of apoptotic process	6	22	1688	54675	177	229221_at // 219634_at // 243797_at // 232068_s_at // 211085_s_at // 207433_at // 1554364_at // 225434_at // 241819_at // 235116_at // 1557257_at // 208315_x_at // 204926_at // 205411_at // 207075_at // 211786_at // 1569791_at // 217503_at // 1559975_at // 1553042_a_at // 1554952_s_at // 204286_s_at	2.009320575	7.54E-05
GO:0043065	biological_process	positive regulation of apoptotic process	7	16	873	54675	177	229221_at // 243797_at // 232068_s_at // 211085_s_at // 207433_at // 241819_at // 1557257_at // 208315_x_at // 204926_at // 205411_at // 207075_at // 211786_at // 1569791_at // 217503_at // 1553042_a_at // 204286_s_at	2.501150301	7.54E-05
GO:0043068	biological_process	positive regulation of programmed cell death	6	16	878	54675	177	229221_at // 243797_at // 232068_s_at // 211085_s_at // 207433_at // 241819_at // 1557257_at // 208315_x_at // 204926_at // 205411_at // 207075_at // 211786_at // 1569791_at // 217503_at // 1553042_a_at // 204286_s_at	2.492911015	7.54E-05
GO:0043067	biological_process	regulation of programmed cell death	5	22	1707	54675	177	229221_at // 219634_at // 243797_at // 232068_s_at // 211085_s_at // 207433_at // 1554364_at // 225434_at // 241819_at // 235116_at // 1557257_at // 208315_x_at // 204926_at // 205411_at // 207075_at // 211786_at // 1569791_at // 217503_at // 1559975_at // 1553042_a_at // 1554952_s_at // 204286_s_at	1.99317242	8.02E-05
GO:0010941	biological_process	regulation of cell death	4	22	1719	54675	177	229221_at // 219634_at // 243797_at // 232068_s_at // 211085_s_at // 207433_at // 1554364_at // 225434_at // 241819_at // 235116_at // 1557257_at // 208315_x_at // 204926_at // 205411_at // 207075_at // 211786_at // 1569791_at // 217503_at // 1559975_at // 1553042_a_at // 1554952_s_at // 204286_s_at	1.983065934	8.05E-05
GO:0002376	biological_process	immune system process	1	25	2364	54675	177	211307_s_at // 210660_at // 244578_at // 232068_s_at // 207674_at // 206247_at // 207433_at // 211506_s_at // 1555275_a_at // 233488_at // 241819_at // 244251_at // 219971_at // 1557257_at // 224148_at // 204926_at // 207075_at // 203879_at // 236341_at // 221658_s_at // 208010_s_at // 215838_at // 238542_at // 210118_s_at // 207815_at	1.707830014	0.00030185
GO:0006955	biological_process	immune response	2	19	1422	54675	177	211307_s_at // 210660_at // 244578_at // 232068_s_at // 207674_at // 206247_at // 207433_at // 211506_s_at // 1555275_a_at // 233488_at // 241819_at // 244251_at // 1557257_at // 224148_at // 236341_at // 215838_at // 238542_at // 210118_s_at // 207815_at	2.045209909	0.00030185
GO:0001816	biological_process	cytokine production	3	6	133	54675	177	244578_at // 232068_s_at // 244251_at // 207315_at // 1557257_at // 207075_at	3.80066821	0.006515342
GO:0004872	molecular_function	receptor activity	1	28	3430	54675	177	229221_at // 211307_s_at // 210660_at // 1553856_s_at // 233500_x_at // 232068_s_at // 207674_at // 215207_x_at // 221140_s_at // 231926_at // 204982_at // 1559018_at // 219971_at // 235116_at // 207315_at // 208315_x_at // 207075_at // 221658_s_at // 211786_at // 214605_x_at // 204627_s_at // 214615_at // 208010_s_at // 223887_at // 215838_at // 1569401_at // 238542_at // 1554860_at	1.334350206	0.006978328
GO:0007165	biological_process	signal transduction	4	44	6934	54675	177	206828_at // 1552542_s_at // 243797_at // 210660_at // 1553856_s_at // 244578_at // 233500_x_at // 232068_s_at // 206247_at // 211085_s_at // 221140_s_at // 211506_s_at // 1554364_at // 242388_x_at // 225434_at // 1555275_a_at // 1559018_at // 241819_at // 207419_s_at // 244251_at // 235116_at // 207315_at // 1557257_at // 224148_at // 208315_x_at // 204926_at // 209882_at // 205411_at // 207075_…	0.970947642	0.008123773
