# Supplementary material for: Global regulatory architecture of human, mouse and rat tissue transcriptomes
Source: BMC Genomics. 2013 Oct 20;14:716. doi: 10.1186/1471-2164-14-716 (PMC4008137; doi:10.1186/1471-2164-14-716)
Supplement: Additional file 5 — Gene Ontology enrichment analysis of genes specifically expressed in cell culture, but minimally expressed in normal tissues, as identified using Genevestigator. [file 1471-2164-14-716-S5.txt]

GOID	Ontology	Term	Level	q	m	t	k	probesets	log_odds_ratio	p	Hard Trimmed?	Soft Trimmed?
GO:0043062	biological_process	extracellular structure organization	3	20	232	22277	133	214701_s_at // 204298_s_at // 213640_s_at // 214702_at // 209909_s_at // 204932_at // 204933_s_at // 37892_at // 204320_at // 212012_at // 221730_at // 221729_at // 207714_s_at // 203325_s_at // 212488_at // 212489_at // 202311_s_at // 215446_s_at // 201506_at // 205407_at	3.851932005	2.16E-14	YES
GO:0001944	biological_process	vasculature development	7	27	536	22277	133	214701_s_at // 201469_s_at // 204490_s_at // 212014_x_at // 210916_s_at // 205479_s_at // 211668_s_at // 203665_at // 201107_s_at // 204298_s_at // 213640_s_at // 214587_at // 214702_at // 204421_s_at // 218368_s_at // 209909_s_at // 201108_s_at // 201109_s_at // 201110_s_at // 203325_s_at // 212488_at // 212489_at // 202311_s_at // 209946_at // 215446_s_at // 209101_at // 205407_at	3.076783217	2.35E-14	YES
GO:0072359	biological_process	circulatory system development	5	32	865	22277	133	214701_s_at // 201469_s_at // 204490_s_at // 212014_x_at // 210916_s_at // 205479_s_at // 211668_s_at // 203665_at // 216841_s_at // 206825_at // 204602_at // 201107_s_at // 204298_s_at // 213640_s_at // 214587_at // 214702_at // 204421_s_at // 218368_s_at // 209909_s_at // 37892_at // 204320_at // 201108_s_at // 201109_s_at // 201110_s_at // 203325_s_at // 212488_at // 212489_at // 202311_s_at /…	2.631428582	8.48E-14	YES
GO:2000145	biological_process	regulation of cell motility	5	20	411	22277	133	205479_s_at // 211668_s_at // 203665_at // 212590_at // 208456_s_at // 206805_at // 201107_s_at // 204421_s_at // 202627_s_at // 202628_s_at // 209909_s_at // 221029_s_at // 205990_s_at // 213425_at // 203989_x_at // 201108_s_at // 201109_s_at // 201110_s_at // 209946_at // 205499_at	3.026918416	4.74E-10	YES
GO:2000147	biological_process	positive regulation of cell motility	6	16	239	22277	133	212590_at // 208456_s_at // 201107_s_at // 204421_s_at // 202627_s_at // 202628_s_at // 209909_s_at // 221029_s_at // 205990_s_at // 213425_at // 203989_x_at // 201108_s_at // 201109_s_at // 201110_s_at // 209946_at // 205499_at	3.487118097	8.26E-10	YES
GO:0040012	biological_process	regulation of locomotion	3	20	449	22277	133	205479_s_at // 211668_s_at // 203665_at // 212590_at // 208456_s_at // 206805_at // 201107_s_at // 204421_s_at // 202627_s_at // 202628_s_at // 209909_s_at // 221029_s_at // 205990_s_at // 213425_at // 203989_x_at // 201108_s_at // 201109_s_at // 201110_s_at // 209946_at // 205499_at	2.899341365	1.88E-09	YES
GO:0040017	biological_process	positive regulation of locomotion	4	16	254	22277	133	212590_at // 208456_s_at // 201107_s_at // 204421_s_at // 202627_s_at // 202628_s_at // 209909_s_at // 221029_s_at // 205990_s_at // 213425_at // 203989_x_at // 201108_s_at // 201109_s_at // 201110_s_at // 209946_at // 205499_at	3.399300218	1.88E-09	YES
GO:0002688	biological_process	regulation of leukocyte chemotaxis	8	9	43	22277	133	201107_s_at // 202627_s_at // 202628_s_at // 205990_s_at // 213425_at // 201108_s_at // 201109_s_at // 201110_s_at // 209946_at	5.131645152	1.97E-09	YES
GO:0010755	biological_process	regulation of plasminogen activation	7	6	9	22277	133	201107_s_at // 202627_s_at // 202628_s_at // 201108_s_at // 201109_s_at // 201110_s_at	6.803022404	1.97E-09	YES
GO:0051272	biological_process	positive regulation of cellular component movement	5	16	257	22277	133	212590_at // 208456_s_at // 201107_s_at // 204421_s_at // 202627_s_at // 202628_s_at // 209909_s_at // 221029_s_at // 205990_s_at // 213425_at // 203989_x_at // 201108_s_at // 201109_s_at // 201110_s_at // 209946_at // 205499_at	3.382360356	1.97E-09	YES
GO:0051674	biological_process	localization of cell	2	22	570	22277	133	214701_s_at // 204490_s_at // 212014_x_at // 210916_s_at // 205479_s_at // 211668_s_at // 204602_at // 201107_s_at // 214702_at // 204421_s_at // 218368_s_at // 209909_s_at // 209955_s_at // 201108_s_at // 201109_s_at // 201110_s_at // 203325_s_at // 212488_at // 212489_at // 209946_at // 205499_at // 209101_at	2.692598414	1.97E-09	YES
GO:0051270	biological_process	regulation of cellular component movement	4	20	458	22277	133	205479_s_at // 211668_s_at // 203665_at // 212590_at // 208456_s_at // 206805_at // 201107_s_at // 204421_s_at // 202627_s_at // 202628_s_at // 209909_s_at // 221029_s_at // 205990_s_at // 213425_at // 203989_x_at // 201108_s_at // 201109_s_at // 201110_s_at // 209946_at // 205499_at	2.870709212	2.14E-09	YES
GO:0097367	molecular_function	carbohydrate derivative binding	2	16	267	22277	133	214701_s_at // 204490_s_at // 212014_x_at // 210916_s_at // 201107_s_at // 214702_at // 204421_s_at // 206026_s_at // 205523_at // 201108_s_at // 201109_s_at // 201110_s_at // 203325_s_at // 212488_at // 212489_at // 209101_at	3.327288973	3.01E-09	YES
GO:0002687	biological_process	positive regulation of leukocyte migration	8	9	49	22277	133	201107_s_at // 202627_s_at // 202628_s_at // 205990_s_at // 213425_at // 201108_s_at // 201109_s_at // 201110_s_at // 209946_at	4.943200062	5.69E-09	YES
GO:1900048	biological_process	positive regulation of hemostasis	5	7	20	22277	133	201107_s_at // 202627_s_at // 202628_s_at // 203989_x_at // 201108_s_at // 201109_s_at // 201110_s_at	5.873411732	7.26E-09	YES
GO:0022610	biological_process	biological adhesion	1	28	1126	22277	133	214701_s_at // 201469_s_at // 204490_s_at // 212014_x_at // 210916_s_at // 213865_at // 201107_s_at // 214587_at // 214702_at // 218368_s_at // 220092_s_at // 205422_s_at // 206026_s_at // 205523_at // 37892_at // 204320_at // 222108_at // 201108_s_at // 201109_s_at // 201110_s_at // 203325_s_at // 212488_at // 212489_at // 202998_s_at // 205499_at // 201506_at // 209101_at // 207173_x_at	2.058348715	3.59E-08	YES
GO:1900046	biological_process	regulation of hemostasis	4	9	61	22277	133	205479_s_at // 211668_s_at // 201107_s_at // 202627_s_at // 202628_s_at // 203989_x_at // 201108_s_at // 201109_s_at // 201110_s_at	4.627172569	3.59E-08	YES
GO:0061041	biological_process	regulation of wound healing	5	9	63	22277	133	205479_s_at // 211668_s_at // 201107_s_at // 202627_s_at // 202628_s_at // 203989_x_at // 201108_s_at // 201109_s_at // 201110_s_at	4.580629983	4.64E-08	YES
GO:0050820	biological_process	positive regulation of coagulation	5	7	26	22277	133	201107_s_at // 202627_s_at // 202628_s_at // 203989_x_at // 201108_s_at // 201109_s_at // 201110_s_at	5.494900109	4.75E-08	YES
GO:0001948	molecular_function	glycoprotein binding	3	9	67	22277	133	201107_s_at // 204948_s_at // 207345_at // 201108_s_at // 201109_s_at // 201110_s_at // 203325_s_at // 212488_at // 212489_at	4.491820716	7.32E-08	YES
GO:0010955	biological_process	negative regulation of protein processing	7	6	16	22277	133	201107_s_at // 202627_s_at // 202628_s_at // 201108_s_at // 201109_s_at // 201110_s_at	5.972947406	9.09E-08	YES
GO:0050818	biological_process	regulation of coagulation	4	9	69	22277	133	205479_s_at // 211668_s_at // 201107_s_at // 202627_s_at // 202628_s_at // 203989_x_at // 201108_s_at // 201109_s_at // 201110_s_at	4.44938545	9.09E-08	YES
GO:0050921	biological_process	positive regulation of chemotaxis	6	9	70	22277	133	201107_s_at // 202627_s_at // 202628_s_at // 205990_s_at // 213425_at // 201108_s_at // 201109_s_at // 201110_s_at // 209946_at	4.428626889	1.02E-07	YES
GO:0048520	biological_process	positive regulation of behavior	5	9	77	22277	133	201107_s_at // 202627_s_at // 202628_s_at // 205990_s_at // 213425_at // 201108_s_at // 201109_s_at // 201110_s_at // 209946_at	4.291123366	2.34E-07	YES
GO:0051917	biological_process	regulation of fibrinolysis	3	6	19	22277	133	201107_s_at // 202627_s_at // 202628_s_at // 201108_s_at // 201109_s_at // 201110_s_at	5.725019892	2.72E-07	YES
GO:0010941	biological_process	regulation of cell death	4	27	1179	22277	133	204490_s_at // 212014_x_at // 210916_s_at // 203665_at // 209295_at // 203925_at // 215719_x_at // 211725_s_at // 204493_at // 216841_s_at // 204420_at // 201107_s_at // 204421_s_at // 210511_s_at // 202627_s_at // 202628_s_at // 204005_s_at // 209909_s_at // 222108_at // 201467_s_at // 210519_s_at // 205990_s_at // 213425_at // 203989_x_at // 201108_s_at // 201109_s_at // 201110_s_at	1.939524404	3.11E-07	YES
GO:0040036	biological_process	regulation of fibroblast growth factor receptor signaling pathway	6	6	21	22277	133	201107_s_at // 205990_s_at // 213425_at // 201108_s_at // 201109_s_at // 201110_s_at	5.580629983	4.37E-07	YES
GO:0070613	biological_process	regulation of protein processing	6	6	21	22277	133	201107_s_at // 202627_s_at // 202628_s_at // 201108_s_at // 201109_s_at // 201110_s_at	5.580629983	4.37E-07	YES
GO:0050795	biological_process	regulation of behavior	4	10	121	22277	133	206805_at // 201107_s_at // 202627_s_at // 202628_s_at // 205990_s_at // 213425_at // 201108_s_at // 201109_s_at // 201110_s_at // 209946_at	3.791049763	6.06E-07	YES
GO:1901342	biological_process	regulation of vasculature development	5	11	162	22277	133	203665_at // 201107_s_at // 204421_s_at // 202627_s_at // 202628_s_at // 205990_s_at // 213425_at // 201108_s_at // 201109_s_at // 201110_s_at // 205499_at	3.507566521	7.43E-07	YES
GO:0048514	biological_process	blood vessel morphogenesis	9	16	421	22277	133	214701_s_at // 201469_s_at // 205479_s_at // 211668_s_at // 203665_at // 201107_s_at // 214587_at // 214702_at // 204421_s_at // 218368_s_at // 209909_s_at // 201108_s_at // 201109_s_at // 201110_s_at // 209946_at // 209101_at	2.670308482	9.03E-07	YES
GO:0070482	biological_process	response to oxygen levels	3	14	328	22277	133	201469_s_at // 205479_s_at // 211668_s_at // 203665_at // 215719_x_at // 216841_s_at // 206825_at // 201107_s_at // 209909_s_at // 201108_s_at // 201109_s_at // 201110_s_at // 202619_s_at // 202620_s_at	2.837787822	1.91E-06	YES
GO:0010758	biological_process	regulation of macrophage chemotaxis	9	4	7	22277	133	201107_s_at // 201108_s_at // 201109_s_at // 201110_s_at	6.580629983	6.46E-06	YES
GO:0071675	biological_process	regulation of mononuclear cell migration	8	4	7	22277	133	201107_s_at // 201108_s_at // 201109_s_at // 201110_s_at	6.580629983	6.46E-06	YES
GO:0034774	cellular_component	secretory granule lumen	10	8	87	22277	133	214701_s_at // 201107_s_at // 214702_at // 209909_s_at // 201108_s_at // 201109_s_at // 201110_s_at // 209946_at	3.945041409	7.69E-06	YES
GO:0060205	cellular_component	cytoplasmic membrane-bounded vesicle lumen	9	8	87	22277	133	214701_s_at // 201107_s_at // 214702_at // 209909_s_at // 201108_s_at // 201109_s_at // 201110_s_at // 209946_at	3.945041409	7.69E-06	YES
GO:0031983	cellular_component	vesicle lumen	4	8	89	22277	133	214701_s_at // 201107_s_at // 214702_at // 209909_s_at // 201108_s_at // 201109_s_at // 201110_s_at // 209946_at	3.912251474	9.02E-06	YES
GO:0071622	biological_process	regulation of granulocyte chemotaxis	9	4	8	22277	133	201107_s_at // 201108_s_at // 201109_s_at // 201110_s_at	6.387984905	1.17E-05	YES
GO:0032501	biological_process	multicellular organismal process	1	66	6238	22277	133	214701_s_at // 201469_s_at // 210935_s_at // 212481_s_at // 204490_s_at // 212014_x_at // 210916_s_at // 205479_s_at // 211668_s_at // 203665_at // 201266_at // 203925_at // 215719_x_at // 221561_at // 216841_s_at // 206805_at // 206825_at // 206307_s_at // 206924_at // 204602_at // 208025_s_at // 204420_at // 201107_s_at // 204298_s_at // 213640_s_at // 214587_at // 214702_at // 204421_s_at // 2…	0.825511187	1.36E-05	YES
GO:0010762	biological_process	regulation of fibroblast migration	7	4	9	22277	133	201107_s_at // 201108_s_at // 201109_s_at // 201110_s_at	6.218059903	1.94E-05	YES
GO:0032103	biological_process	positive regulation of response to external stimulus	5	9	138	22277	133	201107_s_at // 202627_s_at // 202628_s_at // 205990_s_at // 213425_at // 201108_s_at // 201109_s_at // 201110_s_at // 209946_at	3.44938545	1.94E-05	YES
GO:2000192	biological_process	negative regulation of fatty acid transport	8	4	9	22277	133	201107_s_at // 201108_s_at // 201109_s_at // 201110_s_at	6.218059903	1.94E-05	YES
GO:2000146	biological_process	negative regulation of cell motility	6	9	140	22277	133	203665_at // 206805_at // 201107_s_at // 204421_s_at // 202627_s_at // 202628_s_at // 201108_s_at // 201109_s_at // 201110_s_at	3.428626889	2.13E-05	YES
GO:0010746	biological_process	regulation of plasma membrane long-chain fatty acid transport	8	4	10	22277	133	201107_s_at // 201108_s_at // 201109_s_at // 201110_s_at	6.06605681	3.02E-05	YES
GO:0034766	biological_process	negative regulation of ion transmembrane transport	7	4	10	22277	133	201107_s_at // 201108_s_at // 201109_s_at // 201110_s_at	6.06605681	3.02E-05	YES
GO:0031091	cellular_component	platelet alpha granule	10	8	109	22277	133	214701_s_at // 201107_s_at // 214702_at // 209909_s_at // 201108_s_at // 201109_s_at // 201110_s_at // 209946_at	3.61980058	3.56E-05	YES
GO:0040013	biological_process	negative regulation of locomotion	4	9	153	22277	133	203665_at // 206805_at // 201107_s_at // 204421_s_at // 202627_s_at // 202628_s_at // 201108_s_at // 201109_s_at // 201110_s_at	3.300522064	4.09E-05	YES
GO:0051271	biological_process	negative regulation of cellular component movement	5	9	154	22277	133	203665_at // 206805_at // 201107_s_at // 204421_s_at // 202627_s_at // 202628_s_at // 201108_s_at // 201109_s_at // 201110_s_at	3.291123366	4.30E-05	YES
GO:0002577	biological_process	regulation of antigen processing and presentation	4	4	11	22277	133	201107_s_at // 201108_s_at // 201109_s_at // 201110_s_at	5.928553286	4.39E-05	YES
GO:0032908	biological_process	regulation of transforming growth factor beta1 production	6	4	11	22277	133	201107_s_at // 201108_s_at // 201109_s_at // 201110_s_at	5.928553286	4.39E-05	YES
GO:0010466	biological_process	negative regulation of peptidase activity	7	6	50	22277	133	201107_s_at // 202627_s_at // 202628_s_at // 201108_s_at // 201109_s_at // 201110_s_at	4.329091216	5.64E-05	YES
GO:0016638	molecular_function	oxidoreductase activity, acting on the CH-NH2 group of donors	3	5	28	22277	133	204298_s_at // 213640_s_at // 203570_at // 202998_s_at // 215446_s_at	4.902558078	6.63E-05	YES
GO:0043068	biological_process	positive regulation of programmed cell death	6	16	605	22277	133	204490_s_at // 212014_x_at // 210916_s_at // 215719_x_at // 211725_s_at // 204493_at // 204420_at // 201107_s_at // 210511_s_at // 204005_s_at // 209909_s_at // 201467_s_at // 210519_s_at // 201108_s_at // 201109_s_at // 201110_s_at	2.147193573	7.23E-05	YES
GO:0010942	biological_process	positive regulation of cell death	5	16	606	22277	133	204490_s_at // 212014_x_at // 210916_s_at // 215719_x_at // 211725_s_at // 204493_at // 204420_at // 201107_s_at // 210511_s_at // 204005_s_at // 209909_s_at // 201467_s_at // 210519_s_at // 201108_s_at // 201109_s_at // 201110_s_at	2.144810921	7.31E-05	YES
GO:0034763	biological_process	negative regulation of transmembrane transport	6	4	13	22277	133	201107_s_at // 201108_s_at // 201109_s_at // 201110_s_at	5.687545187	8.34E-05	YES
GO:0010596	biological_process	negative regulation of endothelial cell migration	8	5	31	22277	133	201107_s_at // 204421_s_at // 201108_s_at // 201109_s_at // 201110_s_at	4.755716689	0.000103739	YES
GO:2000191	biological_process	regulation of fatty acid transport	7	4	14	22277	133	201107_s_at // 201108_s_at // 201109_s_at // 201110_s_at	5.580629983	0.000113563	YES
GO:1901889	biological_process	negative regulation of cell junction assembly	6	4	16	22277	133	201107_s_at // 201108_s_at // 201109_s_at // 201110_s_at	5.387984905	0.000190812	YES
GO:0042634	biological_process	regulation of hair cycle	4	4	17	22277	133	210511_s_at // 204948_s_at // 207345_at // 209909_s_at	5.300522064	0.000241862	YES
GO:0090288	biological_process	negative regulation of cellular response to growth factor stimulus	5	6	66	22277	133	201107_s_at // 205990_s_at // 213425_at // 201108_s_at // 201109_s_at // 201110_s_at	3.928553286	0.000242376	YES
GO:0042534	biological_process	regulation of tumor necrosis factor biosynthetic process	7	4	18	22277	133	201107_s_at // 201108_s_at // 201109_s_at // 201110_s_at	5.218059903	0.000300346	YES
GO:0043030	biological_process	regulation of macrophage activation	6	4	18	22277	133	201107_s_at // 201108_s_at // 201109_s_at // 201110_s_at	5.218059903	0.000300346	YES
GO:0071636	biological_process	positive regulation of transforming growth factor beta production	6	4	18	22277	133	201107_s_at // 201108_s_at // 201109_s_at // 201110_s_at	5.218059903	0.000300346	YES
GO:0042327	biological_process	positive regulation of phosphorylation	8	14	529	22277	133	201469_s_at // 204490_s_at // 212014_x_at // 210916_s_at // 209295_at // 206924_at // 201107_s_at // 204421_s_at // 209909_s_at // 203989_x_at // 201108_s_at // 201109_s_at // 201110_s_at // 209946_at	2.148215915	0.000301439	YES
GO:1901654	biological_process	response to ketone	4	7	108	22277	133	206825_at // 204420_at // 201107_s_at // 209909_s_at // 201108_s_at // 201109_s_at // 201110_s_at	3.440452325	0.000329183	YES
GO:0032276	biological_process	regulation of gonadotropin secretion	7	3	6	22277	133	210511_s_at // 204948_s_at // 207345_at	6.387984905	0.000339826	YES
GO:0032277	biological_process	negative regulation of gonadotropin secretion	8	3	6	22277	133	210511_s_at // 204948_s_at // 207345_at	6.387984905	0.000339826	YES
GO:0046880	biological_process	regulation of follicle-stimulating hormone secretion	8	3	6	22277	133	210511_s_at // 204948_s_at // 207345_at	6.387984905	0.000339826	YES
GO:0010324	biological_process	membrane invagination	5	4	19	22277	133	201107_s_at // 201108_s_at // 201109_s_at // 201110_s_at	5.140057391	0.00035891	YES
GO:0023057	biological_process	negative regulation of signaling	4	14	567	22277	133	204490_s_at // 212014_x_at // 210916_s_at // 204602_at // 208025_s_at // 201107_s_at // 204948_s_at // 207345_at // 204005_s_at // 205990_s_at // 213425_at // 201108_s_at // 201109_s_at // 201110_s_at	2.048134902	0.000608631	YES
GO:0010648	biological_process	negative regulation of cell communication	5	14	573	22277	133	204490_s_at // 212014_x_at // 210916_s_at // 204602_at // 208025_s_at // 201107_s_at // 204948_s_at // 207345_at // 204005_s_at // 205990_s_at // 213425_at // 201108_s_at // 201109_s_at // 201110_s_at	2.032948498	0.000675216	YES
GO:0035567	biological_process	non-canonical Wnt receptor signaling pathway	7	4	23	22277	133	221029_s_at // 210220_at // 205990_s_at // 213425_at	4.864422949	0.000753461	YES
GO:0052547	biological_process	regulation of peptidase activity	6	8	176	22277	133	209295_at // 201107_s_at // 202627_s_at // 202628_s_at // 203989_x_at // 201108_s_at // 201109_s_at // 201110_s_at	2.928553286	0.000832117	YES
GO:0033029	biological_process	regulation of neutrophil apoptotic process	8	3	8	22277	133	204490_s_at // 212014_x_at // 210916_s_at	5.972947406	0.000853049	YES
GO:0097191	biological_process	extrinsic apoptotic signaling pathway	9	4	24	22277	133	209295_at // 215719_x_at // 211725_s_at // 204493_at	4.803022404	0.000867369	YES
GO:0061448	biological_process	connective tissue development	4	8	179	22277	133	204421_s_at // 221029_s_at // 37892_at // 204320_at // 205990_s_at // 213425_at // 202311_s_at // 209101_at	2.904169128	0.000907198	YES
GO:0051893	biological_process	regulation of focal adhesion assembly	7	4	25	22277	133	201107_s_at // 201108_s_at // 201109_s_at // 201110_s_at	4.744128715	0.00099886	YES
GO:0090109	biological_process	regulation of cell-substrate junction assembly	6	4	25	22277	133	201107_s_at // 201108_s_at // 201109_s_at // 201110_s_at	4.744128715	0.00099886	YES
GO:1901888	biological_process	regulation of cell junction assembly	5	4	25	22277	133	201107_s_at // 201108_s_at // 201109_s_at // 201110_s_at	4.744128715	0.00099886	YES
GO:0033034	biological_process	positive regulation of myeloid cell apoptotic process	8	3	9	22277	133	204490_s_at // 212014_x_at // 210916_s_at	5.803022404	0.001186721	YES
GO:0032963	biological_process	collagen metabolic process	5	5	54	22277	133	207714_s_at // 203325_s_at // 212488_at // 212489_at // 202311_s_at	3.955025498	0.001222035	YES
GO:0032891	biological_process	negative regulation of organic acid transport	6	4	27	22277	133	201107_s_at // 201108_s_at // 201109_s_at // 201110_s_at	4.633097403	0.001315386	YES
GO:0060675	biological_process	ureteric bud morphogenesis	8	5	55	22277	133	204490_s_at // 212014_x_at // 210916_s_at // 206307_s_at // 204421_s_at	3.928553286	0.001315386	YES
GO:0016265	biological_process	death	2	21	1270	22277	133	203665_at // 209295_at // 206247_at // 215719_x_at // 211725_s_at // 204493_at // 216841_s_at // 206805_at // 218145_at // 201107_s_at // 204421_s_at // 218368_s_at // 204005_s_at // 209909_s_at // 212344_at // 204932_at // 204933_s_at // 203989_x_at // 201108_s_at // 201109_s_at // 201110_s_at	1.469689546	0.001397742	YES
GO:0012501	biological_process	programmed cell death	4	19	1078	22277	133	203665_at // 209295_at // 215719_x_at // 211725_s_at // 204493_at // 216841_s_at // 206805_at // 218145_at // 201107_s_at // 204421_s_at // 218368_s_at // 204005_s_at // 212344_at // 204932_at // 204933_s_at // 203989_x_at // 201108_s_at // 201109_s_at // 201110_s_at	1.561770956	0.0015021	YES
GO:0010562	biological_process	positive regulation of phosphorus metabolic process	6	14	633	22277	133	201469_s_at // 204490_s_at // 212014_x_at // 210916_s_at // 209295_at // 206924_at // 201107_s_at // 204421_s_at // 209909_s_at // 203989_x_at // 201108_s_at // 201109_s_at // 201110_s_at // 209946_at	1.889278138	0.001717107	YES
GO:0045937	biological_process	positive regulation of phosphate metabolic process	7	14	633	22277	133	201469_s_at // 204490_s_at // 212014_x_at // 210916_s_at // 209295_at // 206924_at // 201107_s_at // 204421_s_at // 209909_s_at // 203989_x_at // 201108_s_at // 201109_s_at // 201110_s_at // 209946_at	1.889278138	0.001717107	YES
GO:0044259	biological_process	multicellular organismal macromolecule metabolic process	4	5	59	22277	133	207714_s_at // 203325_s_at // 212488_at // 212489_at // 202311_s_at	3.82726995	0.001756965	YES
GO:0032369	biological_process	negative regulation of lipid transport	6	4	32	22277	133	201107_s_at // 201108_s_at // 201109_s_at // 201110_s_at	4.387984905	0.00234392	YES
GO:0071813	molecular_function	lipoprotein particle binding	3	4	32	22277	133	201107_s_at // 201108_s_at // 201109_s_at // 201110_s_at	4.387984905	0.00234392	YES
GO:0071814	molecular_function	protein-lipid complex binding	2	4	32	22277	133	201107_s_at // 201108_s_at // 201109_s_at // 201110_s_at	4.387984905	0.00234392	YES
GO:0071219	biological_process	cellular response to molecule of bacterial origin	6	4	33	22277	133	202627_s_at // 202628_s_at // 205990_s_at // 213425_at	4.343590786	0.002624013	YES
GO:0044236	biological_process	multicellular organismal metabolic process	3	5	65	22277	133	207714_s_at // 203325_s_at // 212488_at // 212489_at // 202311_s_at	3.687545187	0.002625249	YES
GO:0071840	biological_process	cellular component organization or biogenesis	1	43	4005	22277	133	214701_s_at // 201308_s_at // 201469_s_at // 204490_s_at // 212014_x_at // 210916_s_at // 203665_at // 215719_x_at // 221561_at // 211725_s_at // 204493_at // 216841_s_at // 206805_at // 204602_at // 208025_s_at // 201107_s_at // 204298_s_at // 213640_s_at // 214702_at // 218368_s_at // 209909_s_at // 220092_s_at // 204932_at // 204933_s_at // 37892_at // 204320_at // 210933_s_at // 203989_x_at /…	0.846663132	0.002683872	YES
GO:0032655	biological_process	regulation of interleukin-12 production	5	4	34	22277	133	201107_s_at // 201108_s_at // 201109_s_at // 201110_s_at	4.300522064	0.002883167	YES
GO:0033135	biological_process	regulation of peptidyl-serine phosphorylation	9	4	34	22277	133	204490_s_at // 212014_x_at // 210916_s_at // 206924_at	4.300522064	0.002883167	YES
GO:0045598	biological_process	regulation of fat cell differentiation	5	4	37	22277	133	216841_s_at // 218145_at // 205990_s_at // 213425_at	4.178531539	0.003969146	YES
GO:0001953	biological_process	negative regulation of cell-matrix adhesion	7	4	38	22277	133	201107_s_at // 201108_s_at // 201109_s_at // 201110_s_at	4.140057391	0.004353988	YES
GO:0034765	biological_process	regulation of ion transmembrane transport	6	4	39	22277	133	201107_s_at // 201108_s_at // 201109_s_at // 201110_s_at	4.102582686	0.004749627	YES
GO:1900047	biological_process	negative regulation of hemostasis	5	4	39	22277	133	205479_s_at // 211668_s_at // 202627_s_at // 202628_s_at	4.102582686	0.004749627	YES
GO:0044319	biological_process	wound healing, spreading of cells	9	3	15	22277	133	203325_s_at // 212488_at // 212489_at	5.06605681	0.004888617	YES
GO:0045073	biological_process	regulation of chemokine biosynthetic process	7	3	15	22277	133	203665_at // 205990_s_at // 213425_at	5.06605681	0.004888617	YES
GO:0045684	biological_process	positive regulation of epidermis development	6	3	15	22277	133	204948_s_at // 207345_at // 209909_s_at	5.06605681	0.004888617	YES
GO:0090504	biological_process	epiboly	7	3	15	22277	133	203325_s_at // 212488_at // 212489_at	5.06605681	0.004888617	YES
GO:0090505	biological_process	epiboly involved in wound healing	8	3	15	22277	133	203325_s_at // 212488_at // 212489_at	5.06605681	0.004888617	YES
GO:1901797	biological_process	negative regulation of signal transduction by p53 class mediator	7	3	15	22277	133	204490_s_at // 212014_x_at // 210916_s_at	5.06605681	0.004888617	YES
GO:0071396	biological_process	cellular response to lipid	6	4	40	22277	133	202627_s_at // 202628_s_at // 205990_s_at // 213425_at	4.06605681	0.005085398	YES
GO:0044060	biological_process	regulation of endocrine process	5	3	16	22277	133	210511_s_at // 204948_s_at // 207345_at	4.972947406	0.005819346	YES
GO:2001021	biological_process	negative regulation of response to DNA damage stimulus	7	3	16	22277	133	204490_s_at // 212014_x_at // 210916_s_at	4.972947406	0.005819346	YES
GO:0045682	biological_process	regulation of epidermis development	5	4	42	22277	133	210511_s_at // 204948_s_at // 207345_at // 209909_s_at	3.995667482	0.005964868	YES
GO:0050819	biological_process	negative regulation of coagulation	5	4	42	22277	133	205479_s_at // 211668_s_at // 202627_s_at // 202628_s_at	3.995667482	0.005964868	YES
GO:2000117	biological_process	negative regulation of cysteine-type endopeptidase activity	9	4	42	22277	133	201107_s_at // 201108_s_at // 201109_s_at // 201110_s_at	3.995667482	0.005964868	YES
GO:0071216	biological_process	cellular response to biotic stimulus	4	4	43	22277	133	202627_s_at // 202628_s_at // 205990_s_at // 213425_at	3.96172015	0.006479734	YES
GO:0072341	molecular_function	modified amino acid binding	6	4	43	22277	133	201107_s_at // 201108_s_at // 201109_s_at // 201110_s_at	3.96172015	0.006479734	YES
GO:0085029	biological_process	extracellular matrix assembly	5	3	17	22277	133	204298_s_at // 213640_s_at // 215446_s_at	4.885484564	0.006857407	YES
GO:0034762	biological_process	regulation of transmembrane transport	5	4	46	22277	133	201107_s_at // 201108_s_at // 201109_s_at // 201110_s_at	3.864422949	0.008323289	YES
GO:0019955	molecular_function	cytokine binding	3	4	47	22277	133	201107_s_at // 201108_s_at // 201109_s_at // 201110_s_at	3.833396053	0.009010515	YES
GO:0032890	biological_process	regulation of organic acid transport	5	4	48	22277	133	201107_s_at // 201108_s_at // 201109_s_at // 201110_s_at	3.803022404	0.009640182	YES
GO:0044070	biological_process	regulation of anion transport	6	4	50	22277	133	201107_s_at // 201108_s_at // 201109_s_at // 201110_s_at	3.744128715	0.010851874	YES
GO:0030323	biological_process	respiratory tube development	6	7	205	22277	133	204298_s_at // 213640_s_at // 204421_s_at // 205990_s_at // 213425_at // 215446_s_at // 209101_at	2.515859727	0.011243998	YES
GO:0061024	biological_process	membrane organization	3	9	348	22277	133	211725_s_at // 204493_at // 201107_s_at // 201108_s_at // 201109_s_at // 201110_s_at // 203325_s_at // 212488_at // 212489_at	2.11496641	0.011807938	YES
GO:0035437	biological_process	maintenance of protein localization in endoplasmic reticulum	8	3	21	22277	133	207264_at // 207265_s_at // 204017_at	4.580629983	0.011995544	YES
GO:0097435	biological_process	fibril organization	3	3	21	22277	133	203325_s_at // 212488_at // 212489_at	4.580629983	0.011995544	YES
GO:0001763	biological_process	morphogenesis of a branching structure	4	8	278	22277	133	204490_s_at // 212014_x_at // 210916_s_at // 206805_at // 206307_s_at // 204421_s_at // 205990_s_at // 213425_at	2.269043832	0.012702781	YES
GO:0060541	biological_process	respiratory system development	5	7	213	22277	133	204298_s_at // 213640_s_at // 204421_s_at // 205990_s_at // 213425_at // 215446_s_at // 209101_at	2.460630207	0.013769125	YES
GO:1901214	biological_process	regulation of neuron death	5	6	152	22277	133	203925_at // 216841_s_at // 209909_s_at // 201467_s_at // 210519_s_at // 203989_x_at	2.725019892	0.014160274	YES
GO:0009266	biological_process	response to temperature stimulus	3	6	157	22277	133	206247_at // 201107_s_at // 201108_s_at // 201109_s_at // 201110_s_at // 211864_s_at	2.678326657	0.016538242	YES
GO:0043271	biological_process	negative regulation of ion transport	6	4	57	22277	133	201107_s_at // 201108_s_at // 201109_s_at // 201110_s_at	3.555094891	0.016943457	YES
GO:0032680	biological_process	regulation of tumor necrosis factor production	5	4	59	22277	133	201107_s_at // 201108_s_at // 201109_s_at // 201110_s_at	3.505341856	0.019173086	YES
GO:2000116	biological_process	regulation of cysteine-type endopeptidase activity	8	6	164	22277	133	209295_at // 201107_s_at // 203989_x_at // 201108_s_at // 201109_s_at // 201110_s_at	2.615395401	0.020491988	YES
GO:0007009	biological_process	plasma membrane organization	5	3	26	22277	133	203325_s_at // 212488_at // 212489_at	4.272507687	0.021600019	YES
GO:0045860	biological_process	positive regulation of protein kinase activity	10	9	383	22277	133	201469_s_at // 209295_at // 201107_s_at // 204421_s_at // 209909_s_at // 203989_x_at // 201108_s_at // 201109_s_at // 201110_s_at	1.976709324	0.021928982	YES
GO:0090025	biological_process	regulation of monocyte chemotaxis	9	2	6	22277	133	202627_s_at // 202628_s_at	5.803022404	0.022529534	YES
GO:0000768	biological_process	syncytium formation by plasma membrane fusion	6	3	27	22277	133	204490_s_at // 212014_x_at // 210916_s_at	4.218059903	0.023482232	YES
GO:0032368	biological_process	regulation of lipid transport	5	4	64	22277	133	201107_s_at // 201108_s_at // 201109_s_at // 201110_s_at	3.387984905	0.024899115	YES
GO:0070372	biological_process	regulation of ERK1 and ERK2 cascade	8	4	64	22277	133	204490_s_at // 212014_x_at // 210916_s_at // 204421_s_at	3.387984905	0.024899115	YES
GO:0002011	biological_process	morphogenesis of an epithelial sheet	6	3	28	22277	133	203325_s_at // 212488_at // 212489_at	4.165592484	0.025750845	YES
GO:0060828	biological_process	regulation of canonical Wnt receptor signaling pathway	7	3	28	22277	133	204602_at // 205990_s_at // 213425_at	4.165592484	0.025750845	YES
GO:0051896	biological_process	regulation of protein kinase B signaling cascade	7	4	65	22277	133	201107_s_at // 201108_s_at // 201109_s_at // 201110_s_at	3.365617092	0.025975382	YES
GO:0006949	biological_process	syncytium formation	5	3	29	22277	133	204490_s_at // 212014_x_at // 210916_s_at	4.11496641	0.02818866	YES
GO:0033674	biological_process	positive regulation of kinase activity	9	9	406	22277	133	201469_s_at // 209295_at // 201107_s_at // 204421_s_at // 209909_s_at // 203989_x_at // 201108_s_at // 201109_s_at // 201110_s_at	1.892573989	0.030898277	YES
GO:0023052	biological_process	signaling	1	46	4979	22277	133	201469_s_at // 205479_s_at // 211668_s_at // 203665_at // 209295_at // 206247_at // 201266_at // 212590_at // 208456_s_at // 209882_at // 221676_s_at // 215719_x_at // 211725_s_at // 204493_at // 216841_s_at // 219210_s_at // 210458_s_at // 213865_at // 206825_at // 206924_at // 204602_at // 208025_s_at // 205925_s_at // 203438_at // 204421_s_at // 210511_s_at // 204948_s_at // 207345_at // 20990…	0.629906561	0.03326361	YES
GO:0061458	biological_process	reproductive system development	5	8	329	22277	133	204490_s_at // 212014_x_at // 210916_s_at // 210511_s_at // 204948_s_at // 207345_at // 205990_s_at // 213425_at	2.026041131	0.03326361	YES
GO:0050865	biological_process	regulation of cell activation	4	8	330	22277	133	203665_at // 215719_x_at // 201107_s_at // 210511_s_at // 204005_s_at // 201108_s_at // 201109_s_at // 201110_s_at	2.021662691	0.033749001	YES
GO:0030141	cellular_component	secretory granule	9	8	331	22277	133	214701_s_at // 201107_s_at // 214702_at // 209909_s_at // 201108_s_at // 201109_s_at // 201110_s_at // 209946_at	2.017297498	0.034144789	YES
GO:0033032	biological_process	regulation of myeloid cell apoptotic process	7	3	32	22277	133	204490_s_at // 212014_x_at // 210916_s_at	3.972947406	0.035864005	YES
GO:0043516	biological_process	regulation of DNA damage response, signal transduction by p53 class mediator	7	3	32	22277	133	204490_s_at // 212014_x_at // 210916_s_at	3.972947406	0.035864005	YES
GO:1901796	biological_process	regulation of signal transduction by p53 class mediator	6	3	32	22277	133	204490_s_at // 212014_x_at // 210916_s_at	3.972947406	0.035864005	YES
GO:0051347	biological_process	positive regulation of transferase activity	6	9	417	22277	133	201469_s_at // 209295_at // 201107_s_at // 204421_s_at // 209909_s_at // 203989_x_at // 201108_s_at // 201109_s_at // 201110_s_at	1.854006333	0.035996777	YES
GO:0010819	biological_process	regulation of T cell chemotaxis	10	2	8	22277	133	205990_s_at // 213425_at	5.387984905	0.037230616	YES
GO:0042984	biological_process	regulation of amyloid precursor protein biosynthetic process	8	2	8	22277	133	221561_at // 204005_s_at	5.387984905	0.037230616	YES
GO:1901623	biological_process	regulation of lymphocyte chemotaxis	9	2	8	22277	133	205990_s_at // 213425_at	5.387984905	0.037230616	YES
GO:2000401	biological_process	regulation of lymphocyte migration	8	2	8	22277	133	205990_s_at // 213425_at	5.387984905	0.037230616	YES
GO:2000403	biological_process	positive regulation of lymphocyte migration	9	2	8	22277	133	205990_s_at // 213425_at	5.387984905	0.037230616	YES
GO:2000404	biological_process	regulation of T cell migration	9	2	8	22277	133	205990_s_at // 213425_at	5.387984905	0.037230616	YES
GO:2000406	biological_process	positive regulation of T cell migration	10	2	8	22277	133	205990_s_at // 213425_at	5.387984905	0.037230616	YES
GO:0032642	biological_process	regulation of chemokine production	5	3	33	22277	133	203665_at // 205990_s_at // 213425_at	3.928553286	0.038241471	YES
GO:0019220	biological_process	regulation of phosphate metabolic process	6	17	1228	22277	133	201469_s_at // 204490_s_at // 212014_x_at // 210916_s_at // 209295_at // 206924_at // 218145_at // 201107_s_at // 204421_s_at // 210511_s_at // 209909_s_at // 203989_x_at // 201108_s_at // 201109_s_at // 201110_s_at // 209946_at // 205499_at	1.213352901	0.039768609	YES
GO:0051174	biological_process	regulation of phosphorus metabolic process	5	17	1228	22277	133	201469_s_at // 204490_s_at // 212014_x_at // 210916_s_at // 209295_at // 206924_at // 218145_at // 201107_s_at // 204421_s_at // 210511_s_at // 209909_s_at // 203989_x_at // 201108_s_at // 201109_s_at // 201110_s_at // 209946_at // 205499_at	1.213352901	0.039768609	YES
GO:0001657	biological_process	ureteric bud development	7	5	132	22277	133	204490_s_at // 212014_x_at // 210916_s_at // 206307_s_at // 204421_s_at	2.66551888	0.04491974	YES
GO:0010453	biological_process	regulation of cell fate commitment	5	2	9	22277	133	204602_at // 204421_s_at	5.218059903	0.046451438	YES
GO:0090036	biological_process	regulation of protein kinase C signaling cascade	7	2	9	22277	133	205990_s_at // 213425_at	5.218059903	0.046451438	YES
GO:0043406	biological_process	positive regulation of MAP kinase activity	12	6	200	22277	133	201469_s_at // 201107_s_at // 204421_s_at // 201108_s_at // 201109_s_at // 201110_s_at	2.329091216	0.048400729	YES
GO:0002237	biological_process	response to molecule of bacterial origin	5	6	202	22277	133	215719_x_at // 202627_s_at // 202628_s_at // 205990_s_at // 213425_at // 203989_x_at	2.314735923	0.050736886	YES
GO:0060685	biological_process	regulation of prostatic bud formation	7	2	10	22277	133	205990_s_at // 213425_at	5.06605681	0.056997634	YES
GO:0031399	biological_process	regulation of protein modification process	7	15	1055	22277	133	201469_s_at // 204490_s_at // 212014_x_at // 210916_s_at // 209295_at // 206924_at // 218145_at // 201107_s_at // 204421_s_at // 209909_s_at // 203989_x_at // 201108_s_at // 201109_s_at // 201110_s_at // 209946_at	1.251848217	0.058924878	YES
GO:0001952	biological_process	regulation of cell-matrix adhesion	6	4	85	22277	133	201107_s_at // 201108_s_at // 201109_s_at // 201110_s_at	2.978593969	0.062058382	YES
GO:0008236	molecular_function	serine-type peptidase activity	5	6	214	22277	133	205479_s_at // 211668_s_at // 202627_s_at // 202628_s_at // 209955_s_at // 202458_at	2.231480419	0.066641364	YES
GO:0014909	biological_process	smooth muscle cell migration	7	2	11	22277	133	205479_s_at // 211668_s_at	4.928553286	0.067792197	YES
GO:0071241	biological_process	cellular response to inorganic substance	5	2	11	22277	133	205990_s_at // 213425_at	4.928553286	0.067792197	YES
GO:0071248	biological_process	cellular response to metal ion	6	2	11	22277	133	205990_s_at // 213425_at	4.928553286	0.067792197	YES
GO:0017171	molecular_function	serine hydrolase activity	3	6	217	22277	133	205479_s_at // 211668_s_at // 202627_s_at // 202628_s_at // 209955_s_at // 202458_at	2.211396173	0.070591218	YES
GO:0070972	biological_process	protein localization to endoplasmic reticulum	7	3	43	22277	133	207264_at // 207265_s_at // 204017_at	3.546682651	0.077142778	YES
GO:0042695	biological_process	thelarche	8	2	12	22277	133	205990_s_at // 213425_at	4.803022404	0.07934482	YES
GO:0072595	biological_process	maintenance of protein localization in organelle	7	3	44	22277	133	207264_at // 207265_s_at // 204017_at	3.513515787	0.080865505	YES
GO:0017015	biological_process	regulation of transforming growth factor beta receptor signaling pathway	7	4	94	22277	133	201107_s_at // 201108_s_at // 201109_s_at // 201110_s_at	2.833396053	0.085384601	YES
GO:0048869	biological_process	cellular developmental process	3	29	2846	22277	133	214701_s_at // 201469_s_at // 204490_s_at // 212014_x_at // 210916_s_at // 215719_x_at // 221561_at // 216841_s_at // 206805_at // 206924_at // 204602_at // 214702_at // 204421_s_at // 210511_s_at // 218368_s_at // 204948_s_at // 207345_at // 209909_s_at // 220092_s_at // 221029_s_at // 210220_at // 37892_at // 204320_at // 205990_s_at // 213425_at // 203989_x_at // 202311_s_at // 209946_at // 20…	0.771245953	0.087885738	YES
GO:0016653	molecular_function	oxidoreductase activity, acting on NAD(P)H, heme protein as acceptor	4	2	13	22277	133	201467_s_at // 210519_s_at	4.687545187	0.091034506	YES
GO:0031012	cellular_component	extracellular matrix	1	35	524	22277	133	214701_s_at // 204490_s_at // 212014_x_at // 210916_s_at // 201107_s_at // 204298_s_at // 213640_s_at // 214587_at // 214702_at // 202627_s_at // 202628_s_at // 209909_s_at // 221029_s_at // 204932_at // 204933_s_at // 205523_at // 37892_at // 204320_at // 205990_s_at // 213425_at // 201108_s_at // 201109_s_at // 201110_s_at // 212012_at // 221730_at // 221729_at // 203570_at // 203325_s_at // 21…	3.48384492	3.01E-23		YES
GO:0002685	biological_process	regulation of leukocyte migration	7	10	62	22277	133	203665_at // 201107_s_at // 202627_s_at // 202628_s_at // 205990_s_at // 213425_at // 201108_s_at // 201109_s_at // 201110_s_at // 209946_at	4.755716689	1.97E-09		YES
GO:0048870	biological_process	cell motility	4	22	570	22277	133	214701_s_at // 204490_s_at // 212014_x_at // 210916_s_at // 205479_s_at // 211668_s_at // 204602_at // 201107_s_at // 214702_at // 204421_s_at // 218368_s_at // 209909_s_at // 209955_s_at // 201108_s_at // 201109_s_at // 201110_s_at // 203325_s_at // 212488_at // 212489_at // 209946_at // 205499_at // 209101_at	2.692598414	1.97E-09		YES
GO:0010595	biological_process	positive regulation of endothelial cell migration	8	9	45	22277	133	201107_s_at // 204421_s_at // 205990_s_at // 213425_at // 201108_s_at // 201109_s_at // 201110_s_at // 209946_at // 205499_at	5.06605681	2.83E-09		YES
GO:0030194	biological_process	positive regulation of blood coagulation	7	7	20	22277	133	201107_s_at // 202627_s_at // 202628_s_at // 203989_x_at // 201108_s_at // 201109_s_at // 201110_s_at	5.873411732	7.26E-09		YES
GO:0040011	biological_process	locomotion	1	24	847	22277	133	214701_s_at // 204490_s_at // 212014_x_at // 210916_s_at // 205479_s_at // 211668_s_at // 206805_at // 204602_at // 204420_at // 201107_s_at // 214702_at // 204421_s_at // 218368_s_at // 209909_s_at // 209955_s_at // 201108_s_at // 201109_s_at // 201110_s_at // 203325_s_at // 212488_at // 212489_at // 209946_at // 205499_at // 209101_at	2.246729246	6.26E-08		YES
GO:0050920	biological_process	regulation of chemotaxis	5	10	92	22277	133	206805_at // 201107_s_at // 202627_s_at // 202628_s_at // 205990_s_at // 213425_at // 201108_s_at // 201109_s_at // 201110_s_at // 209946_at	4.186351044	6.26E-08		YES
GO:0060548	biological_process	negative regulation of cell death	5	17	432	22277	133	204490_s_at // 212014_x_at // 210916_s_at // 203925_at // 215719_x_at // 216841_s_at // 201107_s_at // 204421_s_at // 202627_s_at // 202628_s_at // 222108_at // 205990_s_at // 213425_at // 203989_x_at // 201108_s_at // 201109_s_at // 201110_s_at	2.720560244	2.42E-07		YES
GO:0010594	biological_process	regulation of endothelial cell migration	7	9	78	22277	133	201107_s_at // 204421_s_at // 205990_s_at // 213425_at // 201108_s_at // 201109_s_at // 201110_s_at // 209946_at // 205499_at	4.272507687	2.53E-07		YES
GO:0043067	biological_process	regulation of programmed cell death	5	27	1173	22277	133	204490_s_at // 212014_x_at // 210916_s_at // 203665_at // 209295_at // 203925_at // 215719_x_at // 211725_s_at // 204493_at // 216841_s_at // 204420_at // 201107_s_at // 204421_s_at // 210511_s_at // 202627_s_at // 202628_s_at // 204005_s_at // 209909_s_at // 222108_at // 201467_s_at // 210519_s_at // 205990_s_at // 213425_at // 203989_x_at // 201108_s_at // 201109_s_at // 201110_s_at	1.946885109	2.85E-07		YES
GO:0006928	biological_process	cellular component movement	3	23	885	22277	133	214701_s_at // 212481_s_at // 204490_s_at // 212014_x_at // 210916_s_at // 205479_s_at // 211668_s_at // 204602_at // 201107_s_at // 214702_at // 204421_s_at // 218368_s_at // 209909_s_at // 209955_s_at // 201108_s_at // 201109_s_at // 201110_s_at // 203325_s_at // 212488_at // 212489_at // 209946_at // 205499_at // 209101_at	2.122013216	5.44E-07		YES
GO:1901681	molecular_function	sulfur compound binding	2	13	251	22277	133	214701_s_at // 201107_s_at // 214702_at // 204421_s_at // 204948_s_at // 207345_at // 201108_s_at // 201109_s_at // 201110_s_at // 203325_s_at // 212488_at // 212489_at // 209101_at	3.116881069	7.43E-07		YES
GO:0043069	biological_process	negative regulation of programmed cell death	6	16	421	22277	133	204490_s_at // 212014_x_at // 210916_s_at // 203925_at // 215719_x_at // 216841_s_at // 201107_s_at // 202627_s_at // 202628_s_at // 222108_at // 205990_s_at // 213425_at // 203989_x_at // 201108_s_at // 201109_s_at // 201110_s_at	2.670308482	9.03E-07		YES
GO:0036293	biological_process	response to decreased oxygen levels	4	14	319	22277	133	201469_s_at // 205479_s_at // 211668_s_at // 203665_at // 215719_x_at // 216841_s_at // 206825_at // 201107_s_at // 209909_s_at // 201108_s_at // 201109_s_at // 201110_s_at // 202619_s_at // 202620_s_at	2.877927213	1.41E-06		YES
GO:0014070	biological_process	response to organic cyclic compound	4	19	733	22277	133	201469_s_at // 204490_s_at // 212014_x_at // 210916_s_at // 203665_at // 215719_x_at // 206825_at // 204420_at // 201107_s_at // 204298_s_at // 213640_s_at // 209909_s_at // 204932_at // 204933_s_at // 201108_s_at // 201109_s_at // 201110_s_at // 202311_s_at // 215446_s_at	2.11824303	1.10E-05		YES
GO:0007275	biological_process	multicellular organismal development	3	53	4622	22277	133	214701_s_at // 201469_s_at // 204490_s_at // 212014_x_at // 210916_s_at // 205479_s_at // 211668_s_at // 203665_at // 201266_at // 215719_x_at // 216841_s_at // 206805_at // 206825_at // 206307_s_at // 206924_at // 204602_at // 208025_s_at // 201107_s_at // 204298_s_at // 213640_s_at // 214587_at // 214702_at // 204421_s_at // 210511_s_at // 218368_s_at // 204948_s_at // 207345_at // 209909_s_at …	0.941603815	4.32E-05		YES
GO:0042035	biological_process	regulation of cytokine biosynthetic process	6	8	117	22277	133	203665_at // 201107_s_at // 210511_s_at // 205990_s_at // 213425_at // 201108_s_at // 201109_s_at // 201110_s_at	3.517620185	5.64E-05		YES
GO:0010627	biological_process	regulation of intracellular protein kinase cascade	6	18	772	22277	133	201469_s_at // 204490_s_at // 212014_x_at // 210916_s_at // 203665_at // 209295_at // 206924_at // 208025_s_at // 218145_at // 201107_s_at // 204421_s_at // 209909_s_at // 205990_s_at // 213425_at // 203989_x_at // 201108_s_at // 201109_s_at // 201110_s_at	1.965452869	8.34E-05		YES
GO:0051797	biological_process	regulation of hair follicle development	6	4	13	22277	133	210511_s_at // 204948_s_at // 207345_at // 209909_s_at	5.687545187	8.34E-05		YES
GO:0010647	biological_process	positive regulation of cell communication	5	19	881	22277	133	201469_s_at // 204490_s_at // 212014_x_at // 210916_s_at // 203665_at // 209295_at // 206825_at // 206307_s_at // 206924_at // 204602_at // 201107_s_at // 204421_s_at // 209909_s_at // 205990_s_at // 213425_at // 203989_x_at // 201108_s_at // 201109_s_at // 201110_s_at	1.852914209	0.000120584		YES
GO:0071634	biological_process	regulation of transforming growth factor beta production	5	5	32	22277	133	201107_s_at // 209909_s_at // 201108_s_at // 201109_s_at // 201110_s_at	4.709913	0.000120584		YES
GO:0023056	biological_process	positive regulation of signaling	4	19	883	22277	133	201469_s_at // 204490_s_at // 212014_x_at // 210916_s_at // 203665_at // 209295_at // 206825_at // 206307_s_at // 206924_at // 204602_at // 201107_s_at // 204421_s_at // 209909_s_at // 205990_s_at // 213425_at // 203989_x_at // 201108_s_at // 201109_s_at // 201110_s_at	1.849642791	0.000124109		YES
GO:0051346	biological_process	negative regulation of hydrolase activity	6	7	102	22277	133	201107_s_at // 202627_s_at // 202628_s_at // 209909_s_at // 201108_s_at // 201109_s_at // 201110_s_at	3.522914485	0.000238429		YES
GO:0071695	biological_process	anatomical structure maturation	4	5	39	22277	133	204490_s_at // 212014_x_at // 210916_s_at // 209909_s_at // 205407_at	4.424510781	0.000300346		YES
GO:0009725	biological_process	response to hormone stimulus	4	17	785	22277	133	201469_s_at // 203665_at // 215719_x_at // 206825_at // 204420_at // 218145_at // 201107_s_at // 204298_s_at // 213640_s_at // 209909_s_at // 204932_at // 204933_s_at // 201108_s_at // 201109_s_at // 201110_s_at // 202311_s_at // 215446_s_at	1.858898902	0.000368296		YES
GO:0043588	biological_process	skin development	7	6	72	22277	133	221730_at // 221729_at // 203325_s_at // 212488_at // 212489_at // 202311_s_at	3.803022404	0.000370896		YES
GO:0000302	biological_process	response to reactive oxygen species	4	8	158	22277	133	201469_s_at // 203665_at // 216841_s_at // 204420_at // 202627_s_at // 202628_s_at // 212012_at // 202311_s_at	3.084204157	0.000399181		YES
GO:0010812	biological_process	negative regulation of cell-substrate adhesion	6	5	44	22277	133	201107_s_at // 201108_s_at // 201109_s_at // 201110_s_at // 202311_s_at	4.250481381	0.000503812		YES
GO:0043408	biological_process	regulation of MAPK cascade	7	13	491	22277	133	201469_s_at // 204490_s_at // 212014_x_at // 210916_s_at // 206924_at // 218145_at // 201107_s_at // 204421_s_at // 209909_s_at // 203989_x_at // 201108_s_at // 201109_s_at // 201110_s_at	2.148845409	0.000619664		YES
GO:0052548	biological_process	regulation of endopeptidase activity	7	8	170	22277	133	209295_at // 201107_s_at // 202627_s_at // 202628_s_at // 203989_x_at // 201108_s_at // 201109_s_at // 201110_s_at	2.978593969	0.000658137		YES
GO:0009991	biological_process	response to extracellular stimulus	3	11	373	22277	133	204490_s_at // 212014_x_at // 210916_s_at // 203665_at // 216841_s_at // 204420_at // 203438_at // 204932_at // 204933_s_at // 203439_s_at // 202311_s_at	2.304384703	0.001086054		YES
GO:0042325	biological_process	regulation of phosphorylation	7	17	867	22277	133	201469_s_at // 204490_s_at // 212014_x_at // 210916_s_at // 209295_at // 206924_at // 218145_at // 201107_s_at // 204421_s_at // 210511_s_at // 209909_s_at // 203989_x_at // 201108_s_at // 201109_s_at // 201110_s_at // 209946_at // 205499_at	1.715559563	0.001153416		YES
GO:0008219	biological_process	cell death	3	21	1264	22277	133	203665_at // 209295_at // 206247_at // 215719_x_at // 211725_s_at // 204493_at // 216841_s_at // 206805_at // 218145_at // 201107_s_at // 204421_s_at // 218368_s_at // 204005_s_at // 209909_s_at // 212344_at // 204932_at // 204933_s_at // 203989_x_at // 201108_s_at // 201109_s_at // 201110_s_at	1.476521579	0.001315386		YES
GO:0031401	biological_process	positive regulation of protein modification process	8	15	707	22277	133	201469_s_at // 204490_s_at // 212014_x_at // 210916_s_at // 209295_at // 206924_at // 218145_at // 201107_s_at // 204421_s_at // 209909_s_at // 203989_x_at // 201108_s_at // 201109_s_at // 201110_s_at // 209946_at	1.829309096	0.001474441		YES
GO:0071944	cellular_component	cell periphery	3	49	4719	22277	133	214701_s_at // 201308_s_at // 201469_s_at // 202855_s_at // 202856_s_at // 204490_s_at // 212014_x_at // 210916_s_at // 205479_s_at // 211668_s_at // 203665_at // 209295_at // 206247_at // 212590_at // 208456_s_at // 209882_at // 215719_x_at // 214830_at // 219210_s_at // 213865_at // 206825_at // 204602_at // 205925_s_at // 201107_s_at // 214702_at // 203563_at // 202627_s_at // 202628_s_at // 2…	0.798429293	0.00160279		YES
GO:0032403	molecular_function	protein complex binding	3	12	469	22277	133	201469_s_at // 201107_s_at // 204948_s_at // 207345_at // 201108_s_at // 201109_s_at // 201110_s_at // 203325_s_at // 212488_at // 212489_at // 201506_at // 209101_at	2.099503293	0.001662335		YES
GO:0050678	biological_process	regulation of epithelial cell proliferation	5	9	268	22277	133	201107_s_at // 204421_s_at // 209909_s_at // 205990_s_at // 213425_at // 201108_s_at // 201109_s_at // 201110_s_at // 209946_at	2.491820716	0.002166407		YES
GO:0031667	biological_process	response to nutrient levels	4	10	341	22277	133	204490_s_at // 212014_x_at // 210916_s_at // 203665_at // 216841_s_at // 203438_at // 204932_at // 204933_s_at // 203439_s_at // 202311_s_at	2.296285071	0.00240302		YES
GO:0040008	biological_process	regulation of growth	3	14	666	22277	133	201469_s_at // 204490_s_at // 212014_x_at // 210916_s_at // 213865_at // 206805_at // 208025_s_at // 204421_s_at // 210511_s_at // 218368_s_at // 209909_s_at // 220254_at // 220253_s_at // 209101_at	1.81596146	0.002738454		YES
GO:0009408	biological_process	response to heat	4	6	108	22277	133	206247_at // 201107_s_at // 201108_s_at // 201109_s_at // 201110_s_at // 211864_s_at	3.218059903	0.002781298		YES
GO:0090100	biological_process	positive regulation of transmembrane receptor protein serine/threonine kinase signaling pathway	7	5	70	22277	133	206307_s_at // 201107_s_at // 201108_s_at // 201109_s_at // 201110_s_at	3.580629983	0.003616946		YES
GO:0060429	biological_process	epithelium development	4	13	602	22277	133	204490_s_at // 212014_x_at // 210916_s_at // 206805_at // 206307_s_at // 204421_s_at // 210220_at // 205990_s_at // 213425_at // 203325_s_at // 212488_at // 212489_at // 209946_at	1.854804946	0.003839828		YES
GO:0045785	biological_process	positive regulation of cell adhesion	5	6	118	22277	133	201107_s_at // 214587_at // 209909_s_at // 201108_s_at // 201109_s_at // 201110_s_at	3.090304356	0.004371422		YES
GO:0030195	biological_process	negative regulation of blood coagulation	7	4	39	22277	133	205479_s_at // 211668_s_at // 202627_s_at // 202628_s_at	4.102582686	0.004749627		YES
GO:0001818	biological_process	negative regulation of cytokine production	5	5	75	22277	133	203665_at // 201107_s_at // 201108_s_at // 201109_s_at // 201110_s_at	3.481094309	0.004843245		YES
GO:0005783	cellular_component	endoplasmic reticulum	7	21	1415	22277	133	214845_s_at // 203665_at // 212590_at // 208456_s_at // 200889_s_at // 221561_at // 213562_s_at // 207264_at // 212344_at // 212012_at // 207714_s_at // 219390_at // 61734_at // 202619_s_at // 202620_s_at // 207265_s_at // 204017_at // 218854_at // 202733_at // 202436_s_at // 202437_s_at	1.31371599	0.005285239		YES
GO:0001932	biological_process	regulation of protein phosphorylation	8	15	812	22277	133	201469_s_at // 204490_s_at // 212014_x_at // 210916_s_at // 209295_at // 206924_at // 218145_at // 201107_s_at // 204421_s_at // 209909_s_at // 203989_x_at // 201108_s_at // 201109_s_at // 201110_s_at // 209946_at	1.629539583	0.005610272		YES
GO:0009893	biological_process	positive regulation of metabolic process	4	25	1888	22277	133	201469_s_at // 204490_s_at // 212014_x_at // 210916_s_at // 203665_at // 209295_at // 221561_at // 216841_s_at // 206307_s_at // 206924_at // 204420_at // 218145_at // 201107_s_at // 206157_at // 204421_s_at // 210511_s_at // 204005_s_at // 209909_s_at // 205990_s_at // 213425_at // 203989_x_at // 201108_s_at // 201109_s_at // 201110_s_at // 209946_at	1.149198045	0.006409076		YES
GO:0048730	biological_process	epidermis morphogenesis	7	4	47	22277	133	204948_s_at // 207345_at // 209909_s_at // 202311_s_at	3.833396053	0.009010515		YES
GO:0010604	biological_process	positive regulation of macromolecule metabolic process	5	23	1718	22277	133	201469_s_at // 204490_s_at // 212014_x_at // 210916_s_at // 203665_at // 209295_at // 221561_at // 206307_s_at // 206924_at // 204420_at // 218145_at // 201107_s_at // 204421_s_at // 210511_s_at // 204005_s_at // 209909_s_at // 205990_s_at // 213425_at // 203989_x_at // 201108_s_at // 201109_s_at // 201110_s_at // 209946_at	1.16503254	0.010126655		YES
GO:0009891	biological_process	positive regulation of biosynthetic process	5	18	1181	22277	133	201469_s_at // 203665_at // 221561_at // 216841_s_at // 206924_at // 204420_at // 201107_s_at // 206157_at // 204421_s_at // 210511_s_at // 204005_s_at // 209909_s_at // 205990_s_at // 213425_at // 203989_x_at // 201108_s_at // 201109_s_at // 201110_s_at	1.352116657	0.011225986		YES
GO:0046888	biological_process	negative regulation of hormone secretion	7	4	58	22277	133	206924_at // 210511_s_at // 204948_s_at // 207345_at	3.53000391	0.018034955		YES
GO:0005048	molecular_function	signal sequence binding	4	4	61	22277	133	200889_s_at // 207264_at // 207265_s_at // 204017_at	3.457247567	0.02154599		YES
GO:0071902	biological_process	positive regulation of protein serine/threonine kinase activity	11	7	239	22277	133	201469_s_at // 209295_at // 201107_s_at // 204421_s_at // 201108_s_at // 201109_s_at // 201110_s_at	2.294473019	0.025150892		YES
GO:0044092	biological_process	negative regulation of molecular function	3	11	582	22277	133	203665_at // 218145_at // 201107_s_at // 202627_s_at // 202628_s_at // 209909_s_at // 201467_s_at // 210519_s_at // 201108_s_at // 201109_s_at // 201110_s_at	1.662541181	0.030692594		YES
GO:0001654	biological_process	eye development	7	7	266	22277	133	214587_at // 209909_s_at // 221730_at // 221729_at // 203325_s_at // 212488_at // 212489_at	2.140057391	0.04211883		YES
GO:0048732	biological_process	gland development	6	9	431	22277	133	204490_s_at // 212014_x_at // 210916_s_at // 206805_at // 206825_at // 204421_s_at // 209909_s_at // 205990_s_at // 213425_at	1.806365847	0.043632097		YES
GO:0043405	biological_process	regulation of MAP kinase activity	11	7	283	22277	133	201469_s_at // 218145_at // 201107_s_at // 204421_s_at // 201108_s_at // 201109_s_at // 201110_s_at	2.050681584	0.058342816		YES
GO:0031099	biological_process	regeneration	4	5	153	22277	133	201469_s_at // 205479_s_at // 211668_s_at // 202627_s_at // 202628_s_at	2.452525157	0.080051913		YES
GO:0044433	cellular_component	cytoplasmic vesicle part	8	9	478	22277	133	214701_s_at // 201107_s_at // 214702_at // 209909_s_at // 201108_s_at // 201109_s_at // 201110_s_at // 209946_at // 211864_s_at	1.657043098	0.081701804		YES
GO:0002695	biological_process	negative regulation of leukocyte activation	6	4	94	22277	133	203665_at // 215719_x_at // 210511_s_at // 204005_s_at	2.833396053	0.085384601		YES
GO:0005576	cellular_component	extracellular region	1	59	2331	22277	133	214701_s_at // 214845_s_at // 210935_s_at // 204221_x_at // 204222_s_at // 205479_s_at // 211668_s_at // 203665_at // 217787_s_at // 215719_x_at // 206805_at // 206924_at // 204602_at // 201107_s_at // 206157_at // 204298_s_at // 213640_s_at // 214587_at // 214702_at // 203438_at // 204421_s_at // 219973_at // 210511_s_at // 202627_s_at // 202628_s_at // 204948_s_at // 207345_at // 209909_s_at //…	2.083894665	3.86E-20
GO:0044421	cellular_component	extracellular region part	2	40	1329	22277	133	214701_s_at // 205479_s_at // 211668_s_at // 203665_at // 206924_at // 201107_s_at // 204298_s_at // 213640_s_at // 214587_at // 214702_at // 204421_s_at // 210511_s_at // 202627_s_at // 202628_s_at // 221029_s_at // 212344_at // 204932_at // 204933_s_at // 205523_at // 37892_at // 204320_at // 205990_s_at // 213425_at // 201108_s_at // 201109_s_at // 201110_s_at // 212012_at // 221730_at // 2217…	2.333787611	1.45E-14
GO:0001568	biological_process	blood vessel development	8	27	522	22277	133	214701_s_at // 201469_s_at // 204490_s_at // 212014_x_at // 210916_s_at // 205479_s_at // 211668_s_at // 203665_at // 201107_s_at // 204298_s_at // 213640_s_at // 214587_at // 214702_at // 204421_s_at // 218368_s_at // 209909_s_at // 201108_s_at // 201109_s_at // 201110_s_at // 203325_s_at // 212488_at // 212489_at // 202311_s_at // 209946_at // 215446_s_at // 209101_at // 205407_at	3.11496641	1.72E-14
GO:0030198	biological_process	extracellular matrix organization	4	20	232	22277	133	214701_s_at // 204298_s_at // 213640_s_at // 214702_at // 209909_s_at // 204932_at // 204933_s_at // 37892_at // 204320_at // 212012_at // 221730_at // 221729_at // 207714_s_at // 203325_s_at // 212488_at // 212489_at // 202311_s_at // 215446_s_at // 201506_at // 205407_at	3.851932005	2.16E-14
GO:0005578	cellular_component	proteinaceous extracellular matrix	3	25	451	22277	133	214701_s_at // 204298_s_at // 213640_s_at // 214587_at // 214702_at // 221029_s_at // 204932_at // 204933_s_at // 205523_at // 37892_at // 204320_at // 205990_s_at // 213425_at // 212012_at // 221730_at // 221729_at // 203570_at // 203325_s_at // 212488_at // 212489_at // 202311_s_at // 203417_at // 215446_s_at // 201506_at // 209101_at	3.214857471	3.86E-14
GO:0042060	biological_process	wound healing	4	23	359	22277	133	214701_s_at // 204490_s_at // 212014_x_at // 210916_s_at // 205479_s_at // 211668_s_at // 203665_at // 213865_at // 206924_at // 204298_s_at // 213640_s_at // 214702_at // 204421_s_at // 202627_s_at // 202628_s_at // 209909_s_at // 205990_s_at // 213425_at // 203989_x_at // 203325_s_at // 212488_at // 212489_at // 215446_s_at	3.423706827	3.86E-14
GO:0072358	biological_process	cardiovascular system development	6	32	865	22277	133	214701_s_at // 201469_s_at // 204490_s_at // 212014_x_at // 210916_s_at // 205479_s_at // 211668_s_at // 203665_at // 216841_s_at // 206825_at // 204602_at // 201107_s_at // 204298_s_at // 213640_s_at // 214587_at // 214702_at // 204421_s_at // 218368_s_at // 209909_s_at // 37892_at // 204320_at // 201108_s_at // 201109_s_at // 201110_s_at // 203325_s_at // 212488_at // 212489_at // 202311_s_at /…	2.631428582	8.48E-14
GO:0030199	biological_process	collagen fibril organization	5	13	65	22277	133	204298_s_at // 213640_s_at // 209909_s_at // 37892_at // 204320_at // 221730_at // 221729_at // 207714_s_at // 203325_s_at // 212488_at // 212489_at // 202311_s_at // 215446_s_at	5.06605681	1.15E-13
GO:0009611	biological_process	response to wounding	3	31	831	22277	133	214701_s_at // 204490_s_at // 212014_x_at // 210916_s_at // 205479_s_at // 211668_s_at // 203665_at // 216841_s_at // 213865_at // 206924_at // 201107_s_at // 206157_at // 204298_s_at // 213640_s_at // 214702_at // 204421_s_at // 202627_s_at // 202628_s_at // 209909_s_at // 206026_s_at // 205990_s_at // 213425_at // 203989_x_at // 201108_s_at // 201109_s_at // 201110_s_at // 203325_s_at // 212488…	2.643476549	1.97E-13
GO:0043394	molecular_function	proteoglycan binding	4	9	24	22277	133	201107_s_at // 204948_s_at // 207345_at // 201108_s_at // 201109_s_at // 201110_s_at // 203325_s_at // 212488_at // 212489_at	5.972947406	1.06E-11
GO:0005581	cellular_component	collagen	4	12	82	22277	133	204298_s_at // 213640_s_at // 214587_at // 37892_at // 204320_at // 221730_at // 221729_at // 203325_s_at // 212488_at // 212489_at // 202311_s_at // 215446_s_at	4.615395401	8.13E-11
GO:0033993	biological_process	response to lipid	4	25	669	22277	133	201469_s_at // 204490_s_at // 212014_x_at // 210916_s_at // 203665_at // 206247_at // 215719_x_at // 206825_at // 204420_at // 201107_s_at // 204298_s_at // 213640_s_at // 202627_s_at // 202628_s_at // 209909_s_at // 204932_at // 204933_s_at // 205990_s_at // 213425_at // 203989_x_at // 201108_s_at // 201109_s_at // 201110_s_at // 202311_s_at // 215446_s_at	2.645978694	2.06E-10
GO:0005518	molecular_function	collagen binding	3	11	68	22277	133	214701_s_at // 204490_s_at // 212014_x_at // 210916_s_at // 201107_s_at // 214702_at // 220092_s_at // 201108_s_at // 201109_s_at // 201110_s_at // 207714_s_at	4.759953682	2.64E-10
GO:0010757	biological_process	negative regulation of plasminogen activation	8	6	7	22277	133	201107_s_at // 202627_s_at // 202628_s_at // 201108_s_at // 201109_s_at // 201110_s_at	7.165592484	2.73E-10
GO:0030334	biological_process	regulation of cell migration	6	20	408	22277	133	205479_s_at // 211668_s_at // 203665_at // 212590_at // 208456_s_at // 206805_at // 201107_s_at // 204421_s_at // 202627_s_at // 202628_s_at // 209909_s_at // 221029_s_at // 205990_s_at // 213425_at // 203989_x_at // 201108_s_at // 201109_s_at // 201110_s_at // 209946_at // 205499_at	3.037487658	4.33E-10
GO:0002690	biological_process	positive regulation of leukocyte chemotaxis	9	9	37	22277	133	201107_s_at // 202627_s_at // 202628_s_at // 205990_s_at // 213425_at // 201108_s_at // 201109_s_at // 201110_s_at // 209946_at	5.348456541	6.71E-10
GO:0006950	biological_process	response to stress	2	49	2813	22277	133	214701_s_at // 201469_s_at // 212481_s_at // 204490_s_at // 212014_x_at // 210916_s_at // 205479_s_at // 211668_s_at // 203665_at // 206247_at // 203925_at // 210257_x_at // 215719_x_at // 216841_s_at // 213865_at // 206825_at // 206924_at // 204420_at // 218145_at // 201107_s_at // 206157_at // 204298_s_at // 213640_s_at // 214702_at // 204421_s_at // 210511_s_at // 202627_s_at // 202628_s_at //…	1.544800912	7.03E-10
GO:0030335	biological_process	positive regulation of cell migration	7	16	239	22277	133	212590_at // 208456_s_at // 201107_s_at // 204421_s_at // 202627_s_at // 202628_s_at // 209909_s_at // 221029_s_at // 205990_s_at // 213425_at // 203989_x_at // 201108_s_at // 201109_s_at // 201110_s_at // 209946_at // 205499_at	3.487118097	8.26E-10
GO:0005539	molecular_function	glycosaminoglycan binding	3	16	253	22277	133	214701_s_at // 204490_s_at // 212014_x_at // 210916_s_at // 201107_s_at // 214702_at // 204421_s_at // 206026_s_at // 205523_at // 201108_s_at // 201109_s_at // 201110_s_at // 203325_s_at // 212488_at // 212489_at // 209101_at	3.40499133	1.88E-09
GO:0044420	cellular_component	extracellular matrix part	2	15	221	22277	133	214701_s_at // 204298_s_at // 213640_s_at // 214587_at // 214702_at // 37892_at // 204320_at // 221730_at // 221729_at // 203325_s_at // 212488_at // 212489_at // 202311_s_at // 203417_at // 215446_s_at	3.506972941	2.55E-09
GO:0016477	biological_process	cell migration	5	21	534	22277	133	214701_s_at // 204490_s_at // 212014_x_at // 210916_s_at // 205479_s_at // 211668_s_at // 204602_at // 201107_s_at // 214702_at // 204421_s_at // 218368_s_at // 209909_s_at // 209955_s_at // 201108_s_at // 201109_s_at // 201110_s_at // 203325_s_at // 212488_at // 212489_at // 209946_at // 209101_at	2.719606396	3.87E-09
GO:0040037	biological_process	negative regulation of fibroblast growth factor receptor signaling pathway	7	6	10	22277	133	201107_s_at // 205990_s_at // 213425_at // 201108_s_at // 201109_s_at // 201110_s_at	6.651019311	4.03E-09
GO:0009888	biological_process	tissue development	3	32	1351	22277	133	204490_s_at // 212014_x_at // 210916_s_at // 205479_s_at // 211668_s_at // 201266_at // 206805_at // 206307_s_at // 204602_at // 204421_s_at // 202627_s_at // 202628_s_at // 204948_s_at // 207345_at // 209909_s_at // 221029_s_at // 210220_at // 37892_at // 204320_at // 206969_at // 205990_s_at // 213425_at // 203989_x_at // 221730_at // 221729_at // 203325_s_at // 212488_at // 212489_at // 202311…	1.988172946	5.69E-09
GO:0009653	biological_process	anatomical structure morphogenesis	3	40	2091	22277	133	214701_s_at // 201469_s_at // 204490_s_at // 212014_x_at // 210916_s_at // 205479_s_at // 211668_s_at // 203665_at // 201266_at // 206805_at // 206307_s_at // 204602_at // 201107_s_at // 214587_at // 214702_at // 204421_s_at // 202627_s_at // 202628_s_at // 218368_s_at // 204948_s_at // 207345_at // 209909_s_at // 220092_s_at // 210220_at // 37892_at // 204320_at // 205990_s_at // 213425_at // 20…	1.679935653	6.33E-09
GO:0005583	cellular_component	fibrillar collagen	5	8	34	22277	133	37892_at // 204320_at // 221730_at // 221729_at // 203325_s_at // 212488_at // 212489_at // 202311_s_at	5.300522064	8.82E-09
GO:0050896	biological_process	response to stimulus	1	82	7528	22277	133	214701_s_at // 201469_s_at // 212481_s_at // 204490_s_at // 212014_x_at // 210916_s_at // 205479_s_at // 211668_s_at // 203665_at // 209295_at // 206247_at // 201266_at // 203925_at // 212590_at // 208456_s_at // 210257_x_at // 209882_at // 221676_s_at // 215719_x_at // 211725_s_at // 204493_at // 216841_s_at // 219210_s_at // 210458_s_at // 213865_at // 206805_at // 206825_at // 206924_at // 204…	0.867485997	1.79E-08
GO:0045766	biological_process	positive regulation of angiogenesis	7	10	83	22277	133	201107_s_at // 204421_s_at // 202627_s_at // 202628_s_at // 205990_s_at // 213425_at // 201108_s_at // 201109_s_at // 201110_s_at // 205499_at	4.334873568	2.80E-08
GO:0007155	biological_process	cell adhesion	3	28	1123	22277	133	214701_s_at // 201469_s_at // 204490_s_at // 212014_x_at // 210916_s_at // 213865_at // 201107_s_at // 214587_at // 214702_at // 218368_s_at // 220092_s_at // 205422_s_at // 206026_s_at // 205523_at // 37892_at // 204320_at // 222108_at // 201108_s_at // 201109_s_at // 201110_s_at // 203325_s_at // 212488_at // 212489_at // 202998_s_at // 205499_at // 201506_at // 209101_at // 207173_x_at	2.062197615	3.59E-08
GO:0030193	biological_process	regulation of blood coagulation	6	9	61	22277	133	205479_s_at // 211668_s_at // 201107_s_at // 202627_s_at // 202628_s_at // 203989_x_at // 201108_s_at // 201109_s_at // 201110_s_at	4.627172569	3.59E-08
GO:0032879	biological_process	regulation of localization	3	29	1207	22277	133	205479_s_at // 211668_s_at // 203665_at // 212590_at // 208456_s_at // 219210_s_at // 206805_at // 206825_at // 206924_at // 218145_at // 205925_s_at // 201107_s_at // 206157_at // 204421_s_at // 210511_s_at // 202627_s_at // 202628_s_at // 204948_s_at // 207345_at // 209909_s_at // 221029_s_at // 205990_s_at // 213425_at // 203989_x_at // 201108_s_at // 201109_s_at // 201110_s_at // 209946_at //…	2.008755939	3.59E-08
GO:0044699	biological_process	single-organism process	1	110	12559	22277	133	214701_s_at // 201308_s_at // 201469_s_at // 210935_s_at // 202855_s_at // 202856_s_at // 212481_s_at // 203729_at // 204490_s_at // 212014_x_at // 210916_s_at // 205479_s_at // 211668_s_at // 203665_at // 209295_at // 206247_at // 201266_at // 203925_at // 212590_at // 208456_s_at // 210257_x_at // 200889_s_at // 209882_at // 221676_s_at // 215719_x_at // 221561_at // 214830_at // 211725_s_at //…	0.552910643	3.59E-08
GO:0043536	biological_process	positive regulation of blood vessel endothelial cell migration	9	7	25	22277	133	201107_s_at // 204421_s_at // 201108_s_at // 201109_s_at // 201110_s_at // 209946_at // 205499_at	5.551483637	3.62E-08
GO:0001525	biological_process	angiogenesis	10	16	330	22277	133	214701_s_at // 201469_s_at // 205479_s_at // 211668_s_at // 203665_at // 201107_s_at // 214587_at // 214702_at // 204421_s_at // 218368_s_at // 209909_s_at // 201108_s_at // 201109_s_at // 201110_s_at // 209946_at // 209101_at	3.021662691	4.75E-08
GO:0005615	cellular_component	extracellular space	3	26	992	22277	133	214701_s_at // 205479_s_at // 211668_s_at // 203665_at // 206924_at // 201107_s_at // 204298_s_at // 213640_s_at // 214702_at // 204421_s_at // 210511_s_at // 202627_s_at // 202628_s_at // 221029_s_at // 212344_at // 205990_s_at // 213425_at // 201108_s_at // 201109_s_at // 201110_s_at // 212012_at // 203570_at // 202998_s_at // 209946_at // 215446_s_at // 201506_at	2.134228313	5.59E-08
GO:0051918	biological_process	negative regulation of fibrinolysis	8	6	15	22277	133	201107_s_at // 202627_s_at // 202628_s_at // 201108_s_at // 201109_s_at // 201110_s_at	6.06605681	6.26E-08
GO:0042221	biological_process	response to chemical stimulus	2	42	2507	22277	133	201469_s_at // 204490_s_at // 212014_x_at // 210916_s_at // 205479_s_at // 211668_s_at // 203665_at // 206247_at // 203925_at // 215719_x_at // 216841_s_at // 206805_at // 206825_at // 204420_at // 218145_at // 213562_s_at // 201107_s_at // 204298_s_at // 213640_s_at // 203438_at // 204421_s_at // 202627_s_at // 202628_s_at // 209909_s_at // 204932_at // 204933_s_at // 203439_s_at // 201467_s_at …	1.488556047	7.63E-08
GO:0044763	biological_process	single-organism cellular process	2	101	10997	22277	133	214701_s_at // 201308_s_at // 201469_s_at // 202855_s_at // 202856_s_at // 212481_s_at // 203729_at // 204490_s_at // 212014_x_at // 210916_s_at // 205479_s_at // 211668_s_at // 203665_at // 209295_at // 206247_at // 201266_at // 212590_at // 208456_s_at // 210257_x_at // 200889_s_at // 209882_at // 221676_s_at // 215719_x_at // 221561_at // 211725_s_at // 204493_at // 216841_s_at // 219210_s_at …	0.621374	8.80E-08
GO:0005102	molecular_function	receptor binding	3	31	1457	22277	133	201469_s_at // 206247_at // 211725_s_at // 204493_at // 206924_at // 204602_at // 201107_s_at // 203438_at // 204421_s_at // 210511_s_at // 202627_s_at // 202628_s_at // 209909_s_at // 221029_s_at // 204932_at // 204933_s_at // 203439_s_at // 205990_s_at // 213425_at // 203989_x_at // 201108_s_at // 201109_s_at // 201110_s_at // 212012_at // 203325_s_at // 212488_at // 212489_at // 209946_at // 2…	1.833396053	1.12E-07
GO:0005577	cellular_component	fibrinogen complex	4	6	17	22277	133	214701_s_at // 201107_s_at // 214702_at // 201108_s_at // 201109_s_at // 201110_s_at	5.885484564	1.34E-07
GO:0005588	cellular_component	collagen type V	6	5	9	22277	133	221730_at // 221729_at // 203325_s_at // 212488_at // 212489_at	6.539987998	2.39E-07
GO:0048729	biological_process	tissue morphogenesis	4	19	568	22277	133	204490_s_at // 212014_x_at // 210916_s_at // 201266_at // 206805_at // 206307_s_at // 204421_s_at // 204948_s_at // 207345_at // 209909_s_at // 37892_at // 204320_at // 205990_s_at // 213425_at // 203325_s_at // 212488_at // 212489_at // 202311_s_at // 209946_at	2.486165299	2.91E-07
GO:0032026	biological_process	response to magnesium ion	5	6	21	22277	133	201107_s_at // 204932_at // 204933_s_at // 201108_s_at // 201109_s_at // 201110_s_at	5.580629983	4.37E-07
GO:0044767	biological_process	single-organism developmental process	2	50	3607	22277	133	214701_s_at // 201469_s_at // 204490_s_at // 212014_x_at // 210916_s_at // 205479_s_at // 211668_s_at // 203665_at // 201266_at // 215719_x_at // 216841_s_at // 206805_at // 206825_at // 206307_s_at // 206924_at // 204602_at // 201107_s_at // 204298_s_at // 213640_s_at // 214587_at // 214702_at // 204421_s_at // 210511_s_at // 202627_s_at // 202628_s_at // 218368_s_at // 204948_s_at // 207345_at …	1.215257387	4.37E-07
GO:0048585	biological_process	negative regulation of response to stimulus	4	20	653	22277	133	204490_s_at // 212014_x_at // 210916_s_at // 206247_at // 206805_at // 204602_at // 208025_s_at // 201107_s_at // 202627_s_at // 202628_s_at // 204948_s_at // 207345_at // 204005_s_at // 209909_s_at // 205990_s_at // 213425_at // 201108_s_at // 201109_s_at // 201110_s_at // 203939_at	2.358973818	4.37E-07
GO:0051049	biological_process	regulation of transport	4	22	803	22277	133	203665_at // 219210_s_at // 206825_at // 206924_at // 218145_at // 205925_s_at // 201107_s_at // 206157_at // 204421_s_at // 210511_s_at // 202627_s_at // 202628_s_at // 204948_s_at // 207345_at // 209909_s_at // 205990_s_at // 213425_at // 203989_x_at // 201108_s_at // 201109_s_at // 201110_s_at // 209946_at	2.198160346	4.88E-07
GO:0005201	molecular_function	extracellular matrix structural constituent	2	11	157	22277	133	214701_s_at // 214702_at // 37892_at // 204320_at // 212012_at // 221730_at // 221729_at // 203325_s_at // 212488_at // 212489_at // 202311_s_at	3.552795775	5.61E-07
GO:0048646	biological_process	anatomical structure formation involved in morphogenesis	4	22	818	22277	133	214701_s_at // 201469_s_at // 204490_s_at // 212014_x_at // 210916_s_at // 205479_s_at // 211668_s_at // 203665_at // 201266_at // 204602_at // 201107_s_at // 214587_at // 214702_at // 204421_s_at // 218368_s_at // 209909_s_at // 201108_s_at // 201109_s_at // 201110_s_at // 202311_s_at // 209946_at // 209101_at	2.171459491	6.57E-07
GO:0045765	biological_process	regulation of angiogenesis	6	11	162	22277	133	203665_at // 201107_s_at // 204421_s_at // 202627_s_at // 202628_s_at // 205990_s_at // 213425_at // 201108_s_at // 201109_s_at // 201110_s_at // 205499_at	3.507566521	7.43E-07
GO:0010033	biological_process	response to organic substance	3	32	1698	22277	133	201469_s_at // 204490_s_at // 212014_x_at // 210916_s_at // 203665_at // 206247_at // 215719_x_at // 206825_at // 204420_at // 218145_at // 213562_s_at // 201107_s_at // 204298_s_at // 213640_s_at // 204421_s_at // 202627_s_at // 202628_s_at // 209909_s_at // 204932_at // 204933_s_at // 205990_s_at // 213425_at // 203989_x_at // 201108_s_at // 201109_s_at // 201110_s_at // 207714_s_at // 202311_s…	1.658364161	7.55E-07
GO:0032101	biological_process	regulation of response to external stimulus	4	14	305	22277	133	205479_s_at // 211668_s_at // 206805_at // 201107_s_at // 202627_s_at // 202628_s_at // 205990_s_at // 213425_at // 203989_x_at // 201108_s_at // 201109_s_at // 201110_s_at // 209946_at // 203939_at	2.942674394	8.32E-07
GO:0032570	biological_process	response to progesterone stimulus	6	7	43	22277	133	206825_at // 204420_at // 201107_s_at // 209909_s_at // 201108_s_at // 201109_s_at // 201110_s_at	4.769075072	1.17E-06
GO:0048545	biological_process	response to steroid hormone stimulus	5	16	430	22277	133	201469_s_at // 203665_at // 215719_x_at // 206825_at // 204420_at // 201107_s_at // 204298_s_at // 213640_s_at // 209909_s_at // 204932_at // 204933_s_at // 201108_s_at // 201109_s_at // 201110_s_at // 202311_s_at // 215446_s_at	2.639792055	1.20E-06
GO:0002246	biological_process	wound healing involved in inflammatory response	5	5	13	22277	133	204490_s_at // 212014_x_at // 210916_s_at // 203665_at // 203989_x_at	6.009473282	1.60E-06
GO:0051240	biological_process	positive regulation of multicellular organismal process	4	17	505	22277	133	201469_s_at // 203665_at // 206825_at // 206307_s_at // 201107_s_at // 204421_s_at // 202627_s_at // 202628_s_at // 204948_s_at // 207345_at // 209909_s_at // 205990_s_at // 213425_at // 203989_x_at // 201108_s_at // 201109_s_at // 201110_s_at	2.495308169	1.68E-06
GO:0048856	biological_process	anatomical structure development	2	55	4407	22277	133	214701_s_at // 201469_s_at // 204490_s_at // 212014_x_at // 210916_s_at // 205479_s_at // 211668_s_at // 203665_at // 201266_at // 215719_x_at // 216841_s_at // 206805_at // 206825_at // 206307_s_at // 206924_at // 204602_at // 201107_s_at // 204298_s_at // 213640_s_at // 214587_at // 214702_at // 204421_s_at // 210511_s_at // 202627_s_at // 202628_s_at // 218368_s_at // 204948_s_at // 207345_at …	1.063763437	1.69E-06
GO:0009987	biological_process	cellular process	1	115	14364	22277	133	214701_s_at // 201308_s_at // 201469_s_at // 202855_s_at // 202856_s_at // 212481_s_at // 203729_at // 204490_s_at // 212014_x_at // 210916_s_at // 205479_s_at // 211668_s_at // 203665_at // 209295_at // 201761_at // 206247_at // 34187_at // 217787_s_at // 201266_at // 203925_at // 212590_at // 208456_s_at // 210257_x_at // 200889_s_at // 209882_at // 221676_s_at // 215719_x_at // 221561_at // 21…	0.423305018	1.76E-06
GO:0022603	biological_process	regulation of anatomical structure morphogenesis	4	18	582	22277	133	214701_s_at // 203665_at // 206805_at // 201107_s_at // 214702_at // 204421_s_at // 202627_s_at // 202628_s_at // 218368_s_at // 209909_s_at // 204932_at // 204933_s_at // 205990_s_at // 213425_at // 201108_s_at // 201109_s_at // 201110_s_at // 205499_at	2.373034563	2.13E-06
GO:0043535	biological_process	regulation of blood vessel endothelial cell migration	8	7	48	22277	133	201107_s_at // 204421_s_at // 201108_s_at // 201109_s_at // 201110_s_at // 209946_at // 205499_at	4.610377326	2.41E-06
GO:0044707	biological_process	single-multicellular organism process	2	66	5970	22277	133	214701_s_at // 201469_s_at // 210935_s_at // 212481_s_at // 204490_s_at // 212014_x_at // 210916_s_at // 205479_s_at // 211668_s_at // 203665_at // 201266_at // 203925_at // 215719_x_at // 221561_at // 216841_s_at // 206805_at // 206825_at // 206307_s_at // 206924_at // 204602_at // 208025_s_at // 204420_at // 201107_s_at // 204298_s_at // 213640_s_at // 214587_at // 214702_at // 204421_s_at // 2…	0.888863808	2.74E-06
GO:0008201	molecular_function	heparin binding	4	11	187	22277	133	214701_s_at // 201107_s_at // 214702_at // 204421_s_at // 201108_s_at // 201109_s_at // 201110_s_at // 203325_s_at // 212488_at // 212489_at // 209101_at	3.300522064	2.88E-06
GO:0010759	biological_process	positive regulation of macrophage chemotaxis	10	4	6	22277	133	201107_s_at // 201108_s_at // 201109_s_at // 201110_s_at	6.803022404	3.04E-06
GO:0070052	molecular_function	collagen V binding	4	4	6	22277	133	201107_s_at // 201108_s_at // 201109_s_at // 201110_s_at	6.803022404	3.04E-06
GO:0032964	biological_process	collagen biosynthetic process	6	5	15	22277	133	207714_s_at // 203325_s_at // 212488_at // 212489_at // 202311_s_at	5.803022404	3.36E-06
GO:0042981	biological_process	regulation of apoptotic process	6	25	1159	22277	133	204490_s_at // 212014_x_at // 210916_s_at // 203665_at // 209295_at // 203925_at // 215719_x_at // 211725_s_at // 204493_at // 216841_s_at // 204420_at // 201107_s_at // 210511_s_at // 202627_s_at // 202628_s_at // 204005_s_at // 209909_s_at // 201467_s_at // 210519_s_at // 205990_s_at // 213425_at // 203989_x_at // 201108_s_at // 201109_s_at // 201110_s_at	1.853176244	3.36E-06
GO:0050793	biological_process	regulation of developmental process	3	28	1443	22277	133	214701_s_at // 203665_at // 215719_x_at // 216841_s_at // 206805_at // 206825_at // 206307_s_at // 204602_at // 218145_at // 201107_s_at // 214702_at // 204421_s_at // 210511_s_at // 202627_s_at // 202628_s_at // 218368_s_at // 204948_s_at // 207345_at // 209909_s_at // 204932_at // 204933_s_at // 205990_s_at // 213425_at // 201108_s_at // 201109_s_at // 201110_s_at // 209946_at // 205499_at	1.700484242	3.98E-06
GO:0043066	biological_process	negative regulation of apoptotic process	7	15	411	22277	133	204490_s_at // 212014_x_at // 210916_s_at // 203925_at // 215719_x_at // 216841_s_at // 201107_s_at // 202627_s_at // 202628_s_at // 205990_s_at // 213425_at // 203989_x_at // 201108_s_at // 201109_s_at // 201110_s_at	2.611880917	4.13E-06
GO:0031093	cellular_component	platelet alpha granule lumen	11	8	80	22277	133	214701_s_at // 201107_s_at // 214702_at // 209909_s_at // 201108_s_at // 201109_s_at // 201110_s_at // 209946_at	4.06605681	4.26E-06
GO:0002040	biological_process	sprouting angiogenesis	11	5	16	22277	133	201107_s_at // 204421_s_at // 201108_s_at // 201109_s_at // 201110_s_at	5.709913	4.67E-06
GO:0051094	biological_process	positive regulation of developmental process	4	18	627	22277	133	206825_at // 206307_s_at // 201107_s_at // 204421_s_at // 210511_s_at // 202627_s_at // 202628_s_at // 218368_s_at // 204948_s_at // 207345_at // 209909_s_at // 205990_s_at // 213425_at // 201108_s_at // 201109_s_at // 201110_s_at // 209946_at // 205499_at	2.265588274	6.00E-06
GO:0009887	biological_process	organ morphogenesis	6	22	942	22277	133	201469_s_at // 204490_s_at // 212014_x_at // 210916_s_at // 204602_at // 214587_at // 204421_s_at // 204948_s_at // 207345_at // 209909_s_at // 37892_at // 204320_at // 205990_s_at // 213425_at // 221730_at // 221729_at // 203325_s_at // 212488_at // 212489_at // 202311_s_at // 209946_at // 209101_at	1.967833274	6.41E-06
GO:0090092	biological_process	regulation of transmembrane receptor protein serine/threonine kinase signaling pathway	6	10	159	22277	133	206307_s_at // 201107_s_at // 210511_s_at // 204948_s_at // 207345_at // 205990_s_at // 213425_at // 201108_s_at // 201109_s_at // 201110_s_at	3.397030044	6.43E-06
GO:0010035	biological_process	response to inorganic substance	3	15	428	22277	133	201469_s_at // 203665_at // 215719_x_at // 216841_s_at // 204420_at // 201107_s_at // 204932_at // 204933_s_at // 205990_s_at // 213425_at // 201108_s_at // 201109_s_at // 201110_s_at // 212012_at // 202311_s_at	2.553408514	6.62E-06
GO:2000026	biological_process	regulation of multicellular organismal development	4	24	1120	22277	133	203665_at // 215719_x_at // 206805_at // 206825_at // 206307_s_at // 204602_at // 201107_s_at // 204421_s_at // 210511_s_at // 202627_s_at // 202628_s_at // 218368_s_at // 204948_s_at // 207345_at // 209909_s_at // 204932_at // 204933_s_at // 205990_s_at // 213425_at // 201108_s_at // 201109_s_at // 201110_s_at // 209946_at // 205499_at	1.843664389	7.00E-06
GO:0050840	molecular_function	extracellular matrix binding	2	7	58	22277	133	201107_s_at // 37892_at // 204320_at // 201108_s_at // 201109_s_at // 201110_s_at // 201506_at	4.337358832	8.00E-06
GO:0001666	biological_process	response to hypoxia	5	13	318	22277	133	201469_s_at // 205479_s_at // 211668_s_at // 203665_at // 215719_x_at // 216841_s_at // 201107_s_at // 209909_s_at // 201108_s_at // 201109_s_at // 201110_s_at // 202619_s_at // 202620_s_at	2.775541668	9.02E-06
GO:0048731	biological_process	system development	4	49	3872	22277	133	214701_s_at // 201469_s_at // 204490_s_at // 212014_x_at // 210916_s_at // 205479_s_at // 211668_s_at // 203665_at // 215719_x_at // 216841_s_at // 206805_at // 206825_at // 206307_s_at // 206924_at // 204602_at // 201107_s_at // 204298_s_at // 213640_s_at // 214587_at // 214702_at // 204421_s_at // 210511_s_at // 218368_s_at // 204948_s_at // 207345_at // 209909_s_at // 221029_s_at // 204932_at …	1.083831512	9.32E-06
GO:0002604	biological_process	regulation of dendritic cell antigen processing and presentation	5	4	8	22277	133	201107_s_at // 201108_s_at // 201109_s_at // 201110_s_at	6.387984905	1.17E-05
GO:0010763	biological_process	positive regulation of fibroblast migration	8	4	8	22277	133	201107_s_at // 201108_s_at // 201109_s_at // 201110_s_at	6.387984905	1.17E-05
GO:0043032	biological_process	positive regulation of macrophage activation	7	4	8	22277	133	201107_s_at // 201108_s_at // 201109_s_at // 201110_s_at	6.387984905	1.17E-05
GO:0006979	biological_process	response to oxidative stress	3	13	327	22277	133	201469_s_at // 212481_s_at // 203665_at // 206247_at // 203925_at // 216841_s_at // 204420_at // 202627_s_at // 202628_s_at // 201467_s_at // 210519_s_at // 212012_at // 202311_s_at	2.735277798	1.19E-05
GO:0002683	biological_process	negative regulation of immune system process	4	10	173	22277	133	203665_at // 206247_at // 215719_x_at // 201107_s_at // 210511_s_at // 204005_s_at // 209909_s_at // 201108_s_at // 201109_s_at // 201110_s_at	3.275284772	1.26E-05
GO:0032502	biological_process	developmental process	1	58	5101	22277	133	214701_s_at // 201469_s_at // 204490_s_at // 212014_x_at // 210916_s_at // 205479_s_at // 211668_s_at // 203665_at // 201266_at // 215719_x_at // 221561_at // 216841_s_at // 206805_at // 206825_at // 206307_s_at // 206924_at // 204602_at // 208025_s_at // 201107_s_at // 204298_s_at // 213640_s_at // 214587_at // 214702_at // 204421_s_at // 210511_s_at // 202627_s_at // 202628_s_at // 218368_s_at …	0.929401515	1.27E-05
GO:0009628	biological_process	response to abiotic stimulus	2	21	912	22277	133	201469_s_at // 205479_s_at // 211668_s_at // 203665_at // 206247_at // 215719_x_at // 216841_s_at // 206825_at // 204420_at // 201107_s_at // 209909_s_at // 37892_at // 204320_at // 201108_s_at // 201109_s_at // 201110_s_at // 202311_s_at // 202619_s_at // 202620_s_at // 211864_s_at // 213139_at	1.947412314	1.48E-05
GO:0051093	biological_process	negative regulation of developmental process	4	16	531	22277	133	216841_s_at // 206805_at // 218145_at // 201107_s_at // 210511_s_at // 202627_s_at // 202628_s_at // 204948_s_at // 207345_at // 204932_at // 204933_s_at // 205990_s_at // 213425_at // 201108_s_at // 201109_s_at // 201110_s_at	2.335416854	1.61E-05
GO:0043537	biological_process	negative regulation of blood vessel endothelial cell migration	9	5	21	22277	133	201107_s_at // 204421_s_at // 201108_s_at // 201109_s_at // 201110_s_at	5.317595577	1.77E-05
GO:0010748	biological_process	negative regulation of plasma membrane long-chain fatty acid transport	9	4	9	22277	133	201107_s_at // 201108_s_at // 201109_s_at // 201110_s_at	6.218059903	1.94E-05
GO:0032695	biological_process	negative regulation of interleukin-12 production	6	4	9	22277	133	201107_s_at // 201108_s_at // 201109_s_at // 201110_s_at	6.218059903	1.94E-05
GO:0030336	biological_process	negative regulation of cell migration	7	9	140	22277	133	203665_at // 206805_at // 201107_s_at // 204421_s_at // 202627_s_at // 202628_s_at // 201108_s_at // 201109_s_at // 201110_s_at	3.428626889	2.13E-05
GO:0010740	biological_process	positive regulation of intracellular protein kinase cascade	7	16	552	22277	133	201469_s_at // 204490_s_at // 212014_x_at // 210916_s_at // 203665_at // 209295_at // 206924_at // 201107_s_at // 204421_s_at // 209909_s_at // 205990_s_at // 213425_at // 203989_x_at // 201108_s_at // 201109_s_at // 201110_s_at	2.279460448	2.56E-05
GO:0051247	biological_process	positive regulation of protein metabolic process	6	20	864	22277	133	201469_s_at // 204490_s_at // 212014_x_at // 210916_s_at // 203665_at // 209295_at // 221561_at // 206924_at // 218145_at // 201107_s_at // 204421_s_at // 204005_s_at // 209909_s_at // 205990_s_at // 213425_at // 203989_x_at // 201108_s_at // 201109_s_at // 201110_s_at // 209946_at	1.955025498	2.63E-05
GO:0030155	biological_process	regulation of cell adhesion	4	12	295	22277	133	205479_s_at // 211668_s_at // 201107_s_at // 214587_at // 202627_s_at // 202628_s_at // 209909_s_at // 201108_s_at // 201109_s_at // 201110_s_at // 202311_s_at // 201506_at	2.768376261	2.69E-05
GO:0016641	molecular_function	oxidoreductase activity, acting on the CH-NH2 group of donors, oxygen as acceptor	4	5	23	22277	133	204298_s_at // 213640_s_at // 203570_at // 202998_s_at // 215446_s_at	5.186351044	2.71E-05
GO:0007162	biological_process	negative regulation of cell adhesion	5	8	106	22277	133	201107_s_at // 202627_s_at // 202628_s_at // 201108_s_at // 201109_s_at // 201110_s_at // 202311_s_at // 201506_at	3.66006445	2.99E-05
GO:0032914	biological_process	positive regulation of transforming growth factor beta1 production	7	4	10	22277	133	201107_s_at // 201108_s_at // 201109_s_at // 201110_s_at	6.06605681	3.02E-05
GO:0005178	molecular_function	integrin binding	4	9	148	22277	133	201107_s_at // 201108_s_at // 201109_s_at // 201110_s_at // 203325_s_at // 212488_at // 212489_at // 201506_at // 209101_at	3.348456541	3.23E-05
GO:0018149	biological_process	peptide cross-linking	7	6	45	22277	133	214701_s_at // 201107_s_at // 214702_at // 201108_s_at // 201109_s_at // 201110_s_at	4.481094309	3.26E-05
GO:0042108	biological_process	positive regulation of cytokine biosynthetic process	7	7	73	22277	133	203665_at // 201107_s_at // 205990_s_at // 213425_at // 201108_s_at // 201109_s_at // 201110_s_at	4.005515268	3.26E-05
GO:0010951	biological_process	negative regulation of endopeptidase activity	8	6	46	22277	133	201107_s_at // 202627_s_at // 202628_s_at // 201108_s_at // 201109_s_at // 201110_s_at	4.44938545	3.68E-05
GO:0051241	biological_process	negative regulation of multicellular organismal process	4	12	307	22277	133	205479_s_at // 211668_s_at // 203665_at // 201107_s_at // 210511_s_at // 202627_s_at // 202628_s_at // 204932_at // 204933_s_at // 201108_s_at // 201109_s_at // 201110_s_at	2.71085256	3.87E-05
GO:0033628	biological_process	regulation of cell adhesion mediated by integrin	5	5	25	22277	133	205479_s_at // 211668_s_at // 202627_s_at // 202628_s_at // 209909_s_at	5.06605681	3.97E-05
GO:0051046	biological_process	regulation of secretion	5	13	370	22277	133	203665_at // 219210_s_at // 206825_at // 206924_at // 205925_s_at // 204421_s_at // 210511_s_at // 204948_s_at // 207345_at // 209909_s_at // 205990_s_at // 213425_at // 209946_at	2.557043163	4.09E-05
GO:0001817	biological_process	regulation of cytokine production	4	12	318	22277	133	203665_at // 201107_s_at // 210511_s_at // 202627_s_at // 202628_s_at // 209909_s_at // 205990_s_at // 213425_at // 203989_x_at // 201108_s_at // 201109_s_at // 201110_s_at	2.66006445	5.38E-05
GO:0051128	biological_process	regulation of cellular component organization	4	24	1274	22277	133	214701_s_at // 204490_s_at // 212014_x_at // 210916_s_at // 213865_at // 206805_at // 206825_at // 201107_s_at // 206157_at // 214702_at // 204421_s_at // 210511_s_at // 202627_s_at // 202628_s_at // 218368_s_at // 209909_s_at // 209955_s_at // 201108_s_at // 201109_s_at // 201110_s_at // 203325_s_at // 212488_at // 212489_at // 209101_at	1.657797843	5.50E-05
GO:0009966	biological_process	regulation of signal transduction	5	29	1772	22277	133	201469_s_at // 204490_s_at // 212014_x_at // 210916_s_at // 205479_s_at // 211668_s_at // 203665_at // 209295_at // 206307_s_at // 206924_at // 204602_at // 208025_s_at // 218145_at // 201107_s_at // 204421_s_at // 203563_at // 210511_s_at // 202627_s_at // 202628_s_at // 204948_s_at // 207345_at // 204005_s_at // 209909_s_at // 205990_s_at // 213425_at // 203989_x_at // 201108_s_at // 201109_s_a…	1.454803011	5.50E-05
GO:0048519	biological_process	negative regulation of biological process	3	41	3129	22277	133	203729_at // 204490_s_at // 212014_x_at // 210916_s_at // 205479_s_at // 211668_s_at // 203665_at // 206247_at // 203925_at // 215719_x_at // 216841_s_at // 213865_at // 206805_at // 206924_at // 204602_at // 208025_s_at // 204420_at // 218145_at // 201107_s_at // 204421_s_at // 210511_s_at // 202627_s_at // 202628_s_at // 204948_s_at // 207345_at // 204005_s_at // 209909_s_at // 209955_s_at // 2…	1.134050966	5.59E-05
GO:0034605	biological_process	cellular response to heat	5	5	27	22277	133	201107_s_at // 201108_s_at // 201109_s_at // 201110_s_at // 211864_s_at	4.955025498	5.62E-05
GO:0048518	biological_process	positive regulation of biological process	3	45	3630	22277	133	201469_s_at // 204490_s_at // 212014_x_at // 210916_s_at // 203665_at // 209295_at // 206247_at // 212590_at // 208456_s_at // 200889_s_at // 215719_x_at // 221561_at // 211725_s_at // 204493_at // 216841_s_at // 219210_s_at // 206825_at // 206307_s_at // 206924_at // 204602_at // 204420_at // 218145_at // 201107_s_at // 206157_at // 214587_at // 204421_s_at // 210511_s_at // 202627_s_at // 20262…	1.054084168	5.81E-05
GO:0048583	biological_process	regulation of response to stimulus	3	33	2218	22277	133	201469_s_at // 204490_s_at // 212014_x_at // 210916_s_at // 205479_s_at // 211668_s_at // 203665_at // 209295_at // 206247_at // 206805_at // 206307_s_at // 206924_at // 204602_at // 208025_s_at // 218145_at // 201107_s_at // 204421_s_at // 203563_at // 210511_s_at // 202627_s_at // 202628_s_at // 204948_s_at // 207345_at // 204005_s_at // 209909_s_at // 205990_s_at // 213425_at // 203989_x_at //…	1.317335374	6.37E-05
GO:0043065	biological_process	positive regulation of apoptotic process	7	16	602	22277	133	204490_s_at // 212014_x_at // 210916_s_at // 215719_x_at // 211725_s_at // 204493_at // 204420_at // 201107_s_at // 210511_s_at // 204005_s_at // 209909_s_at // 201467_s_at // 210519_s_at // 201108_s_at // 201109_s_at // 201110_s_at	2.154365228	6.81E-05
GO:0043410	biological_process	positive regulation of MAPK cascade	8	12	329	22277	133	201469_s_at // 204490_s_at // 212014_x_at // 210916_s_at // 206924_at // 201107_s_at // 204421_s_at // 209909_s_at // 203989_x_at // 201108_s_at // 201109_s_at // 201110_s_at	2.611003632	7.23E-05
GO:0001955	biological_process	blood vessel maturation	9	4	13	22277	133	204490_s_at // 212014_x_at // 210916_s_at // 205407_at	5.687545187	8.34E-05
GO:0002682	biological_process	regulation of immune system process	3	18	773	22277	133	204490_s_at // 212014_x_at // 210916_s_at // 203665_at // 206247_at // 215719_x_at // 201107_s_at // 210511_s_at // 202627_s_at // 202628_s_at // 204005_s_at // 209909_s_at // 205990_s_at // 213425_at // 201108_s_at // 201109_s_at // 201110_s_at // 209946_at	1.963585302	8.34E-05
GO:0008544	biological_process	epidermis development	6	11	275	22277	133	204948_s_at // 207345_at // 209909_s_at // 206969_at // 221730_at // 221729_at // 203325_s_at // 212488_at // 212489_at // 202311_s_at // 209101_at	2.744128715	8.34E-05
GO:0010646	biological_process	regulation of cell communication	4	31	2032	22277	133	201469_s_at // 204490_s_at // 212014_x_at // 210916_s_at // 205479_s_at // 211668_s_at // 203665_at // 209295_at // 219210_s_at // 206825_at // 206307_s_at // 206924_at // 204602_at // 208025_s_at // 218145_at // 201107_s_at // 204421_s_at // 203563_at // 210511_s_at // 202627_s_at // 202628_s_at // 204948_s_at // 207345_at // 204005_s_at // 209909_s_at // 205990_s_at // 213425_at // 203989_x_at …	1.353496529	8.34E-05
GO:0016525	biological_process	negative regulation of angiogenesis	7	6	54	22277	133	201107_s_at // 202627_s_at // 202628_s_at // 201108_s_at // 201109_s_at // 201110_s_at	4.218059903	8.34E-05
GO:0042535	biological_process	positive regulation of tumor necrosis factor biosynthetic process	8	4	13	22277	133	201107_s_at // 201108_s_at // 201109_s_at // 201110_s_at	5.687545187	8.34E-05
GO:0023051	biological_process	regulation of signaling	3	31	2034	22277	133	201469_s_at // 204490_s_at // 212014_x_at // 210916_s_at // 205479_s_at // 211668_s_at // 203665_at // 209295_at // 219210_s_at // 206825_at // 206307_s_at // 206924_at // 204602_at // 208025_s_at // 218145_at // 201107_s_at // 204421_s_at // 203563_at // 210511_s_at // 202627_s_at // 202628_s_at // 204948_s_at // 207345_at // 204005_s_at // 209909_s_at // 205990_s_at // 213425_at // 203989_x_at …	1.352077251	8.48E-05
GO:0080134	biological_process	regulation of response to stress	4	15	541	22277	133	204490_s_at // 212014_x_at // 210916_s_at // 205479_s_at // 211668_s_at // 206247_at // 201107_s_at // 202627_s_at // 202628_s_at // 209909_s_at // 203989_x_at // 201108_s_at // 201109_s_at // 201110_s_at // 203939_at	2.215390717	8.57E-05
GO:0048522	biological_process	positive regulation of cellular process	4	42	3359	22277	133	201469_s_at // 204490_s_at // 212014_x_at // 210916_s_at // 203665_at // 209295_at // 212590_at // 208456_s_at // 200889_s_at // 215719_x_at // 221561_at // 211725_s_at // 204493_at // 216841_s_at // 219210_s_at // 206825_at // 206307_s_at // 206924_at // 204602_at // 204420_at // 218145_at // 201107_s_at // 206157_at // 214587_at // 204421_s_at // 210511_s_at // 202627_s_at // 202628_s_at // 218…	1.066486247	0.00011945
GO:0042493	biological_process	response to drug	3	14	493	22277	133	203925_at // 215719_x_at // 216841_s_at // 206825_at // 204420_at // 201107_s_at // 204298_s_at // 213640_s_at // 204932_at // 204933_s_at // 201108_s_at // 201109_s_at // 201110_s_at // 215446_s_at	2.249895991	0.000148635
GO:0001786	molecular_function	phosphatidylserine binding	7	4	15	22277	133	201107_s_at // 201108_s_at // 201109_s_at // 201110_s_at	5.481094309	0.000149124
GO:0043277	biological_process	apoptotic cell clearance	7	4	15	22277	133	201107_s_at // 201108_s_at // 201109_s_at // 201110_s_at	5.481094309	0.000149124
GO:0031589	biological_process	cell-substrate adhesion	4	9	183	22277	133	214701_s_at // 204490_s_at // 212014_x_at // 210916_s_at // 214702_at // 218368_s_at // 220092_s_at // 205422_s_at // 209101_at	3.042210068	0.000149628
GO:0006954	biological_process	inflammatory response	4	13	426	22277	133	214701_s_at // 204490_s_at // 212014_x_at // 210916_s_at // 203665_at // 201107_s_at // 206157_at // 214702_at // 206026_s_at // 203989_x_at // 201108_s_at // 201109_s_at // 201110_s_at	2.353715003	0.000159921
GO:1901700	biological_process	response to oxygen-containing compound	3	20	994	22277	133	201469_s_at // 203665_at // 206247_at // 215719_x_at // 216841_s_at // 206825_at // 204420_at // 218145_at // 201107_s_at // 202627_s_at // 202628_s_at // 209909_s_at // 205990_s_at // 213425_at // 203989_x_at // 201108_s_at // 201109_s_at // 201110_s_at // 212012_at // 202311_s_at	1.752810958	0.000173035
GO:0001968	molecular_function	fibronectin binding	3	4	16	22277	133	201107_s_at // 201108_s_at // 201109_s_at // 201110_s_at	5.387984905	0.000190812
GO:0045112	biological_process	integrin biosynthetic process	6	3	5	22277	133	203325_s_at // 212488_at // 212489_at	6.651019311	0.000190812
GO:0048584	biological_process	positive regulation of response to stimulus	4	21	1093	22277	133	201469_s_at // 204490_s_at // 212014_x_at // 210916_s_at // 203665_at // 209295_at // 206247_at // 206307_s_at // 206924_at // 201107_s_at // 204421_s_at // 202627_s_at // 202628_s_at // 209909_s_at // 205990_s_at // 213425_at // 203989_x_at // 201108_s_at // 201109_s_at // 201110_s_at // 209946_at	1.686224642	0.000190812
GO:0051895	biological_process	negative regulation of focal adhesion assembly	8	4	16	22277	133	201107_s_at // 201108_s_at // 201109_s_at // 201110_s_at	5.387984905	0.000190812
GO:0006952	biological_process	defense response	3	19	914	22277	133	214701_s_at // 204490_s_at // 212014_x_at // 210916_s_at // 203665_at // 204420_at // 201107_s_at // 206157_at // 214702_at // 210511_s_at // 202627_s_at // 202628_s_at // 206026_s_at // 205990_s_at // 213425_at // 203989_x_at // 201108_s_at // 201109_s_at // 201110_s_at	1.799862063	0.000195092
GO:0005540	molecular_function	hyaluronic acid binding	4	5	36	22277	133	204490_s_at // 212014_x_at // 210916_s_at // 206026_s_at // 205523_at	4.539987998	0.00020675
GO:0016491	molecular_function	oxidoreductase activity	2	19	924	22277	133	203665_at // 201761_at // 201266_at // 203925_at // 216841_s_at // 213562_s_at // 204298_s_at // 213640_s_at // 201467_s_at // 210519_s_at // 212012_at // 203570_at // 202998_s_at // 215446_s_at // 202619_s_at // 202620_s_at // 202733_at // 202436_s_at // 202437_s_at	1.784163377	0.000226648
GO:0002544	biological_process	chronic inflammatory response	5	4	17	22277	133	201107_s_at // 201108_s_at // 201109_s_at // 201110_s_at	5.300522064	0.000241862
GO:0019838	molecular_function	growth factor binding	3	9	196	22277	133	201107_s_at // 201108_s_at // 201109_s_at // 201110_s_at // 203325_s_at // 212488_at // 212489_at // 202311_s_at // 209101_at	2.943200062	0.000246405
GO:0001934	biological_process	positive regulation of protein phosphorylation	9	14	521	22277	133	201469_s_at // 204490_s_at // 212014_x_at // 210916_s_at // 209295_at // 206924_at // 201107_s_at // 204421_s_at // 209909_s_at // 203989_x_at // 201108_s_at // 201109_s_at // 201110_s_at // 209946_at	2.170200265	0.000259408
GO:0065007	biological_process	biological regulation	1	85	9846	22277	133	214701_s_at // 201469_s_at // 203729_at // 204490_s_at // 212014_x_at // 210916_s_at // 205479_s_at // 211668_s_at // 203665_at // 209295_at // 206247_at // 201266_at // 203925_at // 212590_at // 208456_s_at // 200889_s_at // 209882_at // 221676_s_at // 215719_x_at // 221561_at // 211725_s_at // 204493_at // 216841_s_at // 219210_s_at // 210458_s_at // 213865_at // 206805_at // 206825_at // 20630…	0.532053817	0.000301371
GO:0009968	biological_process	negative regulation of signal transduction	6	14	531	22277	133	204490_s_at // 212014_x_at // 210916_s_at // 204602_at // 208025_s_at // 201107_s_at // 204948_s_at // 207345_at // 204005_s_at // 205990_s_at // 213425_at // 201108_s_at // 201109_s_at // 201110_s_at	2.142771776	0.000313181
GO:0051716	biological_process	cellular response to stimulus	3	55	5240	22277	133	201469_s_at // 205479_s_at // 211668_s_at // 203665_at // 209295_at // 206247_at // 201266_at // 212590_at // 208456_s_at // 210257_x_at // 209882_at // 221676_s_at // 215719_x_at // 211725_s_at // 204493_at // 216841_s_at // 219210_s_at // 210458_s_at // 213865_at // 206825_at // 204602_at // 208025_s_at // 204420_at // 218145_at // 205925_s_at // 201107_s_at // 203438_at // 204421_s_at // 21051…	0.813993522	0.000313181
GO:0050794	biological_process	regulation of cellular process	3	79	8881	22277	133	214701_s_at // 201469_s_at // 203729_at // 204490_s_at // 212014_x_at // 210916_s_at // 205479_s_at // 211668_s_at // 203665_at // 209295_at // 206247_at // 201266_at // 203925_at // 212590_at // 208456_s_at // 200889_s_at // 209882_at // 221676_s_at // 215719_x_at // 221561_at // 211725_s_at // 204493_at // 216841_s_at // 219210_s_at // 210458_s_at // 213865_at // 206805_at // 206825_at // 20630…	0.575259235	0.000334631
GO:0046882	biological_process	negative regulation of follicle-stimulating hormone secretion	9	3	6	22277	133	210511_s_at // 204948_s_at // 207345_at	6.387984905	0.000339826
GO:0006911	biological_process	phagocytosis, engulfment	7	4	19	22277	133	201107_s_at // 201108_s_at // 201109_s_at // 201110_s_at	5.140057391	0.00035891
GO:0050431	molecular_function	transforming growth factor beta binding	4	4	19	22277	133	201107_s_at // 201108_s_at // 201109_s_at // 201110_s_at	5.140057391	0.00035891
GO:0051239	biological_process	regulation of multicellular organismal process	3	28	1873	22277	133	201469_s_at // 205479_s_at // 211668_s_at // 203665_at // 215719_x_at // 206805_at // 206825_at // 206307_s_at // 204602_at // 201107_s_at // 204421_s_at // 210511_s_at // 202627_s_at // 202628_s_at // 218368_s_at // 204948_s_at // 207345_at // 209909_s_at // 204932_at // 204933_s_at // 205990_s_at // 213425_at // 203989_x_at // 201108_s_at // 201109_s_at // 201110_s_at // 209946_at // 205499_at	1.324204643	0.000383668
GO:0007223	biological_process	Wnt receptor signaling pathway, calcium modulating pathway	8	4	20	22277	133	221029_s_at // 210220_at // 205990_s_at // 213425_at	5.06605681	0.000437773
GO:0010811	biological_process	positive regulation of cell-substrate adhesion	6	5	44	22277	133	201107_s_at // 214587_at // 201108_s_at // 201109_s_at // 201110_s_at	4.250481381	0.000503812
GO:0001819	biological_process	positive regulation of cytokine production	5	8	165	22277	133	201107_s_at // 202627_s_at // 202628_s_at // 205990_s_at // 213425_at // 201108_s_at // 201109_s_at // 201110_s_at	3.021662691	0.000538905
GO:0051216	biological_process	cartilage development	6	8	165	22277	133	204421_s_at // 221029_s_at // 37892_at // 204320_at // 205990_s_at // 213425_at // 202311_s_at // 209101_at	3.021662691	0.000538905
GO:0010469	biological_process	regulation of receptor activity	6	5	45	22277	133	201469_s_at // 205479_s_at // 211668_s_at // 202627_s_at // 202628_s_at	4.218059903	0.000557551
GO:0001501	biological_process	skeletal system development	5	13	490	22277	133	204421_s_at // 221029_s_at // 204932_at // 204933_s_at // 37892_at // 204320_at // 205990_s_at // 213425_at // 221730_at // 221729_at // 202311_s_at // 209101_at // 207173_x_at	2.151786684	0.000608631
GO:0009967	biological_process	positive regulation of signal transduction	6	17	828	22277	133	201469_s_at // 204490_s_at // 212014_x_at // 210916_s_at // 203665_at // 209295_at // 206307_s_at // 206924_at // 201107_s_at // 204421_s_at // 209909_s_at // 205990_s_at // 213425_at // 203989_x_at // 201108_s_at // 201109_s_at // 201110_s_at	1.781960789	0.00069943
GO:0007584	biological_process	response to nutrient	5	9	230	22277	133	204490_s_at // 212014_x_at // 210916_s_at // 203665_at // 203438_at // 204932_at // 204933_s_at // 203439_s_at // 202311_s_at	2.712419855	0.000780106
GO:0033031	biological_process	positive regulation of neutrophil apoptotic process	9	3	8	22277	133	204490_s_at // 212014_x_at // 210916_s_at	5.972947406	0.000853049
GO:0034238	biological_process	macrophage fusion	7	3	8	22277	133	204490_s_at // 212014_x_at // 210916_s_at	5.972947406	0.000853049
GO:0050680	biological_process	negative regulation of epithelial cell proliferation	6	7	127	22277	133	201107_s_at // 209909_s_at // 205990_s_at // 213425_at // 201108_s_at // 201109_s_at // 201110_s_at	3.20665514	0.000853049
GO:0055114	biological_process	oxidation-reduction process	3	19	1028	22277	133	203665_at // 201761_at // 201266_at // 203925_at // 216841_s_at // 213562_s_at // 204298_s_at // 213640_s_at // 201467_s_at // 210519_s_at // 212012_at // 203570_at // 202998_s_at // 215446_s_at // 202619_s_at // 202620_s_at // 202733_at // 202436_s_at // 202437_s_at	1.630287869	0.000862121
GO:0008625	biological_process	extrinsic apoptotic signaling pathway via death domain receptors	10	4	24	22277	133	209295_at // 215719_x_at // 211725_s_at // 204493_at	4.803022404	0.000867369
GO:0043236	molecular_function	laminin binding	3	4	24	22277	133	201107_s_at // 201108_s_at // 201109_s_at // 201110_s_at	4.803022404	0.000867369
GO:0006909	biological_process	phagocytosis	6	6	85	22277	133	221676_s_at // 201107_s_at // 206157_at // 201108_s_at // 201109_s_at // 201110_s_at	3.563556469	0.000882999
GO:0009605	biological_process	response to external stimulus	2	18	941	22277	133	204490_s_at // 212014_x_at // 210916_s_at // 205479_s_at // 211668_s_at // 203665_at // 216841_s_at // 206805_at // 204420_at // 203438_at // 204421_s_at // 209909_s_at // 204932_at // 204933_s_at // 37892_at // 204320_at // 203439_s_at // 202311_s_at	1.679858994	0.000926964
GO:0030169	molecular_function	low-density lipoprotein particle binding	4	4	25	22277	133	201107_s_at // 201108_s_at // 201109_s_at // 201110_s_at	4.744128715	0.00099886
GO:0045599	biological_process	negative regulation of fat cell differentiation	6	4	25	22277	133	216841_s_at // 218145_at // 205990_s_at // 213425_at	4.744128715	0.00099886
GO:0002009	biological_process	morphogenesis of an epithelium	5	12	442	22277	133	204490_s_at // 212014_x_at // 210916_s_at // 206805_at // 206307_s_at // 204421_s_at // 205990_s_at // 213425_at // 203325_s_at // 212488_at // 212489_at // 209946_at	2.185044846	0.001008226
GO:0002684	biological_process	positive regulation of immune system process	4	12	446	22277	133	203665_at // 206247_at // 201107_s_at // 202627_s_at // 202628_s_at // 209909_s_at // 205990_s_at // 213425_at // 201108_s_at // 201109_s_at // 201110_s_at // 209946_at	2.172047506	0.001094723
GO:0016043	biological_process	cellular component organization	2	43	3837	22277	133	214701_s_at // 201308_s_at // 201469_s_at // 204490_s_at // 212014_x_at // 210916_s_at // 203665_at // 215719_x_at // 221561_at // 211725_s_at // 204493_at // 216841_s_at // 206805_at // 204602_at // 208025_s_at // 201107_s_at // 204298_s_at // 213640_s_at // 214702_at // 218368_s_at // 209909_s_at // 220092_s_at // 204932_at // 204933_s_at // 37892_at // 204320_at // 210933_s_at // 203989_x_at /…	0.90848661	0.001096363
GO:0050789	biological_process	regulation of biological process	2	80	9336	22277	133	214701_s_at // 201469_s_at // 203729_at // 204490_s_at // 212014_x_at // 210916_s_at // 205479_s_at // 211668_s_at // 203665_at // 209295_at // 206247_at // 201266_at // 203925_at // 212590_at // 208456_s_at // 200889_s_at // 209882_at // 221676_s_at // 215719_x_at // 221561_at // 211725_s_at // 204493_at // 216841_s_at // 219210_s_at // 210458_s_at // 213865_at // 206805_at // 206825_at // 20630…	0.521324154	0.001150068
GO:0033138	biological_process	positive regulation of peptidyl-serine phosphorylation	10	4	26	22277	133	204490_s_at // 212014_x_at // 210916_s_at // 206924_at	4.687545187	0.001150709
GO:0006915	biological_process	apoptotic process	5	19	1064	22277	133	203665_at // 209295_at // 215719_x_at // 211725_s_at // 204493_at // 216841_s_at // 206805_at // 218145_at // 201107_s_at // 204421_s_at // 218368_s_at // 204005_s_at // 212344_at // 204932_at // 204933_s_at // 203989_x_at // 201108_s_at // 201109_s_at // 201110_s_at	1.580629983	0.001292724
GO:0001658	biological_process	branching involved in ureteric bud morphogenesis	9	5	55	22277	133	204490_s_at // 212014_x_at // 210916_s_at // 206307_s_at // 204421_s_at	3.928553286	0.001315386
GO:0048513	biological_process	organ development	5	34	2737	22277	133	201469_s_at // 204490_s_at // 212014_x_at // 210916_s_at // 215719_x_at // 216841_s_at // 206805_at // 206825_at // 206924_at // 204602_at // 204298_s_at // 213640_s_at // 214587_at // 204421_s_at // 210511_s_at // 204948_s_at // 207345_at // 209909_s_at // 221029_s_at // 37892_at // 204320_at // 206969_at // 205990_s_at // 213425_at // 203989_x_at // 221730_at // 221729_at // 203325_s_at // 2124…	1.057068027	0.001420941
GO:0048523	biological_process	negative regulation of cellular process	4	35	2868	22277	133	203729_at // 204490_s_at // 212014_x_at // 210916_s_at // 203665_at // 203925_at // 215719_x_at // 216841_s_at // 213865_at // 206805_at // 206924_at // 204602_at // 208025_s_at // 204420_at // 218145_at // 201107_s_at // 204421_s_at // 210511_s_at // 202627_s_at // 202628_s_at // 204948_s_at // 207345_at // 204005_s_at // 209909_s_at // 209955_s_at // 222108_at // 205990_s_at // 213425_at // 203…	1.031438613	0.001501504
GO:0008285	biological_process	negative regulation of cell proliferation	5	15	710	22277	133	203729_at // 203665_at // 216841_s_at // 204420_at // 201107_s_at // 204421_s_at // 210511_s_at // 204005_s_at // 209909_s_at // 205990_s_at // 213425_at // 203989_x_at // 201108_s_at // 201109_s_at // 201110_s_at	1.823200286	0.001533242
GO:0001936	biological_process	regulation of endothelial cell proliferation	6	6	96	22277	133	201107_s_at // 205990_s_at // 213425_at // 201108_s_at // 201109_s_at // 201110_s_at	3.387984905	0.00160279
GO:0005488	molecular_function	binding	1	116	16073	22277	133	214701_s_at // 201308_s_at // 214845_s_at // 201469_s_at // 210935_s_at // 212481_s_at // 204490_s_at // 212014_x_at // 210916_s_at // 203665_at // 209295_at // 201761_at // 206247_at // 34187_at // 217787_s_at // 201266_at // 203925_at // 212590_at // 208456_s_at // 210257_x_at // 200889_s_at // 209882_at // 221676_s_at // 215719_x_at // 221561_at // 211725_s_at // 204493_at // 216841_s_at // 21…	0.27361429	0.00160279
GO:0051798	biological_process	positive regulation of hair follicle development	7	3	10	22277	133	204948_s_at // 207345_at // 209909_s_at	5.651019311	0.00160279
GO:0002062	biological_process	chondrocyte differentiation	7	5	58	22277	133	221029_s_at // 37892_at // 204320_at // 205990_s_at // 213425_at	3.851932005	0.00164714
GO:0030511	biological_process	positive regulation of transforming growth factor beta receptor signaling pathway	8	4	29	22277	133	201107_s_at // 201108_s_at // 201109_s_at // 201110_s_at	4.53000391	0.001681184
GO:0005886	cellular_component	plasma membrane	4	48	4592	22277	133	214701_s_at // 201469_s_at // 202855_s_at // 202856_s_at // 204490_s_at // 212014_x_at // 210916_s_at // 205479_s_at // 211668_s_at // 203665_at // 209295_at // 206247_at // 212590_at // 208456_s_at // 209882_at // 215719_x_at // 214830_at // 219210_s_at // 213865_at // 206825_at // 204602_at // 205925_s_at // 201107_s_at // 214702_at // 203563_at // 202627_s_at // 202628_s_at // 218368_s_at // 2…	0.808040479	0.001687525
GO:0003007	biological_process	heart morphogenesis	8	7	146	22277	133	204602_at // 209909_s_at // 37892_at // 204320_at // 203325_s_at // 212488_at // 212489_at	3.005515268	0.001809585
GO:0060341	biological_process	regulation of cellular localization	4	13	554	22277	133	203665_at // 219210_s_at // 206825_at // 206924_at // 205925_s_at // 204421_s_at // 210511_s_at // 204948_s_at // 207345_at // 209909_s_at // 205990_s_at // 213425_at // 209946_at	1.974682457	0.001823509
GO:0071222	biological_process	cellular response to lipopolysaccharide	7	4	30	22277	133	202627_s_at // 202628_s_at // 205990_s_at // 213425_at	4.481094309	0.001888372
GO:0051050	biological_process	positive regulation of transport	5	11	404	22277	133	219210_s_at // 206825_at // 206157_at // 210511_s_at // 202627_s_at // 202628_s_at // 209909_s_at // 205990_s_at // 213425_at // 203989_x_at // 209946_at	2.189205041	0.002027848
GO:0045080	biological_process	positive regulation of chemokine biosynthetic process	8	3	11	22277	133	203665_at // 205990_s_at // 213425_at	5.513515787	0.002108542
GO:0042127	biological_process	regulation of cell proliferation	4	23	1524	22277	133	201469_s_at // 203729_at // 205479_s_at // 211668_s_at // 203665_at // 200889_s_at // 216841_s_at // 206924_at // 204420_at // 201107_s_at // 204421_s_at // 210511_s_at // 202627_s_at // 202628_s_at // 204005_s_at // 209909_s_at // 205990_s_at // 213425_at // 203989_x_at // 201108_s_at // 201109_s_at // 201110_s_at // 209946_at	1.337899673	0.002129655
GO:0009719	biological_process	response to endogenous stimulus	2	19	1117	22277	133	201469_s_at // 203665_at // 215719_x_at // 206825_at // 204420_at // 218145_at // 201107_s_at // 204298_s_at // 213640_s_at // 204421_s_at // 209909_s_at // 204932_at // 204933_s_at // 201108_s_at // 201109_s_at // 201110_s_at // 202311_s_at // 215446_s_at // 209101_at	1.510498948	0.002247176
GO:0043499	molecular_function	eukaryotic cell surface binding	3	4	32	22277	133	201107_s_at // 201108_s_at // 201109_s_at // 201110_s_at	4.387984905	0.00234392
GO:0051051	biological_process	negative regulation of transport	5	9	272	22277	133	203665_at // 206924_at // 201107_s_at // 210511_s_at // 204948_s_at // 207345_at // 201108_s_at // 201109_s_at // 201110_s_at	2.470447065	0.00234392
GO:0016020	cellular_component	membrane	1	72	8249	22277	133	214701_s_at // 201469_s_at // 202855_s_at // 202856_s_at // 204221_x_at // 204222_s_at // 203729_at // 204490_s_at // 212014_x_at // 210916_s_at // 205479_s_at // 211668_s_at // 203665_at // 209295_at // 206247_at // 217787_s_at // 212590_at // 208456_s_at // 200889_s_at // 209882_at // 215719_x_at // 221561_at // 214830_at // 211725_s_at // 204493_at // 216841_s_at // 219210_s_at // 219558_at //…	0.547906385	0.002546656
GO:0046923	molecular_function	ER retention sequence binding	5	3	12	22277	133	207264_at // 207265_s_at // 204017_at	5.387984905	0.002642226
GO:0051246	biological_process	regulation of protein metabolic process	5	23	1552	22277	133	201469_s_at // 204490_s_at // 212014_x_at // 210916_s_at // 203665_at // 209295_at // 221561_at // 206924_at // 218145_at // 201107_s_at // 204421_s_at // 210511_s_at // 202627_s_at // 202628_s_at // 204005_s_at // 209909_s_at // 205990_s_at // 213425_at // 203989_x_at // 201108_s_at // 201109_s_at // 201110_s_at // 209946_at	1.311634019	0.002666419
GO:0010810	biological_process	regulation of cell-substrate adhesion	5	6	108	22277	133	201107_s_at // 214587_at // 201108_s_at // 201109_s_at // 201110_s_at // 202311_s_at	3.218059903	0.002781298
GO:0001937	biological_process	negative regulation of endothelial cell proliferation	7	4	36	22277	133	201107_s_at // 201108_s_at // 201109_s_at // 201110_s_at	4.218059903	0.003586927
GO:0005198	molecular_function	structural molecule activity	1	17	963	22277	133	214701_s_at // 212481_s_at // 201107_s_at // 214702_at // 37892_at // 204320_at // 206969_at // 201108_s_at // 201109_s_at // 201110_s_at // 212012_at // 221730_at // 221729_at // 203325_s_at // 212488_at // 212489_at // 202311_s_at	1.564055758	0.003586927
GO:0007160	biological_process	cell-matrix adhesion	5	7	165	22277	133	214701_s_at // 204490_s_at // 212014_x_at // 210916_s_at // 214702_at // 205422_s_at // 209101_at	2.829017613	0.003586927
GO:0048407	molecular_function	platelet-derived growth factor binding	4	4	36	22277	133	203325_s_at // 212488_at // 212489_at // 202311_s_at	4.218059903	0.003586927
GO:0032270	biological_process	positive regulation of cellular protein metabolic process	7	15	783	22277	133	201469_s_at // 204490_s_at // 212014_x_at // 210916_s_at // 209295_at // 206924_at // 218145_at // 201107_s_at // 204421_s_at // 209909_s_at // 203989_x_at // 201108_s_at // 201109_s_at // 201110_s_at // 209946_at	1.682007003	0.004010204
GO:0042542	biological_process	response to hydrogen peroxide	5	6	116	22277	133	201469_s_at // 203665_at // 216841_s_at // 204420_at // 212012_at // 202311_s_at	3.11496641	0.004012023
GO:0051179	biological_process	localization	1	45	4352	22277	133	214701_s_at // 202855_s_at // 202856_s_at // 204490_s_at // 212014_x_at // 210916_s_at // 205479_s_at // 211668_s_at // 201266_at // 200889_s_at // 221676_s_at // 221561_at // 214830_at // 211725_s_at // 204493_at // 219210_s_at // 219558_at // 206825_at // 204602_at // 205925_s_at // 201107_s_at // 206157_at // 207264_at // 214702_at // 204421_s_at // 218368_s_at // 209909_s_at // 209955_s_at //…	0.79237516	0.004012023
GO:0044710	biological_process	single-organism metabolic process	2	34	2913	22277	133	202855_s_at // 202856_s_at // 203665_at // 201761_at // 201266_at // 203925_at // 221561_at // 216841_s_at // 214452_at // 219558_at // 213562_s_at // 204298_s_at // 213640_s_at // 204421_s_at // 209909_s_at // 212344_at // 201467_s_at // 210519_s_at // 212012_at // 203570_at // 207714_s_at // 203325_s_at // 212488_at // 212489_at // 202311_s_at // 202998_s_at // 215446_s_at // 202619_s_at // 202…	0.96715776	0.004292308
GO:0032147	biological_process	activation of protein kinase activity	11	9	299	22277	133	201469_s_at // 209295_at // 201107_s_at // 204421_s_at // 209909_s_at // 203989_x_at // 201108_s_at // 201109_s_at // 201110_s_at	2.333908232	0.004507832
GO:0002020	molecular_function	protease binding	4	4	39	22277	133	214701_s_at // 214702_at // 202627_s_at // 202628_s_at	4.102582686	0.004749627
GO:0009986	cellular_component	cell surface	3	13	620	22277	133	204490_s_at // 212014_x_at // 210916_s_at // 205479_s_at // 211668_s_at // 215719_x_at // 213865_at // 201107_s_at // 218368_s_at // 212344_at // 201108_s_at // 201109_s_at // 201110_s_at	1.812300218	0.004888617
GO:0035313	biological_process	wound healing, spreading of epidermal cells	10	3	15	22277	133	203325_s_at // 212488_at // 212489_at	5.06605681	0.004888617
GO:0043518	biological_process	negative regulation of DNA damage response, signal transduction by p53 class mediator	8	3	15	22277	133	204490_s_at // 212014_x_at // 210916_s_at	5.06605681	0.004888617
GO:0014910	biological_process	regulation of smooth muscle cell migration	7	4	40	22277	133	205479_s_at // 211668_s_at // 202627_s_at // 202628_s_at	4.06605681	0.005085398
GO:0005507	molecular_function	copper ion binding	6	5	77	22277	133	204298_s_at // 213640_s_at // 203570_at // 202998_s_at // 215446_s_at	3.443126459	0.005302881
GO:0032844	biological_process	regulation of homeostatic process	3	8	242	22277	133	204490_s_at // 212014_x_at // 210916_s_at // 203925_at // 210511_s_at // 204932_at // 204933_s_at // 203989_x_at	2.469121668	0.00561874
GO:0043154	biological_process	negative regulation of cysteine-type endopeptidase activity involved in apoptotic process	10	4	42	22277	133	201107_s_at // 201108_s_at // 201109_s_at // 201110_s_at	3.995667482	0.005964868
GO:0051592	biological_process	response to calcium ion	5	6	127	22277	133	201107_s_at // 205990_s_at // 213425_at // 201108_s_at // 201109_s_at // 201110_s_at	2.984262719	0.006042548
GO:0048251	biological_process	elastic fiber assembly	6	3	17	22277	133	204298_s_at // 213640_s_at // 215446_s_at	4.885484564	0.006857407
GO:0051047	biological_process	positive regulation of secretion	6	7	190	22277	133	219210_s_at // 206825_at // 210511_s_at // 209909_s_at // 205990_s_at // 213425_at // 209946_at	2.625484219	0.007605001
GO:0090090	biological_process	negative regulation of canonical Wnt receptor signaling pathway	8	3	18	22277	133	204602_at // 205990_s_at // 213425_at	4.803022404	0.008151725
GO:0051897	biological_process	positive regulation of protein kinase B signaling cascade	8	4	46	22277	133	201107_s_at // 201108_s_at // 201109_s_at // 201110_s_at	3.864422949	0.008323289
GO:0031325	biological_process	positive regulation of cellular metabolic process	5	24	1818	22277	133	201469_s_at // 204490_s_at // 212014_x_at // 210916_s_at // 203665_at // 209295_at // 221561_at // 216841_s_at // 206924_at // 204420_at // 218145_at // 201107_s_at // 206157_at // 204421_s_at // 210511_s_at // 204005_s_at // 209909_s_at // 205990_s_at // 213425_at // 203989_x_at // 201108_s_at // 201109_s_at // 201110_s_at // 209946_at	1.144810921	0.009119194
GO:0001558	biological_process	regulation of cell growth	5	10	410	22277	133	204490_s_at // 212014_x_at // 210916_s_at // 213865_at // 206805_at // 204421_s_at // 210511_s_at // 218368_s_at // 209909_s_at // 209101_at	2.0304329	0.009124409
GO:0000187	biological_process	activation of MAPK activity	13	6	138	22277	133	201469_s_at // 201107_s_at // 204421_s_at // 201108_s_at // 201109_s_at // 201110_s_at	2.864422949	0.009190975
GO:0034446	biological_process	substrate adhesion-dependent cell spreading	7	3	19	22277	133	214701_s_at // 214702_at // 220092_s_at	4.725019892	0.009447586
GO:0009897	cellular_component	external side of plasma membrane	6	8	264	22277	133	204490_s_at // 212014_x_at // 210916_s_at // 215719_x_at // 201107_s_at // 201108_s_at // 201109_s_at // 201110_s_at	2.343590786	0.009597014
GO:0030324	biological_process	lung development	7	7	199	22277	133	204298_s_at // 213640_s_at // 204421_s_at // 205990_s_at // 213425_at // 215446_s_at // 209101_at	2.558715206	0.009789518
GO:0061138	biological_process	morphogenesis of a branching epithelium	6	8	265	22277	133	204490_s_at // 212014_x_at // 210916_s_at // 206805_at // 206307_s_at // 204421_s_at // 205990_s_at // 213425_at	2.338136355	0.009789518
GO:0016705	molecular_function	oxidoreductase activity, acting on paired donors, with incorporation or reduction of molecular oxygen	3	7	200	22277	133	203665_at // 213562_s_at // 202619_s_at // 202620_s_at // 202733_at // 202436_s_at // 202437_s_at	2.551483637	0.010070192
GO:0048592	biological_process	eye morphogenesis	8	6	141	22277	133	214587_at // 221730_at // 221729_at // 203325_s_at // 212488_at // 212489_at	2.833396053	0.010129636
GO:1901701	biological_process	cellular response to oxygen-containing compound	5	8	267	22277	133	201469_s_at // 216841_s_at // 218145_at // 202627_s_at // 202628_s_at // 205990_s_at // 213425_at // 212012_at	2.327288973	0.010186688
GO:0005604	cellular_component	basement membrane	4	6	142	22277	133	214701_s_at // 214587_at // 214702_at // 203325_s_at // 212488_at // 212489_at	2.823200286	0.010324847
GO:0097190	biological_process	apoptotic signaling pathway	8	6	143	22277	133	203665_at // 209295_at // 215719_x_at // 211725_s_at // 204493_at // 216841_s_at	2.813076069	0.010674034
GO:1900117	biological_process	regulation of execution phase of apoptosis	7	6	143	22277	133	203665_at // 209295_at // 215719_x_at // 211725_s_at // 204493_at // 216841_s_at	2.813076069	0.010674034
GO:0042246	biological_process	tissue regeneration	5	4	50	22277	133	205479_s_at // 211668_s_at // 202627_s_at // 202628_s_at	3.744128715	0.010851874
GO:0022612	biological_process	gland morphogenesis	7	7	205	22277	133	204490_s_at // 212014_x_at // 210916_s_at // 206805_at // 209909_s_at // 205990_s_at // 213425_at	2.515859727	0.011243998
GO:0016044	biological_process	cellular membrane organization	4	9	347	22277	133	211725_s_at // 204493_at // 201107_s_at // 201108_s_at // 201109_s_at // 201110_s_at // 203325_s_at // 212488_at // 212489_at	2.119118054	0.011587136
GO:0006621	biological_process	protein retention in ER lumen	9	3	21	22277	133	207264_at // 207265_s_at // 204017_at	4.580629983	0.011995544
GO:0016337	biological_process	cell-cell adhesion	4	10	428	22277	133	201469_s_at // 204490_s_at // 212014_x_at // 210916_s_at // 37892_at // 204320_at // 222108_at // 205499_at // 209101_at // 207173_x_at	1.968446013	0.011995544
GO:0043206	biological_process	extracellular fibril organization	5	3	21	22277	133	203325_s_at // 212488_at // 212489_at	4.580629983	0.011995544
GO:0048754	biological_process	branching morphogenesis of an epithelial tube	7	7	210	22277	133	204490_s_at // 212014_x_at // 210916_s_at // 206307_s_at // 204421_s_at // 205990_s_at // 213425_at	2.481094309	0.012750538
GO:0045727	biological_process	positive regulation of translation	8	4	53	22277	133	201107_s_at // 201108_s_at // 201109_s_at // 201110_s_at	3.66006445	0.013203792
GO:0032925	biological_process	regulation of activin receptor signaling pathway	7	3	22	22277	133	210511_s_at // 204948_s_at // 207345_at	4.513515787	0.01370277
GO:0090287	biological_process	regulation of cellular response to growth factor stimulus	4	6	151	22277	133	201107_s_at // 205990_s_at // 213425_at // 201108_s_at // 201109_s_at // 201110_s_at	2.734542666	0.013760827
GO:0043523	biological_process	regulation of neuron apoptotic process	7	6	152	22277	133	203925_at // 216841_s_at // 209909_s_at // 201467_s_at // 210519_s_at // 203989_x_at	2.725019892	0.014160274
GO:0065009	biological_process	regulation of molecular function	2	22	1654	22277	133	201469_s_at // 205479_s_at // 211668_s_at // 203665_at // 209295_at // 203925_at // 216841_s_at // 208025_s_at // 218145_at // 201107_s_at // 204421_s_at // 202627_s_at // 202628_s_at // 209909_s_at // 201467_s_at // 210519_s_at // 205990_s_at // 213425_at // 203989_x_at // 201108_s_at // 201109_s_at // 201110_s_at	1.155673004	0.014394852
GO:0010038	biological_process	response to metal ion	4	8	285	22277	133	201107_s_at // 204932_at // 204933_s_at // 205990_s_at // 213425_at // 201108_s_at // 201109_s_at // 201110_s_at	2.233166796	0.014703604
GO:0035295	biological_process	tube development	4	11	529	22277	133	204490_s_at // 212014_x_at // 210916_s_at // 206307_s_at // 204298_s_at // 213640_s_at // 204421_s_at // 205990_s_at // 213425_at // 215446_s_at // 209101_at	1.800292611	0.015534569
GO:0033629	biological_process	negative regulation of cell adhesion mediated by integrin	6	2	5	22277	133	202627_s_at // 202628_s_at	6.06605681	0.015922056
GO:0042986	biological_process	positive regulation of amyloid precursor protein biosynthetic process	9	2	5	22277	133	221561_at // 204005_s_at	6.06605681	0.015922056
GO:0070374	biological_process	positive regulation of ERK1 and ERK2 cascade	9	4	56	22277	133	204490_s_at // 212014_x_at // 210916_s_at // 204421_s_at	3.580629983	0.015933142
GO:0010557	biological_process	positive regulation of macromolecule biosynthetic process	6	16	1013	22277	133	201469_s_at // 203665_at // 221561_at // 206924_at // 204420_at // 201107_s_at // 204421_s_at // 210511_s_at // 204005_s_at // 209909_s_at // 205990_s_at // 213425_at // 203989_x_at // 201108_s_at // 201109_s_at // 201110_s_at	1.403566446	0.016377554
GO:0061134	molecular_function	peptidase regulator activity	2	7	222	22277	133	214701_s_at // 209295_at // 214702_at // 202627_s_at // 202628_s_at // 207714_s_at // 205407_at	2.400923961	0.017203001
GO:0043086	biological_process	negative regulation of catalytic activity	5	10	454	22277	133	218145_at // 201107_s_at // 202627_s_at // 202628_s_at // 209909_s_at // 201467_s_at // 210519_s_at // 201108_s_at // 201109_s_at // 201110_s_at	1.883364512	0.018199305
GO:0033189	biological_process	response to vitamin A	7	3	25	22277	133	204490_s_at // 212014_x_at // 210916_s_at	4.329091216	0.019401663
GO:0043281	biological_process	regulation of cysteine-type endopeptidase activity involved in apoptotic process	9	6	164	22277	133	209295_at // 201107_s_at // 203989_x_at // 201108_s_at // 201109_s_at // 201110_s_at	2.615395401	0.020491988
GO:0007507	biological_process	heart development	7	10	462	22277	133	201469_s_at // 216841_s_at // 206825_at // 204602_at // 209909_s_at // 37892_at // 204320_at // 203325_s_at // 212488_at // 212489_at	1.858163958	0.020630264
GO:0005515	molecular_function	protein binding	2	92	12214	22277	133	214701_s_at // 201308_s_at // 214845_s_at // 201469_s_at // 210935_s_at // 212481_s_at // 204490_s_at // 212014_x_at // 210916_s_at // 203665_at // 209295_at // 206247_at // 203925_at // 212590_at // 208456_s_at // 210257_x_at // 209882_at // 221676_s_at // 215719_x_at // 211725_s_at // 204493_at // 216841_s_at // 219210_s_at // 214452_at // 210458_s_at // 206825_at // 206924_at // 204602_at // 2…	0.335298731	0.0216822
GO:0044432	cellular_component	endoplasmic reticulum part	8	15	939	22277	133	214845_s_at // 200889_s_at // 221561_at // 213562_s_at // 207264_at // 207714_s_at // 219390_at // 61734_at // 202619_s_at // 202620_s_at // 207265_s_at // 204017_at // 202733_at // 202436_s_at // 202437_s_at	1.419894153	0.021768263
GO:0010935	biological_process	regulation of macrophage cytokine production	7	2	6	22277	133	205990_s_at // 213425_at	5.803022404	0.022529534
GO:0031328	biological_process	positive regulation of cellular biosynthetic process	6	17	1153	22277	133	201469_s_at // 203665_at // 221561_at // 216841_s_at // 206924_at // 204420_at // 201107_s_at // 206157_at // 204421_s_at // 210511_s_at // 204005_s_at // 205990_s_at // 213425_at // 203989_x_at // 201108_s_at // 201109_s_at // 201110_s_at	1.304270948	0.022529534
GO:0032926	biological_process	negative regulation of activin receptor signaling pathway	8	2	6	22277	133	204948_s_at // 207345_at	5.803022404	0.022529534
GO:0048852	biological_process	diencephalon morphogenesis	10	2	6	22277	133	205990_s_at // 213425_at	5.803022404	0.022529534
GO:0061081	biological_process	positive regulation of myeloid leukocyte cytokine production involved in immune response	8	2	6	22277	133	205990_s_at // 213425_at	5.803022404	0.022529534
GO:0071277	biological_process	cellular response to calcium ion	7	2	6	22277	133	205990_s_at // 213425_at	5.803022404	0.022529534
GO:0090026	biological_process	positive regulation of monocyte chemotaxis	10	2	6	22277	133	202627_s_at // 202628_s_at	5.803022404	0.022529534
GO:0002694	biological_process	regulation of leukocyte activation	5	8	309	22277	133	203665_at // 215719_x_at // 201107_s_at // 210511_s_at // 204005_s_at // 201108_s_at // 201109_s_at // 201110_s_at	2.116521877	0.023482232
GO:0031418	molecular_function	L-ascorbic acid binding	5	3	27	22277	133	202619_s_at // 202620_s_at // 202733_at	4.218059903	0.023482232
GO:0009055	molecular_function	electron carrier activity	1	7	238	22277	133	201266_at // 201467_s_at // 210519_s_at // 202998_s_at // 202733_at // 202436_s_at // 202437_s_at	2.300522064	0.024740504
GO:0051048	biological_process	negative regulation of secretion	6	5	113	22277	133	203665_at // 206924_at // 210511_s_at // 204948_s_at // 207345_at	2.889734037	0.025052105
GO:0031069	biological_process	hair follicle morphogenesis	8	3	28	22277	133	204948_s_at // 207345_at // 209909_s_at	4.165592484	0.025750845
GO:0070887	biological_process	cellular response to chemical stimulus	4	14	857	22277	133	201469_s_at // 203665_at // 216841_s_at // 218145_at // 204421_s_at // 202627_s_at // 202628_s_at // 209909_s_at // 201467_s_at // 210519_s_at // 205990_s_at // 213425_at // 212012_at // 209101_at	1.452188433	0.025962692
GO:0051219	molecular_function	phosphoprotein binding	3	4	65	22277	133	201469_s_at // 204490_s_at // 212014_x_at // 210916_s_at	3.365617092	0.025975382
GO:2000027	biological_process	regulation of organ morphogenesis	5	5	115	22277	133	204421_s_at // 204932_at // 204933_s_at // 205990_s_at // 213425_at	2.864422949	0.026687831
GO:0090101	biological_process	negative regulation of transmembrane receptor protein serine/threonine kinase signaling pathway	7	4	66	22277	133	204948_s_at // 207345_at // 205990_s_at // 213425_at	3.343590786	0.027411567
GO:0001503	biological_process	ossification	3	7	244	22277	133	37892_at // 204320_at // 221730_at // 221729_at // 202311_s_at // 209101_at // 207173_x_at	2.264602489	0.027898034
GO:0006029	biological_process	proteoglycan metabolic process	6	4	67	22277	133	212344_at // 37892_at // 204320_at // 218854_at	3.321895714	0.02884098
GO:0005788	cellular_component	endoplasmic reticulum lumen	9	5	118	22277	133	214845_s_at // 207714_s_at // 219390_at // 61734_at // 202733_at	2.82726995	0.029689566
GO:0042483	biological_process	negative regulation of odontogenesis	7	2	7	22277	133	204932_at // 204933_s_at	5.580629983	0.029958089
GO:0060686	biological_process	negative regulation of prostatic bud formation	8	2	7	22277	133	205990_s_at // 213425_at	5.580629983	0.029958089
GO:0070815	molecular_function	peptidyl-lysine 5-dioxygenase activity	5	2	7	22277	133	202619_s_at // 202620_s_at	5.580629983	0.029958089
GO:0040007	biological_process	growth	1	9	405	22277	133	203729_at // 205479_s_at // 211668_s_at // 210511_s_at // 202627_s_at // 202628_s_at // 209909_s_at // 205990_s_at // 213425_at	1.896131809	0.030547928
GO:0050869	biological_process	negative regulation of B cell activation	8	3	30	22277	133	215719_x_at // 210511_s_at // 204005_s_at	4.06605681	0.030692594
GO:0007154	biological_process	cell communication	3	47	5106	22277	133	201469_s_at // 205479_s_at // 211668_s_at // 203665_at // 209295_at // 206247_at // 201266_at // 212590_at // 208456_s_at // 209882_at // 221676_s_at // 215719_x_at // 211725_s_at // 204493_at // 216841_s_at // 219210_s_at // 210458_s_at // 213865_at // 206825_at // 206924_at // 204602_at // 208025_s_at // 204420_at // 205925_s_at // 203438_at // 204421_s_at // 210511_s_at // 204948_s_at // 20734…	0.624595934	0.031082375
GO:0032496	biological_process	response to lipopolysaccharide	6	6	182	22277	133	215719_x_at // 202627_s_at // 202628_s_at // 205990_s_at // 213425_at // 203989_x_at	2.465152765	0.032370807
GO:0044700	biological_process	single organism signaling	2	46	4979	22277	133	201469_s_at // 205479_s_at // 211668_s_at // 203665_at // 209295_at // 206247_at // 201266_at // 212590_at // 208456_s_at // 209882_at // 221676_s_at // 215719_x_at // 211725_s_at // 204493_at // 216841_s_at // 219210_s_at // 210458_s_at // 213865_at // 206825_at // 206924_at // 204602_at // 208025_s_at // 205925_s_at // 203438_at // 204421_s_at // 210511_s_at // 204948_s_at // 207345_at // 20990…	0.629906561	0.03326361
GO:0048608	biological_process	reproductive structure development	6	8	329	22277	133	204490_s_at // 212014_x_at // 210916_s_at // 210511_s_at // 204948_s_at // 207345_at // 205990_s_at // 213425_at	2.026041131	0.03326361
GO:0050714	biological_process	positive regulation of protein secretion	8	4	70	22277	133	209909_s_at // 205990_s_at // 213425_at // 209946_at	3.258701888	0.03326361
GO:0060627	biological_process	regulation of vesicle-mediated transport	5	6	184	22277	133	203665_at // 205925_s_at // 206157_at // 204421_s_at // 202627_s_at // 202628_s_at	2.44938545	0.03379112
GO:0031406	molecular_function	carboxylic acid binding	4	7	254	22277	133	201107_s_at // 201108_s_at // 201109_s_at // 201110_s_at // 202619_s_at // 202620_s_at // 202733_at	2.20665514	0.033921544
GO:0007423	biological_process	sensory organ development	6	9	413	22277	133	214587_at // 209909_s_at // 37892_at // 204320_at // 221730_at // 221729_at // 203325_s_at // 212488_at // 212489_at	1.867911935	0.034103239
GO:0008083	molecular_function	growth factor activity	4	7	255	22277	133	206924_at // 204602_at // 204421_s_at // 210511_s_at // 209909_s_at // 209946_at // 209101_at	2.20098639	0.034505098
GO:0002718	biological_process	regulation of cytokine production involved in immune response	6	3	32	22277	133	203665_at // 205990_s_at // 213425_at	3.972947406	0.035864005
GO:0004252	molecular_function	serine-type endopeptidase activity	6	6	188	22277	133	205479_s_at // 211668_s_at // 202627_s_at // 202628_s_at // 209955_s_at // 202458_at	2.418358554	0.037046409
GO:0002739	biological_process	regulation of cytokine secretion involved in immune response	9	2	8	22277	133	205990_s_at // 213425_at	5.387984905	0.037230616
GO:0010820	biological_process	positive regulation of T cell chemotaxis	11	2	8	22277	133	205990_s_at // 213425_at	5.387984905	0.037230616
GO:0045340	molecular_function	mercury ion binding	6	2	8	22277	133	214701_s_at // 214702_at	5.387984905	0.037230616
GO:0060762	biological_process	regulation of branching involved in mammary gland duct morphogenesis	6	2	8	22277	133	205990_s_at // 213425_at	5.387984905	0.037230616
GO:0043498	molecular_function	cell surface binding	2	4	75	22277	133	201107_s_at // 201108_s_at // 201109_s_at // 201110_s_at	3.159166214	0.040610806
GO:0072001	biological_process	renal system development	6	7	265	22277	133	204490_s_at // 212014_x_at // 210916_s_at // 206307_s_at // 204421_s_at // 205990_s_at // 213425_at	2.145491277	0.041366153
GO:0001502	biological_process	cartilage condensation	8	3	34	22277	133	37892_at // 204320_at // 209101_at	3.885484564	0.041369827
GO:0046883	biological_process	regulation of hormone secretion	6	5	133	22277	133	219210_s_at // 206924_at // 210511_s_at // 204948_s_at // 207345_at	2.654630564	0.0463678
GO:0042659	biological_process	regulation of cell fate specification	6	2	9	22277	133	204602_at // 204421_s_at	5.218059903	0.046451438
GO:0090037	biological_process	positive regulation of protein kinase C signaling cascade	8	2	9	22277	133	205990_s_at // 213425_at	5.218059903	0.046451438
GO:0033365	biological_process	protein localization to organelle	6	8	351	22277	133	211725_s_at // 204493_at // 207264_at // 204421_s_at // 209909_s_at // 203989_x_at // 207265_s_at // 204017_at	1.932657685	0.046681489
GO:0007165	biological_process	signal transduction	4	42	4508	22277	133	201469_s_at // 205479_s_at // 211668_s_at // 203665_at // 209295_at // 206247_at // 201266_at // 212590_at // 208456_s_at // 209882_at // 221676_s_at // 215719_x_at // 211725_s_at // 204493_at // 216841_s_at // 219210_s_at // 210458_s_at // 213865_at // 206825_at // 204602_at // 208025_s_at // 205925_s_at // 203438_at // 204421_s_at // 210511_s_at // 204948_s_at // 207345_at // 209909_s_at // 221…	0.642030527	0.049104145
GO:0065008	biological_process	regulation of biological quality	2	27	2484	22277	133	214701_s_at // 205479_s_at // 211668_s_at // 203665_at // 201266_at // 203925_at // 215719_x_at // 221561_at // 211725_s_at // 204493_at // 216841_s_at // 206805_at // 206825_at // 206924_at // 207264_at // 214702_at // 204421_s_at // 210511_s_at // 202627_s_at // 202628_s_at // 218368_s_at // 210220_at // 203989_x_at // 207265_s_at // 204017_at // 202436_s_at // 202437_s_at	0.864422949	0.054060942
GO:0002244	biological_process	hematopoietic progenitor cell differentiation	8	3	38	22277	133	210511_s_at // 204948_s_at // 207345_at	3.725019892	0.055854023
GO:0004065	molecular_function	arylsulfatase activity	5	2	10	22277	133	219973_at // 212344_at	5.06605681	0.056997634
GO:0007050	biological_process	cell cycle arrest	6	6	209	22277	133	201107_s_at // 210511_s_at // 209909_s_at // 201108_s_at // 201109_s_at // 201110_s_at	2.265588274	0.059565868
GO:0003156	biological_process	regulation of organ formation	6	3	40	22277	133	204421_s_at // 205990_s_at // 213425_at	3.651019311	0.063917123
GO:0016706	molecular_function	oxidoreductase activity, acting on paired donors, with incorporation or reduction of molecular oxygen, 2-oxoglutarate as one donor, and incorporation of one atom each of oxygen into both donors	4	3	40	22277	133	202619_s_at // 202620_s_at // 202733_at	3.651019311	0.063917123
GO:0030154	biological_process	cell differentiation	4	29	2787	22277	133	214701_s_at // 201469_s_at // 204490_s_at // 212014_x_at // 210916_s_at // 215719_x_at // 221561_at // 216841_s_at // 206805_at // 206924_at // 204602_at // 214702_at // 204421_s_at // 210511_s_at // 218368_s_at // 204948_s_at // 207345_at // 209909_s_at // 220092_s_at // 221029_s_at // 210220_at // 37892_at // 204320_at // 205990_s_at // 213425_at // 203989_x_at // 202311_s_at // 209946_at // 20…	0.801468613	0.067309855
GO:0050910	biological_process	detection of mechanical stimulus involved in sensory perception of sound	8	2	11	22277	133	37892_at // 204320_at	4.928553286	0.067792197
GO:0071346	biological_process	cellular response to interferon-gamma	7	2	11	22277	133	205990_s_at // 213425_at	4.928553286	0.067792197
GO:0046660	biological_process	female sex differentiation	5	5	148	22277	133	210511_s_at // 204948_s_at // 207345_at // 205990_s_at // 213425_at	2.500459634	0.070731482
GO:0050673	biological_process	epithelial cell proliferation	3	4	89	22277	133	203665_at // 214587_at // 205990_s_at // 213425_at	2.912251474	0.071920652
GO:0007267	biological_process	cell-cell signaling	4	14	975	22277	133	206825_at // 206924_at // 203438_at // 204421_s_at // 210511_s_at // 209909_s_at // 210220_at // 206026_s_at // 203439_s_at // 201467_s_at // 210519_s_at // 205990_s_at // 213425_at // 213139_at	1.266081418	0.075164639
GO:0004128	molecular_function	cytochrome-b5 reductase activity, acting on NAD(P)H	5	2	12	22277	133	201467_s_at // 210519_s_at	4.803022404	0.07934482
GO:0042487	biological_process	regulation of odontogenesis of dentin-containing tooth	7	2	12	22277	133	204932_at // 204933_s_at	4.803022404	0.07934482
GO:0060157	biological_process	urinary bladder development	7	2	12	22277	133	205990_s_at // 213425_at	4.803022404	0.07934482
GO:0060600	biological_process	dichotomous subdivision of an epithelial terminal unit	7	2	12	22277	133	206805_at // 206307_s_at	4.803022404	0.07934482
GO:0060744	biological_process	mammary gland branching involved in thelarche	11	2	12	22277	133	205990_s_at // 213425_at	4.803022404	0.07934482
GO:0060750	biological_process	epithelial cell proliferation involved in mammary gland duct elongation	12	2	12	22277	133	205990_s_at // 213425_at	4.803022404	0.07934482
GO:0032102	biological_process	negative regulation of response to external stimulus	5	4	92	22277	133	206805_at // 202627_s_at // 202628_s_at // 203939_at	2.864422949	0.079775258
GO:0060442	biological_process	branching involved in prostate gland morphogenesis	10	3	44	22277	133	204490_s_at // 212014_x_at // 210916_s_at	3.513515787	0.080865505
GO:0001836	biological_process	release of cytochrome c from mitochondria	9	3	45	22277	133	211725_s_at // 204493_at // 216841_s_at	3.481094309	0.085529141
GO:0030510	biological_process	regulation of BMP signaling pathway	7	3	45	22277	133	206307_s_at // 205990_s_at // 213425_at	3.481094309	0.085529141
GO:0048589	biological_process	developmental growth	3	6	228	22277	133	205479_s_at // 211668_s_at // 202627_s_at // 202628_s_at // 205990_s_at // 213425_at	2.140057391	0.087136964
GO:0009404	biological_process	toxin metabolic process	4	2	13	22277	133	202436_s_at // 202437_s_at	4.687545187	0.091034506
GO:0014912	biological_process	negative regulation of smooth muscle cell migration	8	2	13	22277	133	202627_s_at // 202628_s_at	4.687545187	0.091034506
GO:0060760	biological_process	positive regulation of response to cytokine stimulus	5	2	13	22277	133	205990_s_at // 213425_at	4.687545187	0.091034506
GO:0045595	biological_process	regulation of cell differentiation	4	14	1008	22277	133	215719_x_at // 216841_s_at // 206805_at // 204602_at // 218145_at // 204421_s_at // 210511_s_at // 218368_s_at // 204948_s_at // 207345_at // 209909_s_at // 205990_s_at // 213425_at // 209946_at	1.218059903	0.097588428
