# Supplementary material for: Global regulatory architecture of human, mouse and rat tissue transcriptomes
Source: BMC Genomics. 2013 Oct 20;14:716. doi: 10.1186/1471-2164-14-716 (PMC4008137; doi:10.1186/1471-2164-14-716)
Supplement: Additional file 6 — Variance of expression of all gene orthologs within different perturbations, as obtained from Genevestigator for the platforms corresponding to SET1 and SET2. [file 1471-2164-14-716-S6.txt]

Genevestigator Perturbation (Human U133 Plus2.0 array)	Expression variance
echinomycin	1.47806932
R547 (24h)	1.43755117
anaplastic large cell lymphoma	1.319193717
zalypsis study 2	1.28810144
LPS study 4 (shRNA contr.)	1.262481346
lipopolysaccharide study 4	1.243696396
angioimmunoblastic T-Cell lymphoma	1.199583324
F. tularensis (novicida)	1.156831101
oncolytic herpes simplex virus study 2	1.14715422
F. tularensis (tularensis Schu S4)	1.134992137
anaplastic large cell lymphoma	1.079122368
LPS study 4 (shRNA cycT1)	1.056987208
SDF study 4	1.044177147
peripheral T-Cell lymphoma/unspecified	1.023906545
anaplastic large cell lymphoma	0.958329063
anaplastic large cell lymphoma	0.945139653
antiCD3 / CD28 activation	0.9447558
HS27a conditioned medium	0.936021864
angioimmunoblastic T-Cell lymphoma	0.912079246
HS5 conditioned medium	0.898773709
oncolytic herpes simplex virus study 3	0.896127244
adenocarcinoma study 3 (positive)	0.858576688
angioimmunoblastic T-Cell lymphoma	0.852310888
metastatic prostate cancer	0.848361193
antiCD3 activation	0.794644078
adnexal serous carcinoma (fallopian tube)	0.78310174
angioimmunoblastic T-Cell lymphoma	0.781178367
doxorubicin	0.770302444
HBV-related HCC	0.769055567
adenocarcinoma study 3 (negative)	0.758851726
peripheral T-Cell lymphoma/unspecified	0.755006538
renal cell carcinoma (metastasis)	0.724980809
peripheral T-Cell lymphoma/unspecified	0.717473032
breast cancer study 3	0.712335247
bladder cancer	0.70991837
bladder cancer study 3	0.69575369
breast cancer study 5	0.661945904
renal cell carcinoma (prim. tumor)	0.659315891
TNF-a / IL-1b / IL-6 / PGE2	0.64724887
TGF-b study 5 (late)	0.645969777
peripheral T-Cell lymphoma/unspecified	0.632879938
transwell differentiation (TEER plateau)	0.621218129
bladder cancer study 2	0.62004897
ARC	0.616237643
R547 (6h)	0.614025292
sangivamycin	0.6062156
breast cancer study 4	0.595358425
melanoma	0.589226202
transwell differentiation (TEER mid)	0.588415229
nasopharyngeal carcinoma (IIA / T2N2)	0.587542162
endometriosis study 2	0.585130119
succinate dehydrogenase B depletion (siRNA)	0.561865691
heat shock / lipopolysaccharide	0.560282091
HCV-related HCC	0.555847622
breast cancer study 3	0.555584326
actinomycin D	0.546249355
R547 study 3 (6h)	0.540250887
monocyte co-culture (HS27a)	0.537495561
colorectal cancer	0.533653697
HBV-related HCC	0.531966719
Alzheimer's disease study 8	0.528191065
PMA study 2 (shRNA contr.)	0.526306277
colorectal adenoma study 2	0.523021361
gefitinib	0.520771433
HCV-related HCC	0.504707868
phorbol 12-myristate 13-acetate study 2	0.503957409
oncolytic herpes simplex virus	0.488549845
lipopolysaccharide study 2	0.480801771
transwell differentiation (TEER base)	0.464967055
pediatric meningococcal sepsis study 2 (late)	0.462571841
IFN-g / Lipopolysaccharide	0.455012474
nasopharyngeal carcinoma (IIA / T1N0)	0.450816174
zalypsis	0.440111265
propiconazole (high)	0.437539002
G-CSF	0.432959493
kidney transplantation study 9 (late)	0.432467437
sickle cell disease study 2 (Pax)	0.428706565
nasopharyngeal carcinoma (IIB / T1N1)	0.423215956
A. fumigatus	0.421465513
pediatric meningococcal sepsis study 2 (early)	0.420163187
TGF-b3 (intermediate)	0.41915587
TGF-b study 5 (intermediate)	0.416756085
TGF-b3 (late)	0.41518843
Alzheimer's disease study 6	0.410090629
Alzheimer's disease study 9	0.407833638
R547 study 3 (24h)	0.40538731
hCMV (CD69+)	0.404241467
nasopharyngeal carcinoma (IIB / T1N0)	0.400519363
breast cancer study 4	0.398960482
BMP-2 study 2 (late)	0.394509795
breast cancer study 2	0.394048518
ovulation study 3	0.381654131
mucociliary differentiation (late)	0.380618241
smoking study 27 (REC)	0.379932368
spina bifida	0.371450145
protein (Galectin-1)	0.370800597
cell cycle inhibition	0.367733707
rheumatoid arthritis	0.360911433
breast cancer study 5	0.3598869
ovulation study 2	0.357838608
gestational age (term)	0.356321147
pancreatic cancer study 3	0.35606639
ovulation	0.354412803
polyamide (match)	0.351501867
pediatric meningococcal sepsis study 3 (early)	0.348665487
StarPap depletion (siRNA)	0.34659685
nasopharyngeal carcinoma (IIB / T2N1)	0.346596061
lipopolysaccharide	0.343505349
colorectal adenomas (large)	0.34128524
polyamide (match)	0.34062407
17beta-estradiol / cycloheximide	0.339506366
polyamide (match)	0.33693403
colorectal adenomas (small)	0.331003648
PMA study 3 (shRNA contr.)	0.329405594
pediatric septic shock study 2 (survivor)	0.329371263
lentivirus BRAF	0.328921622
diabetes study 2 (medium)	0.325293201
mucociliary differentiation (intermediate)	0.322968158
vulvar intraepithelial neoplasia	0.319439912
cadmium (brief)	0.317650453
HIF-1a depletion (siRNA)	0.317358608
cycloheximide	0.314895454
Parkinson's disease study 9	0.313434917
recombinant adenovirus (vMyb)	0.313026725
osteoarthritis study 3	0.31128451
TGF-b3 (early)	0.310410694
pancreatic cancer study 2	0.309673136
smoking / 5-aza-2'-deoxycitidine / TSA	0.304186047
ulcerative colitis study 4 (inflamm.)	0.299304603
lentivirus (high)	0.291969855
endometriosis	0.287439447
Alzheimer's disease study 7	0.286497411
recombinant adenovirus (vMyb)	0.286363293
cysteine deprivation (long)	0.285403416
PIPKIa depletion (siRNA)	0.284376646
gastric cancer (MSI)	0.282657829
nasopharyngeal carcinoma (IIA / T2N1)	0.279530435
PMA study 2 (shRNA cycT1)	0.276250947
nasopharyngeal carcinoma (IIA / T1N1)	0.275769534
adenovirus (HER2ki)	0.275277924
pediatric meningococcal sepsis study 3 (intermediate)	0.274530354
pediatric septic shock study 3 (late)	0.273579959
smoking study 33	0.270533537
pediatric septic shock study 2 (nonsurvivor)	0.268159839
heat shock study 3	0.266683626
BMP-2 study 2 (intermediate)	0.264563756
nasopharyngeal carcinoma (IIB / T2N2)	0.262263754
pediatric septic shock day 3	0.262075664
doxycycline study 2	0.260174145
smoking study 11 (late)	0.257958225
adenovirus (HER2wt)	0.25769405
BMP-2 study 2 (early)	0.256625291
gastric cancer (MSS)	0.256549346
pediatric septic shock day 1	0.255955026
human rhinovirus study 2	0.254354032
sickle cell disease study 2 (Globin red.)	0.25354875
trophoblast conditioned media (late)	0.251802579
pediatric septic shock study 3 (early)	0.250522914
PMA study 3 (shRNA cycT1)	0.248934868
B. burgdorferi / IFN-g	0.247577582
breast cancer	0.245104806
sapphyrin PCI-2050	0.244938496
IL-4 / antiCD40	0.242285936
papillary thyroid carcinoma	0.237325277
cell passage study 2 (senescent)	0.237289336
Parkinson's disease study 6	0.237114029
deferoxamine	0.237054938
oncolytic herpes simplex virus study 4	0.236043012
sapphyrin PCI-2050 study 2	0.23533847
serum Amyloid A stimulation (early)	0.235231468
estradiol	0.235113673
cell confluence	0.233294818
angiopoietin-1 (sparse)	0.232918736
sepsis-ind. mult. organ failure	0.230436659
estrogen (late)	0.230075778
kidney transplantation study 9 (early)	0.228489901
antibody (anti-FcgRIIB)	0.227913031
pediatric sepsis (early)	0.220417927
polyamide (HRE)	0.219283227
oral tongue squamous cell carcinoma	0.219219905
S. pneumoniae study 3	0.219087105
untreated HUVEC sample (sparse)	0.217492015
pediatric meningococcal sepsis (intermediate)	0.216538654
Parkinson's disease study 5	0.216494986
Alzheimer's disease study 10	0.21523168
lipopolysaccharide study 3	0.214418835
hCMV (CD69-)	0.213220542
Barrett's esophagus study 2 (doca) early	0.207992695
p63 depletion (shRNA)	0.206313901
polyamide (mismatch)	0.204885757
R547 study 4 (6h)	0.203838805
trophoblast conditioned media (early)	0.201280288
smoking study 11 (intermediate)	0.200275862
polyamide (mismatch)	0.199595318
thyroid cancer (center area)	0.198442015
hypoxia study 2	0.198136613
thyroid cancer (invasive area)	0.195229874
elesclomol / paclitaxel	0.192793509
Alzheimer's disease study 11	0.191155452
smoking study 31	0.190627647
R547 study 4 (24h)	0.189776253
adnexal serous carcinoma (ovary)	0.188169978
16HBE 14o co-culture	0.188163463
pediatric meningococcal sepsis study 3 (late)	0.187703123
IFN-g	0.187272895
pediatric SIRS (early)	0.186229041
dexamethasone study 3 (late)	0.185281865
house dust mite	0.184341286
Parkinson's disease study 8	0.184051875
polyamide (mismatch)	0.183122401
R547 study 4 (4h)	0.182314147
diabetes study 2 (low)	0.182130831
pediatric SIRS (late)	0.182028275
TREM-1 AB	0.181948727
Parkinson's disease study 3	0.18124916
elesclomol study 2	0.18115456
epoxomicin (late)	0.180974144
sphingosine-1-phosphate	0.180223278
smoking study 13 (current smoker)	0.179888386
serum Amyloid A stimulation (intermediate)	0.179740488
beta-glycerophosphate study 2 (intermediate)	0.178729519
kidney transplantation study 9 (intermediate)	0.176208419
smoking / 5-aza-2'-deoxycitidine / TSA	0.175658348
TGF-b3 (intermediate)	0.174634598
TGF-b3 (early)	0.173911459
Parkinson's disease	0.173549295
aldosterone-producing adenoma	0.172155922
IFN-a2b	0.17160381
pediatric meningococcal sepsis (late)	0.171388092
smoking study 32 (1 m)	0.16995071
chronic rhinosinusitis	0.169557309
Down syndrome study 2 (trisomy21)	0.16885757
Barrett's esophagus study 2 (doca) late	0.16731831
TNF-a	0.166262183
ox-low density lipoproteins	0.165926784
airway brushing (smoker) early	0.165793214
monocyte co-culture (HS27a)	0.165185721
peginterferon study 4	0.164318103
Patau syndrome (trisomy13)	0.163184552
Edwards syndrome (trisomy18)	0.163155354
smoking study 32 (1 m)	0.163037198
airway brushing (non-smoker) early	0.162025085
beta-glycerophosphate (late)	0.160664059
antibody (anti-FcgRIIB9 study 2	0.158975969
Parkinson's disease study 7	0.157753021
etoposide	0.157550747
clinically isolated syndrome (baseline)	0.155627394
leucine deprivation	0.155171081
sickle cell disease	0.153920304
gestational age (2nd trimester)	0.15017077
17beta-estradiol study 12	0.149254983
TGF-b3 (late)	0.148640289
hCMV (CD69+)	0.148247162
dihydrotestosterone	0.147778338
estradiol / medroxyprogesterone acetate	0.147669491
smoking study 11 (early)	0.147157378
rifampicin	0.146168099
sarcoidosis	0.145719504
kidney transplantation study 8 (intermediate)	0.144107685
Down syndrome study 5 (trisomy21)	0.143800401
elesclomol	0.142868659
kidney transplantation study 8 (late)	0.142459989
IgG / C3bi stimulation study 2 (late)	0.141230054
smoking study 13 (former smoker)	0.140748633
smoking study 6 brand cig. (intermediate)	0.140529353
pediatric SIRS study 2 (late)	0.140083923
beta-glycerophosphate study 2 (late)	0.139892264
kidney transplantation	0.139329745
IgG / C3bi stimulation (early)	0.139239386
cystic fibrosis / chronic rhinosinusitis	0.139192115
kidney transplantation study 8 (early)	0.139164328
primary prostate cancer	0.138462318
human rhinovirus / asthma	0.138118482
diabetes study 2 (high)	0.137488398
polycystic ovary syndrome study 3 (lean)	0.137453587
untreated small airway epithelial cell sample (non-smoker)	0.136753674
sapphyrin PCI-5002 / ZnOAc2	0.136374669
recombinant adenovirus (cMyb)	0.135830867
hereditary gingival fibromatosis	0.135163714
lipoprotein stimulation	0.134947346
smoking study 6 brand cig. (late)	0.134800069
phorbol 12-myristate 13-acetate	0.134679524
CpG stimulation	0.134163592
cysteine deprivation (short)	0.132837062
bicalutamide	0.131132479
tibolone	0.130554788
beta-glycerophosphate (short)	0.129195463
vehicle (DMSO) treated HCT116 cell sample	0.12866404
IgG / C3bi stimulation study 3	0.127966515
pediatric sepsis (late)	0.126919025
decoy receptor 3	0.126804828
lentivirus (low)	0.12643898
baculovirus study 2	0.126360128
elesclomol / N-acetylcysteine	0.125666557
estrogen (intermediate)	0.12560521
IgG / C3bi stimulation (late)	0.124793008
tumor cond. medium	0.12451128
IgG / C3bi stimulation study 2 (early)	0.124391012
vehicle (DMSO) treated DU145 cell sample	0.123255099
triadimefon (high)	0.12166248
IL-22	0.121191165
BPDE study 2 (early)	0.120295224
17beta-estradiol study 10 (late)	0.119091694
asthma (exacerbation)	0.118533363
IgG / C3bi stimulation study 4	0.117960311
S. pneumoniae study 4	0.117832216
R547 study 7 (2h)	0.11643159
serum Amyloid A stimulation (late)	0.115099588
smoking study 32 (3 m)	0.114869496
endometriosis	0.114847557
S. pneumoniae study 2	0.112034835
human rhinovirus (late)	0.111862102
5-azacytidine	0.111857638
pediatric meningococcal sepsis (early)	0.110819528
osteoarthritis study 3 (progenitor)	0.110813865
Parkinson's disease study 2	0.109183618
R547 (2h)	0.10840448
AM580	0.107496115
cadmium (early)	0.106232082
beta-glycerophosphate (intermediate)	0.10622873
mucociliary differentiation (early)	0.105800492
cell passage (DPSCs)	0.105726974
smoking study 32 (2 m)	0.10441276
gastric cancer (MSI)	0.103713244
17beta-estradiol	0.103479258
doxycycline	0.102063285
subclinical interstitial fibrosis	0.102058984
rosiglitazone	0.102046126
c-MYC depletion study 4 (RNAi)	0.101904619
polyamide (ARE (1))	0.101271147
beta-glycerophosphate study 2 (short)	0.100742632
smoking study 27 (LIP)	0.100087734
tetracycline	0.099395347
c-MYC depletion study 3 (RNAi)	0.097083808
clinically isolated syndrome (1 year)	0.096251977
hypertrophic cardiomyopathy	0.095821984
adenovirus (p73)	0.095154702
ulcerative colitis study 4 (noninflamm.)	0.094515327
R547 study 5 (1h)	0.093296673
bFGF (nero)	0.092825385
vehicle (DMSO) treated PBM cell sample	0.09275692
R547 study 3 (2h)	0.09257011
viral cardiomyopathy	0.0918333
chronic placental malaria	0.091688423
chronic obstructive pulmonary disease study 3	0.09090148
Parkinson's disease study 4	0.089393245
protein (betagamma-CAT)	0.089194897
vehicle (DMSO) treated HCT116 cell sample	0.088646462
smoking study 6 brand cig. (early)	0.088473511
VSVG-pseudo. HIV-1 (Env-Nef-)	0.087956304
TGF-b (late)	0.087866817
pulmonary arterial hypertension	0.08770705
R547 study 4 (2h)	0.087559807
smoking study 32 (2 m)	0.087554807
monocyte co-culture (HS5)	0.085707779
polycystic ovary syndrome study 3 (obese)	0.085381223
smoking study 32 (4 m)	0.085342206
hypoxia	0.085103096
R547 study 6 (4h)	0.084938301
ulcerative colitis study 4 (inflamm.)	0.084806977
17beta-estradiol study 10 (intermediate)	0.084654777
chronic obstructive pulmonary disease (GOLD IV)	0.083863883
R547 study 6 (2h)	0.083725112
smoking study 5 light (intermediate)	0.083532491
smoking study 15 (0.003puffs/ml)	0.083530475
propiconazole (low)	0.083358674
post-partum cardiomyopathy	0.082872728
smoking study 14 (0.003puffs/ml)	0.082230262
Down syndrome (trisomy21)	0.082153134
estrogen (early)	0.081529124
familial cardiomyopathy	0.080712108
IL-24	0.079585496
HIV-1 resistance (resistant)	0.079533358
heregulin / AG1478 (late)	0.079241321
dexamethasone study 4	0.079181656
chronic obstructive pulmonary disease (GOLD III)	0.079068352
cadmium (intermediate)	0.078821314
B. burgdorferi	0.07869852
ischemic cardiomyopathy	0.077546851
chronic obstructive pulmonary disease study 2	0.076875653
apple procyanidin	0.076858762
IL-17	0.076177563
c-MYC depletion study 2 (RNAi)	0.075999985
vehicle (DMSO) treated DU145 cell sample	0.074934485
apple procyanidin / TNFa	0.074590409
chronic placental malaria	0.07437447
R547 study 6 (6h)	0.074118689
vehicle (DMSO) treated PBM cell sample	0.07388452
Wilms? tumor 1 depletion (siRNA)	0.072726036
airway brushing (smoker) late	0.07270712
smoking study 8	0.07207632
smoking study 5 light (late)	0.072062716
simvastatin (late)	0.07194123
S. pneumoniae study 5	0.071486143
IFN-a2b study 2	0.070975929
R547 study 6 (24h)	0.070724505
triadimefon (intermediate)	0.070598327
smoking study 14 (0.0005puffs/ml)	0.070574639
smoking study 30	0.070366006
TREM-1 AB / lipopolysaccharide	0.069780191
optineurin depletion (RNAi)	0.069639785
heregulin / U0126 (late)	0.069632296
IFN-g study 2	0.069554703
baculovirus	0.069054106
S. pneumoniae	0.068778432
adenovirus (HER2ki)	0.068468699
ezrin depletion (RNAi)	0.06793149
airway brushing (non-smoker) late	0.067859396
vehicle (DMSO) treated HCT116 cell sample	0.06776194
BPDE study 2 (intermediate)	0.067740785
N-acetylcysteine	0.067719
smoking study 14 (0.001puffs/ml)	0.067628865
nurselike cell co-culture	0.067279094
acute placental malaria	0.067171028
smoking study 27 (FF)	0.067168907
Barrett's esophagus study 2 (acid) late	0.06708385
c-MYC depletion (RNAi)	0.066980959
17beta-estradiol study 11	0.066707443
propiconazole (intermediate)	0.066626631
idiopathic dilated cardiomyopathy	0.066415533
rosiglitazone / AGN193109	0.065979222
exogenous antigens study 3	0.065662038
pediatric septic shock study 2 (nonsurvivor)	0.065030985
Parkinson's disease study 10	0.064028229
angiotensin II	0.063610569
IL-1b	0.063464573
R547 study 7 (24h)	0.062966919
smoking study 5 reference (intermediate)	0.062702086
heregulin (late)	0.061701195
smoking study 18 (current smoker)	0.061175387
17beta-estradiol study 10 (early)	0.061083968
smoking study 27 (2R4F)	0.061076171
polyamide (FA2)	0.060791567
TGF-b study 5 (early)	0.060691506
prednisolone study 2 (late)	0.060631848
R547 study 5 (6h)	0.060078455
uterine fibroid	0.059762448
CREB depletion (shRNA)	0.059711927
pediatric SIRS (late)	0.059585468
smoking study 27 (LTMAS)	0.058729987
KGF	0.058045069
TGF-b (early)	0.057675892
mifepristone	0.056687099
smoking study 5 light (early)	0.056223591
smoking / 5-aza-2'-deoxycitidine / TSA	0.055655644
smoking study 32 (4 m)	0.055528031
heregulin / U0126 (early)	0.055409871
control polyamid / DHT stimulated LNCaP cell sample	0.055114014
DAPT	0.054508103
smoking study 31	0.054458445
cadmium (late)	0.054181472
smoking study 5 reference (late)	0.054109729
HIV study 3	0.053890037
MK886	0.053680924
MAGP2	0.053594918
BPDE study 2 (late)	0.053555024
R547 study 5 (24h)	0.053419446
bFGF (PELs)	0.052308754
prostate cancer	0.052213032
triadimefon (low)	0.051514493
VSVG-pseudo. HIV-1 (Env-Nef-Vpr-)	0.051286572
exogenous antigens study 4	0.051285359
smoking study 33	0.050819981
smoking study 15 (0.001puffs/ml)	0.050324986
interstitial cystitis (DMEM-F12)	0.050151227
SDF study 2	0.050138522
myclobutanil (high)	0.050031203
R547 study 4 (1h)	0.049432742
smoking study 27 (LNIT)	0.049153216
IL-20	0.048982016
smoking study 9	0.048449323
differentiation medium: dex / AA / BGP (late)	0.047566467
simvastatin (early)	0.047290346
prednisolone study 2 (early)	0.047186687
rotenone (late)	0.046251455
ovarian tumor study 5	0.046200497
anti-IGF1R antibody (h10H5)	0.045904082
interstitial cystitis (KM)	0.0451149
chronic rhinosinusitis	0.044499027
prednisolone (late)	0.044498285
smoking study 15 (0.0005puffs/ml)	0.044469682
polyamide (ARE (1))	0.044036248
VAF347	0.043926052
paclitaxel	0.043889113
17beta-estradiol study 8 (Era)	0.043462441
differentiation medium: dex / AA (late)	0.042984579
vitamin D3	0.042604924
polyamide study 2 (FA1)	0.042428284
S. pneumoniae study 3	0.042215956
Barrett's esophagus study 2 (acid) early	0.041712726
smoking study 5 reference (early)	0.041164392
pediatric sepsis (late)	0.041087743
cysteine deprivation study 2	0.040891019
familial hypercholesterolemia	0.04082255
AG1478 late	0.040599052
sickle cell disease study 2 (PBMC)	0.040209619
dihydrotestosterone study 2 (late)	0.040114427
R547 study 2 (6h)	0.04007813
S. pneumoniae study 2	0.040000615
R547 study 5 (4h)	0.039432686
smoking study 27 (UL)	0.03922196
BMP-2 (late)	0.03901017
polyamide ((FRDA) FA2)	0.038825099
U0126 (early)	0.038473656
Alzheimer's disease	0.038433669
Job's syndrome	0.038013677
pediatric SIRS study 2 (late)	0.037906173
smoking	0.037736745
R547 study 8 (24h)	0.037317261
tumor cond. medium	0.037310624
adenomyosis	0.036405434
exogenous antigens study 2	0.03626202
R547 study 2 (24h)	0.0361413
acromegaly	0.035559339
myclobutanil (intermediate)	0.035463636
R547 study 6 (1h)	0.035436975
myclobutanil (low)	0.035149496
smoking study 27 (LT)	0.034626121
acute placental malaria	0.034488323
knee immobilization	0.034483481
pediatric SIRS study 2 (late)	0.034479198
smoking study 7 (late)	0.03428484
SDF study 3 (late)	0.034142727
smoking study 32 (3 m)	0.034079775
smoking study 10	0.033950217
polyamide ((FRDA) FA1)	0.033945653
human rhinovirus / asthma	0.033647091
S. pneumoniae study 6	0.033283531
5-azacytidine	0.033046477
nicotine study 2 (intermediate)	0.032901732
S. pneumoniae study 6	0.032266231
SDF	0.032244077
Job's syndrome study 2	0.032175783
smoking study 27 (BUR)	0.031735045
ankyl. spondylitis / IFN-g	0.031243877
differentiation medium: dex / AA (intermediate)	0.031175008
sapphyrin PCI-5003	0.030301592
U0126 (late)	0.030183833
sapphyrin PCI-5002 study 2	0.030137727
polyamide study 2 ((FRDA) FA1)	0.030110415
S. pneumoniae study 7	0.03008929
heregulin / AG1478 (early)	0.029913835
exogenous antigens	0.029523209
vehicle (DMSO) treated DU145 cell sample	0.029180891
smoking study 27 (BRI)	0.029167456
lysine-specific demethylase 1 depletion (siRNA)	0.029136917
IL-19	0.028711701
gastric bypass	0.028490202
AG1478 early	0.028411136
IFN-b1a	0.028207483
liver transplantation (operat. tol.)	0.028042701
differentiation medium: dex / AA / BGP (intermediate)	0.027830251
polyamide (FA1)	0.027409759
ankyl. spondylitis	0.027364715
vehicle (DMSO) treated HCT116 cell sample	0.027240242
vehicle (DMSO) treated HCT116 cell sample	0.027145327
asthma	0.026951398
Barrett's esophagus study 2 (bs) early	0.026823624
BMP-2 (early)	0.026728369
smoking study 5 light (late)	0.026316605
angiopoietin-1 (confl.)	0.026066679
p17 stimulation	0.025493439
5-azacytidine	0.025074345
colorectal adenomas (large)	0.024634618
peginterferon study 3	0.024604969
R568 study 2 (late)	0.024453891
R547 study 5 (2h)	0.02419054
R568 study 2 (early)	0.023921201
dexamethasone study 3 (early)	0.023674039
MK886 study 2	0.023208657
prednisolone (early)	0.023153209
Huntington's disease	0.023133322
angiopoietin-1 (sparse)	0.022492275
calcitriol (late)	0.022300457
heregulin (early)	0.022181372
doxycycline study 3	0.021458641
paricalcitol (early)	0.020398132
cleavage disposition (cumulus cells)	0.020175473
dihydrotestosterone study 2 (early)	0.02002329
paricalcitol study 2 (early)	0.019553554
doxycycline study 4	0.019054415
MeCP2 decoy transfection	0.018689205
differentiation medium: dex / AA / BGP (early)	0.018642257
rotenone (early)	0.018564886
pediatric septic shock study 3 (late)	0.018466245
curcumin / hydrogen peroxid (early)	0.018230047
sapphyrin PCI-5002	0.018053785
chronic obstructive pulmonary disease (GOLD IV)	0.017969528
smoking study 5 light (early)	0.017934248
differentiation medium: dex / AA (early)	0.01772513
paricalcitol (late)	0.017522451
R547 study 8 (2h)	0.016627849
nicotine (high)	0.016570852
epoxomicin (early)	0.016524513
media treated (early) coronary smooth muscle cell sample	0.016448748
R568 (late)	0.016201952
ZnOAc2	0.015942489
17beta-estradiol study 8 (Erb)	0.015915879
smoking study 7 (intermediate)	0.015799753
17beta-estradiol study 8 (3411E)	0.015483223
nicotine 3 study (early)	0.015190867
mifepristone	0.01502751
curcumin / hydrogen peroxid (late)	0.015011745
17beta-estradiol study 8 (ErbDBD)	0.014638862
pollutant particle exposure	0.014583787
low density lipoproteins	0.014537172
smoking study 5 light (intermediate)	0.014523292
KSHV microRNA expression	0.014417116
nicotine 3 study (late)	0.014325908
later developed bronchopulmonary dysplasia	0.014080311
SDF study 3 (early)	0.013323414
A. phagocytophilum	0.013317771
polyamide (1R-Chl)	0.012979877
curcumin (late)	0.012923741
leukotriene D4 stimulation	0.012632698
nicotine (low)	0.012485005
R547 study 2 (2h)	0.012105494
smoking study 7 (early)	0.011412538
nicotine (intermediate)	0.010970599
IL-26d	0.010638502
paricalcitol study 2 (late)	0.010539319
calcitriol study 2 (early)	0.010202841
schizophrenia	0.009739986
MeCP2 decoy transfection	0.009567678
calcitriol (immediate)	0.008194395
calcitriol study 2 (late)	0.008063928
relaxation response (long)	0.007285937
paricalcitol (intermediate)	0.007275452
paricalcitol study 2 (intermediate)	0.007206747
calcitriol study 2 (intermediate)	0.007021669
R568 (intermediate)	0.006832021
R568 (early)	0.00672973
relaxation response (long)	0.006708171
curcumin (early)	0.006593234
R568 study 2 (intermediate)	0.006377103
pancreatic cancer	0.006346797
human rhinovirus (early)	0.006227392
relaxation response (short)	0.006120224
calcitriol (early)	0.005326961
